# Supplementary material for: Biogeography of Bacterial Communities and Specialized Metabolism in Human Aerodigestive Tract Microbiomes
Source: Microbiol Spectr. 2021 Oct 27;9(2):e01669-21. doi: 10.1128/Spectrum.01669-21 (PMC8549736; doi:10.1128/Spectrum.01669-21)
Supplement: SUPPLEMENTAL FILE 1 — Supplemental material. Download Spectrum.01669-21-s0001.xlsx, XLSX file, 0.3 MB [file spectrum.01669-21-s0001.xlsx]

## Sheet: TableS1
cluster	type	cluster_type	contig_edge	size	SEQFID	genus_type	genus	species	strain	habitat	source	enriched_site
cluster2828	bacteriocin	RiPP	FALSE	10786	SEQF2536	Other	Delftia	acidovorans	CCUG 15835	Unassigned	Environment	NA
cluster298	terpene	terpene	FALSE	21854	SEQF1150	Other	Bacillus	anthracis	str. A0442	Unassigned	Environment	NA
cluster2179	bacteriocin	RiPP	FALSE	12154	SEQF2217	Streptococcus	Streptococcus	mitis	SK1073	Nasal,Oral	ADT	buccal mucosa
cluster1332	bacteriocin	RiPP	FALSE	13866	SEQF1709	Other	Bacillus	anthracis	CDC 684	Unassigned	Environment	NA
cluster2393	sactipeptide	RiPP	TRUE	1924	SEQF2298	Other	Gemella	morbillorum	M424	Oral	ADT	NA
cluster1286	bacteriocin	RiPP	FALSE	12166	SEQF1679	Other	Treponema	denticola	F0402	Oral	ADT	NA
cluster2616	other	other	FALSE	43804	SEQF2388	Corynebacterium	Corynebacterium	diphtheriae	bv. intermedius str. NCTC 5011	Unassigned	Environment	gingiva
cluster732	lantipeptide	RiPP	FALSE	23064	SEQF1360	Streptococcus	Streptococcus	pyogenes	MGAS315, ATCC BAA-595	Oral	ADT	NA
cluster2290	lantipeptide	RiPP	FALSE	22934	SEQF2274	Corynebacterium	Corynebacterium	diphtheriae	HC04	Unassigned	Environment	NA
cluster2916	bacteriocin	RiPP	TRUE	11558	SEQF2583	Other	Acidipropionibacterium	acidifaciens	DSM 21887	Oral	ADT	NA
cluster3435	terpene	terpene	FALSE	20897	SEQF2866	Corynebacterium	Corynebacterium	simulans	pes1	Unassigned	Environment	NA
cluster3168	nrps	nrps	TRUE	41626	SEQF2705	Actinomyces	Actinomyces	israelii	DSM 43320	Oral	ADT	NA
cluster2075	hserlactone-siderophore	hybrid	TRUE	23911	SEQF2184	Other	Yersinia	pestis	A1122	Unassigned	Environment	NA
cluster2702	other	other	TRUE	27939	SEQF2443	Other	Peptoniphilaceae [G-1]	bacterium HMT 113	W5053	Oral	ADT	NA
cluster3889	lantipeptide	RiPP	FALSE	20147	SEQF3047	Corynebacterium	Corynebacterium	minutissimum	hmsc05e07	Unassigned	Environment	NA
cluster2590	nrps	nrps	FALSE	84299	SEQF2381	Other	Pseudomonas	fluorescens	SS101	Unassigned	Environment	gingiva
cluster2068	arylpolyene	arylpolyene	FALSE	41209	SEQF2183	Other	Variovorax	paradoxus	EPS	Unassigned	Environment	gingiva
cluster2735	sactipeptide	RiPP	FALSE	20147	SEQF2481	Other	Stomatobaculum	longum	ACC2	Oral	ADT	dorsum of tongue
cluster663	lantipeptide	RiPP	FALSE	22685	SEQF1330	Other	Stenotrophomonas	maltophilia	R551-3	Unassigned	Environment	NA
cluster2608	otherks	pks	FALSE	42541	SEQF2385	Actinomyces	Actinomyces	massiliensis	4401292	Oral	ADT	gingiva
cluster2982	siderophore	siderophore	FALSE	11923	SEQF2610	Other	Achromobacter	xylosoxidans	NBRC 15126 = ATCC 27061	Unassigned	Environment	NA
cluster3541	t1pks	pks	FALSE	47530	SEQF2908	Other	Roseomonas	gilardii	u14_5	Unassigned	Environment	gingiva
cluster2479	other	other	FALSE	41419	SEQF2324	Other	Bacillus	subtilis	subsp. subtilis str. SC-8	Unassigned	Environment	NA
cluster2091	thiopeptide	RiPP	FALSE	28172	SEQF2186	Other	Yersinia	pestis	D182038	Unassigned	Environment	NA
cluster794	other	other	FALSE	43999	SEQF1398	Other	Acinetobacter	baumannii	ACICU	Unassigned	Environment	NA
cluster1784	phenazine	other	TRUE	11819	SEQF1991	Other	Pseudomonas	aeruginosa	138244	Unassigned	Environment	NA
cluster3280	other	other	FALSE	44143	SEQF2764	Other	Mesorhizobium	loti	USDA 3471	Unassigned	Environment	NA
cluster1288	thiopeptide	RiPP	FALSE	50579	SEQF1679	Other	Treponema	denticola	F0402	Oral	ADT	gingiva
cluster1798	nrps	nrps	FALSE	53029	SEQF1992	Other	Pseudomonas	aeruginosa	HB15	Unassigned	Environment	NA
cluster010	siderophore	siderophore	FALSE	12646	SEQF1013	Corynebacterium	Corynebacterium	matruchotii	ATCC 14266	Oral	ADT	gingiva
cluster1367	siderophore	siderophore	FALSE	15016	SEQF1725	Staphylococcus	Staphylococcus	aureus	ED98	Nasal	ADT	NA
cluster3005	hserlactone	hserlactone	TRUE	10961	SEQF2619	Other	Rhodobacter	capsulatus	B6	Unassigned	Environment	NA
cluster2040	t3pks	pks	FALSE	41050	SEQF2169	Other	Pseudomonas	fluorescens	F113	Unassigned	Environment	NA
cluster3411	bacteriocin-cyanobactin	hybrid	FALSE	38810	SEQF2856	Other	Arthrospira	platensis	paraca	Unassigned	Environment	NA
cluster2568	bacteriocin	RiPP	FALSE	10867	SEQF2352	Other	Pseudomonas	pseudoalcaligenes	KF707	Unassigned	Environment	NA
cluster3163	siderophore	siderophore	FALSE	13324	SEQF2704	Corynebacterium	Corynebacterium	diphtheriae	str. Aberdeen	Unassigned	Environment	NA
cluster369	siderophore	siderophore	FALSE	13324	SEQF1184	Corynebacterium	Corynebacterium	diphtheriae	NCTC 13129	Unassigned	Environment	NA
cluster2451	arylpolyene	arylpolyene	TRUE	22858	SEQF2319	Capnocytophaga	Capnocytophaga	sp. HMT 863	F0517	Oral	ADT	gingiva
cluster1814	lantipeptide	RiPP	FALSE	23546	SEQF1995	Streptococcus	Streptococcus	agalactiae	ATCC 13813	Unassigned	Environment	NA
cluster3387	ladderane	other	FALSE	42451	SEQF2847	Other	Klebsiella	aerogenes	kctc_2190	Unassigned	Environment	NA
cluster807	bacteriocin-lantipeptide	hybrid	FALSE	27178	SEQF1402	Streptococcus	Streptococcus	pneumoniae	SP18-BS74	Nasal	ADT	buccal mucosa
cluster2306	terpene	terpene	FALSE	20873	SEQF2277	Corynebacterium	Corynebacterium	diphtheriae	VA01	Unassigned	Environment	NA
cluster3398	terpene	terpene	FALSE	20855	SEQF2850	Other	Anoxybacillus	flavithermus	dsm_2641t	Unassigned	Environment	NA
cluster2277	other	other	FALSE	43804	SEQF2271	Corynebacterium	Corynebacterium	diphtheriae	HC01	Unassigned	Environment	NA
cluster1549	bacteriocin	RiPP	FALSE	11902	SEQF1851	Other	Acidipropionibacterium	acidifaciens	F0233	Oral	ADT	NA
cluster326	hserlactone-nrps	hybrid	FALSE	57259	SEQF1164	Other	Acinetobacter	baumannii	AYE	Unassigned	Environment	NA
cluster2388	arylpolyene	arylpolyene	TRUE	24039	SEQF2294	Aggregatibacter	Aggregatibacter	actinomycetemcomitans	serotype f str. D18P1	Oral	ADT	NA
cluster3273	hserlactone	hserlactone	FALSE	20639	SEQF2763	Other	Mesorhizobium	loti	NZP2037	Unassigned	Environment	NA
cluster754	bacteriocin	RiPP	FALSE	12097	SEQF1367	Streptococcus	Streptococcus	salivarius	CCHSS3, JIM8780	Oral	ADT	dorsum of tongue
cluster2501	bacteriocin	RiPP	TRUE	10240	SEQF2328	Other	Lactobacillus	salivarius	SMXD51	Oral	ADT	NA
cluster680	bacteriocin	RiPP	FALSE	14542	SEQF1342	Streptococcus	Streptococcus	pneumoniae	D39	Nasal	ADT	buccal mucosa
cluster3294	t1pks	pks	TRUE	9598	SEQF2784	Corynebacterium	Corynebacterium	tuscaniense	DNF00037	Unassigned	Environment	NA
cluster1637	resorcinol	pks	FALSE	41137	SEQF1915	Prevotella	Prevotella	marshii	DSM 16973	Oral	ADT	dorsum of tongue
cluster350	t3pks	pks	FALSE	41098	SEQF1173	Other	Bacillus	subtilis	BSn5	Unassigned	Environment	NA
cluster2465	terpene	terpene	FALSE	21854	SEQF2323	Other	Bacillus	anthracis	str. H9401	Unassigned	Environment	NA
cluster3014	hserlactone	hserlactone	FALSE	20759	SEQF2622	Other	Rhodobacter	capsulatus	Y262	Unassigned	Environment	NA
cluster385	t1pks-nrps	hybrid	FALSE	59165	SEQF1189	Other	Escherichia	coli	55989	Unassigned	Environment	NA
cluster517	arylpolyene	arylpolyene	FALSE	41137	SEQF1277	Neisseria	Neisseria	meningitidis	8013 (serogroup C)	Oral	ADT	gingiva
cluster2893	bacteriocin	RiPP	FALSE	27000	SEQF2570	Other	Lactococcus	lactis	UC509.9	Oral	ADT	NA
cluster1467	nrps	nrps	FALSE	47176	SEQF1812	Staphylococcus	Staphylococcus	aureus	A9719	Nasal	ADT	NA
cluster2294	t1pks-nrps	hybrid	FALSE	94381	SEQF2274	Corynebacterium	Corynebacterium	diphtheriae	HC04	Unassigned	Environment	dorsum of tongue
cluster2812	bacteriocin	RiPP	FALSE	10255	SEQF2527	Other	Lactobacillus	paracasei	Lpp230	Oral	ADT	NA
cluster3182	nrps	nrps	TRUE	3622	SEQF2711	Other	Kluyvera	ascorbata	ATCC 33433	Unassigned	Environment	NA
cluster1305	arylpolyene	arylpolyene	FALSE	48822	SEQF1691	Prevotella	Prevotella	oulorum	F0390	Oral	ADT	dorsum of tongue
cluster3119	nrps	nrps	TRUE	42467	SEQF2695	Other	Pseudomonas	otitidis	nan	Unassigned	Environment	NA
cluster3238	arylpolyene	arylpolyene	FALSE	41200	SEQF2738	Other	Tannerella	forsythia	ATCC 43037, FDC 338	Oral	ADT	gingiva
cluster1564	resorcinol	pks	FALSE	40333	SEQF1852	Prevotella	Prevotella	histicola	F0411	Oral	ADT	dorsum of tongue
cluster3051	arylpolyene-ladderane	hybrid	FALSE	42465	SEQF2664	Other	Bartonella	schoenbuchensis	m07a	Unassigned	Environment	NA
cluster3708	other	other	TRUE	24262	SEQF2985	Fusobacterium	Fusobacterium	sp. HMT 203	cm22	Oral	ADT	NA
cluster2856	ectoine	ectoine	FALSE	10405	SEQF2546	Other	Achromobacter	xylosoxidans	NH44784-1996	Unassigned	Environment	NA
cluster2952	thiopeptide	RiPP	FALSE	29832	SEQF2594	Actinomyces	Actinomyces	timonensis	DSM 23838	Oral	ADT	gingiva
cluster1289	other	other	FALSE	42499	SEQF1680	Fusobacterium	Fusobacterium	nucleatum subsp. polymorphum	F0401	Oral	ADT	dorsum of tongue
cluster3207	hserlactone	hserlactone	FALSE	20609	SEQF2716	Other	Burkholderia	cepacia	JBK9	Unassigned	Environment	NA
cluster2807	arylpolyene-resorcinol	hybrid	FALSE	44712	SEQF2521	Other	Pseudomonas	stutzeri	DSM 10701	Unassigned	Environment	gingiva
cluster3312	thiopeptide	RiPP	FALSE	27152	SEQF2793	Other	Desulfovibrio	fairfieldensis	CCUG 45958	Unassigned	Environment	gingiva
cluster2147	bacteriocin	RiPP	FALSE	10384	SEQF2203	Staphylococcus	Staphylococcus	aureus	O46	Unassigned	Environment	NA
cluster2419	lantipeptide	RiPP	FALSE	22991	SEQF2302	Streptococcus	Streptococcus	pneumoniae	459-5	Nasal	ADT	buccal mucosa
cluster1253	bacteriocin	RiPP	FALSE	10831	SEQF1652	Other	Simonsiella	muelleri	ATCC 29453	Oral	ADT	gingiva
cluster3373	other	other	FALSE	42487	SEQF2840	Fusobacterium	Fusobacterium	hwasookii	ChDC F206	Oral	ADT	dorsum of tongue
cluster3359	arylpolyene	arylpolyene	TRUE	15088	SEQF2830	Aggregatibacter	Aggregatibacter	actinomycetemcomitans	serotype e str. ANH9776	Oral	ADT	NA
cluster1620	thiopeptide	RiPP	TRUE	19314	SEQF1903	Actinomyces	Actinomyces	massiliensis	F0489	Oral	ADT	gingiva
cluster1516	siderophore	siderophore	FALSE	14988	SEQF1839	Staphylococcus	Staphylococcus	warneri	L37603	Oral	ADT	NA
cluster2244	bacteriocin	RiPP	FALSE	12118	SEQF2247	Streptococcus	Streptococcus	sobrinus	TCI-107	Oral	ADT	NA
cluster288	bacteriocin	RiPP	FALSE	13866	SEQF1141	Other	Bacillus	anthracis	str. A0193	Unassigned	Environment	NA
cluster2528	bacteriocin	RiPP	TRUE	16924	SEQF2334	Streptococcus	Streptococcus	anginosus	CCUG 39159	Oral	ADT	NA
cluster3561	bacteriocin	RiPP	FALSE	22787	SEQF2913	Streptococcus	Streptococcus	salivarius	jf	Oral	ADT	dorsum of tongue
cluster2461	siderophore	siderophore	FALSE	13706	SEQF2323	Other	Bacillus	anthracis	str. H9401	Unassigned	Environment	NA
cluster982	arylpolyene	arylpolyene	FALSE	43588	SEQF1518	Other	Escherichia	coli	O157:H7 str. EC869	Unassigned	Environment	NA
cluster393	nrps	nrps	TRUE	37727	SEQF1193	Other	Escherichia	coli	B7A (O148:H28:CS6:LT+:ST+)	Unassigned	Environment	NA
cluster3227	resorcinol	pks	TRUE	5056	SEQF2728	Prevotella	Prevotella	bivia	DNF00188	Oral	ADT	NA
cluster3457	arylpolyene	arylpolyene	FALSE	41215	SEQF2876	Neisseria	Neisseria	macacae	atcc_33926	Unassigned	Environment	NA
cluster1357	bacteriocin	RiPP	FALSE	10150	SEQF1719	Other	Lactococcus	lactis	KF147	Oral	ADT	NA
cluster2730	nrps	nrps	FALSE	46429	SEQF2478	Other	Stenotrophomonas	maltophilia	EPM1	Unassigned	Environment	gingiva
cluster1247	lantipeptide	RiPP	FALSE	23316	SEQF1648	Corynebacterium	Corynebacterium	matruchotii	ATCC 33806	Oral	ADT	gingiva
cluster2861	phosphonate	phosphonate	FALSE	40873	SEQF2546	Other	Achromobacter	xylosoxidans	NH44784-1996	Unassigned	Environment	gingiva
cluster2832	nrps	nrps	TRUE	3442	SEQF2536	Other	Delftia	acidovorans	CCUG 15835	Unassigned	Environment	NA
cluster1856	terpene	terpene	TRUE	16957	SEQF2030	Other	Achromobacter	xylosoxidans	C54	Unassigned	Environment	NA
cluster1373	nrps	nrps	TRUE	31325	SEQF1728	Other	Anaerococcus	tetradius	ATCC 35098	Unassigned	Environment	NA
cluster1860	siderophore	siderophore	FALSE	11551	SEQF2030	Other	Achromobacter	xylosoxidans	C54	Unassigned	Environment	NA
cluster2756	t3pks	pks	FALSE	41062	SEQF2487	Other	Bradyrhizobium	elkanii	USDA 76	Unassigned	Environment	dorsum of tongue
cluster3180	bacteriocin	RiPP	TRUE	8437	SEQF2711	Other	Kluyvera	ascorbata	ATCC 33433	Unassigned	Environment	NA
cluster1229	t1pks-nrps	hybrid	FALSE	59165	SEQF1639	Other	Escherichia	coli	LF82	Unassigned	Environment	NA
cluster3516	phosphonate-terpene	hybrid	TRUE	32322	SEQF2894	Other	Roseomonas	mucosa	au37	Unassigned	Environment	gingiva
cluster3590	other	other	FALSE	43978	SEQF2938	Corynebacterium	Corynebacterium	aurimucosum	hmsc036d02	Unassigned	Environment	gingiva
cluster1717	siderophore	siderophore	FALSE	14429	SEQF1960	Other	Enterobacter	hormaechei	ATCC 49162	Unassigned	Environment	NA
cluster2259	t1pks-nrps	hybrid	FALSE	93871	SEQF2267	Corynebacterium	Corynebacterium	diphtheriae	31A	Unassigned	Environment	NA
cluster160	bacteriocin	RiPP	FALSE	10882	SEQF1080	Other	Enterococcus	faecalis	V583, ATCC 700802	Unassigned	Environment	NA
cluster1956	lantipeptide	RiPP	FALSE	22538	SEQF2111	Other	Lactobacillus	johnsonii	DPC 6026	Unassigned	Environment	NA
cluster1420	arylpolyene	arylpolyene	TRUE	48252	SEQF1798	Prevotella	Prevotella	buccae	D17	Oral	ADT	NA
cluster3713	terpene	terpene	FALSE	74565	SEQF2987	Corynebacterium	Corynebacterium	tuberculostearicum	og2	Unassigned	Environment	gingiva
cluster1321	bacteriocin	RiPP	FALSE	13866	SEQF1708	Other	Bacillus	anthracis	A0248	Unassigned	Environment	NA
cluster642	siderophore	siderophore	FALSE	16489	SEQF1319	Staphylococcus	Staphylococcus	aureus	NCTC 8325	Nasal	ADT	NA
cluster1214	siderophore	siderophore	FALSE	16489	SEQF1620	Staphylococcus	Staphylococcus	aureus	JKD6008	Nasal	ADT	NA
cluster815	bacteriocin	RiPP	TRUE	13108	SEQF1404	Streptococcus	Streptococcus	pneumoniae	SP23-BS72	Nasal	ADT	NA
cluster3202	phosphonate	phosphonate	FALSE	41689	SEQF2716	Other	Burkholderia	cepacia	JBK9	Unassigned	Environment	dorsum of tongue
cluster2459	bacteriocin	RiPP	FALSE	13537	SEQF2323	Other	Bacillus	anthracis	str. H9401	Unassigned	Environment	NA
cluster1906	sactipeptide	RiPP	FALSE	20150	SEQF2061	Other	Finegoldia	magna	ACS-171-V-Col3	Unassigned	Environment	NA
cluster2135	terpene	terpene	FALSE	20858	SEQF2201	Staphylococcus	Staphylococcus	aureus	A9754	Nasal	ADT	NA
cluster3627	nrps	nrps	TRUE	31320	SEQF2952	Corynebacterium	Corynebacterium	simulans	hmsc08c04	Unassigned	Environment	external naris
cluster2765	bacteriocin	RiPP	FALSE	10234	SEQF2494	Other	Lactobacillus	casei	Lc-10	Unassigned	Environment	NA
cluster2757	hserlactone	hserlactone	FALSE	20636	SEQF2487	Other	Bradyrhizobium	elkanii	USDA 76	Unassigned	Environment	NA
cluster3342	other	other	FALSE	42475	SEQF2818	Fusobacterium	Fusobacterium	nucleatum subsp. vincentii	ChDC F8,KCOM 1231	Oral	ADT	dorsum of tongue
cluster456	bacteriocin	RiPP	FALSE	10921	SEQF1221	Aggregatibacter	Aggregatibacter	aphrophilus	NJ8700	Oral	ADT	gingiva
cluster1508	siderophore	siderophore	FALSE	14979	SEQF1836	Staphylococcus	Staphylococcus	epidermidis	M23864:W1	Oral	ADT	NA
cluster1334	thiopeptide	RiPP	FALSE	26293	SEQF1710	Other	Escherichia	coli	O111:H- str. 11128	Unassigned	Environment	NA
cluster2515	hserlactone	hserlactone	FALSE	20579	SEQF2332	Other	Pseudomonas	fluorescens	A506	Unassigned	Environment	gingiva
cluster1928	bacteriocin	RiPP	TRUE	8486	SEQF2084	Other	Lactobacillus	crispatus	214-1	Oral	ADT	NA
cluster746	lantipeptide	RiPP	FALSE	26258	SEQF1364	Streptococcus	Streptococcus	pyogenes	MGAS9429, ATCC BAA-1315	Oral	ADT	dorsum of tongue
cluster1436	siderophore	siderophore	FALSE	15016	SEQF1804	Staphylococcus	Staphylococcus	aureus	A5937	Nasal	ADT	NA
cluster3052	nrps	nrps	TRUE	43035	SEQF2666	Other	Bacteroides	pyogenes	JCM 10003	Unassigned	Environment	gingiva
cluster1304	sactipeptide	RiPP	TRUE	16840	SEQF1690	Other	Selenomonas	noxia	F0398	Oral	ADT	gingiva
cluster3710	other	other	FALSE	43924	SEQF2986	Corynebacterium	Corynebacterium	accolens	kpl1818	Nasal	ADT	external naris
cluster096	t1pks-nrps	hybrid	FALSE	59165	SEQF1054	Other	Yersinia	pestis	Antiqua JGI	Unassigned	Environment	NA
cluster1030	bacteriocin	RiPP	FALSE	10249	SEQF1532	Streptococcus	Streptococcus	pneumoniae	Taiwan19F-14	Nasal	ADT	buccal mucosa
cluster3856	other	other	TRUE	41557	SEQF3037	Corynebacterium	Corynebacterium	amycolatum	hmsc14h10	Unassigned	Environment	dorsum of tongue
cluster3824	other	other	FALSE	43909	SEQF3027	Corynebacterium	Corynebacterium	accolens	kpl1996	Nasal	ADT	external naris
cluster2594	siderophore	siderophore	FALSE	11926	SEQF2381	Other	Pseudomonas	fluorescens	SS101	Unassigned	Environment	NA
cluster300	nrps	nrps	FALSE	49724	SEQF1150	Other	Bacillus	anthracis	str. A0442	Unassigned	Environment	NA
cluster2392	thiopeptide	RiPP	FALSE	25020	SEQF2297	Aggregatibacter	Aggregatibacter	actinomycetemcomitans	serotype c str. SCC2302	Oral	ADT	gingiva
cluster1949	bacteriocin	RiPP	FALSE	10624	SEQF2107	Other	Klebsiella	pneumoniae	subsp. pneumoniae HS11286	Unassigned	Environment	NA
cluster2863	terpene	terpene	FALSE	20924	SEQF2549	Other	Enterococcus	casseliflavus	14-MB-W-14	Unassigned	Environment	NA
cluster548	thiopeptide	RiPP	FALSE	33004	SEQF1297	Other	Pseudomonas	aeruginosa	PAO1	Unassigned	Environment	NA
cluster415	thiopeptide	RiPP	FALSE	26293	SEQF1199	Other	Escherichia	coli	42	Unassigned	Environment	NA
cluster2129	siderophore	siderophore	TRUE	10134	SEQF2200	Staphylococcus	Staphylococcus	aureus	A8819	Nasal	ADT	NA
cluster3844	t1pks	pks	TRUE	41927	SEQF3032	Corynebacterium	Corynebacterium	aurimucosum	hmsc068g04	Unassigned	Environment	NA
cluster538	bacteriocin	RiPP	FALSE	10855	SEQF1295	Other	Pseudomonas	aeruginosa	PA7	Unassigned	Environment	NA
cluster1442	siderophore	siderophore	TRUE	10134	SEQF1805	Staphylococcus	Staphylococcus	aureus	A5948	Nasal	ADT	NA
cluster3422	terpene	terpene	FALSE	21053	SEQF2862	Corynebacterium	Corynebacterium	kroppenstedtii	dsm_44385	Unassigned	Environment	NA
cluster2839	resorcinol	pks	FALSE	41953	SEQF2537	Other	Delftia	acidovorans	CCUG 274B	Unassigned	Environment	dorsum of tongue
cluster1299	arylpolyene	arylpolyene	TRUE	33912	SEQF1687	Capnocytophaga	Capnocytophaga	sp. HMT 338	F0234	Oral	ADT	gingiva
cluster2724	lantipeptide	RiPP	FALSE	26313	SEQF2473	Other	Lactococcus	lactis	IO-1	Oral	ADT	NA
cluster3173	nrps	nrps	TRUE	16469	SEQF2705	Actinomyces	Actinomyces	israelii	DSM 43320	Oral	ADT	gingiva
cluster1353	bacteriocin	RiPP	FALSE	12193	SEQF1717	Other	Lactobacillus	rhamnosus	GG	Oral	ADT	NA
cluster1141	thiopeptide	RiPP	FALSE	26292	SEQF1572	Other	Escherichia	coli	BL21(DE3)	Unassigned	Environment	NA
cluster3243	resorcinol	pks	TRUE	37465	SEQF2743	Other	Porphyromonas	gingivalis	Ando	Oral	ADT	NA
cluster2029	nrps	nrps	FALSE	101906	SEQF2168	Other	Pseudomonas	aeruginosa	NCGM2.S1	Unassigned	Environment	NA
cluster321	arylpolyene	arylpolyene	FALSE	41230	SEQF1161	Other	Acinetobacter	baumannii	SDF	Unassigned	Environment	NA
cluster3340	other	other	FALSE	42499	SEQF2816	Fusobacterium	Fusobacterium	nucleatum subsp. animalis	KCOM 1279	Oral	ADT	dorsum of tongue
cluster3454	bacteriocin	RiPP	FALSE	10867	SEQF2875	Other	Acinetobacter	junii	65	Unassigned	Environment	NA
cluster2628	bacteriocin	RiPP	FALSE	10846	SEQF2395	Other	Stenotrophomonas	maltophilia	Ab55555	Unassigned	Environment	NA
cluster769	bacteriocin	RiPP	FALSE	10231	SEQF1382	Streptococcus	Streptococcus	mutans	NN2025	Oral	ADT	gingiva
cluster1588	bacteriocin	RiPP	FALSE	12166	SEQF1872	Other	Treponema	denticola	ASLM/F0460	Oral	ADT	NA
cluster2424	lantipeptide	RiPP	FALSE	24054	SEQF2303	Streptococcus	Streptococcus	pneumoniae	England14-9	Nasal	ADT	NA
cluster1012	bacteriocin	RiPP	FALSE	10348	SEQF1528	Streptococcus	Streptococcus	pneumoniae	Hungary19A-6	Nasal	ADT	buccal mucosa
cluster1227	nrps	nrps	FALSE	53338	SEQF1639	Other	Escherichia	coli	LF82	Unassigned	Environment	NA
cluster3209	terpene	terpene	FALSE	22040	SEQF2716	Other	Burkholderia	cepacia	JBK9	Unassigned	Environment	NA
cluster3389	thiopeptide	RiPP	FALSE	26264	SEQF2847	Other	Klebsiella	aerogenes	kctc_2190	Unassigned	Environment	NA
cluster1051	siderophore	siderophore	FALSE	20320	SEQF1556	Other	Yersinia	pestis	CA88-4125	Unassigned	Environment	NA
cluster179	nrps	nrps	FALSE	43981	SEQF1087	Other	Agrobacterium	tumefaciens	biovar II K84	Unassigned	Environment	NA
cluster3256	terpene	terpene	FALSE	20888	SEQF2749	Other	Ottowia	sp. HMT 894	W10237	Unassigned	Environment	gingiva
cluster1054	hserlactone	hserlactone	FALSE	20645	SEQF1556	Other	Yersinia	pestis	CA88-4125	Unassigned	Environment	NA
cluster2632	bacteriocin	RiPP	FALSE	12151	SEQF2397	Streptococcus	Streptococcus	anginosus	SK1138	Oral	ADT	NA
cluster2485	hserlactone	hserlactone	TRUE	14051	SEQF2325	Other	Bradyrhizobium	elkanii	587	Unassigned	Environment	gingiva
cluster1325	nrps	nrps	FALSE	46604	SEQF1708	Other	Bacillus	anthracis	A0248	Unassigned	Environment	NA
cluster622	siderophore	siderophore	FALSE	15016	SEQF1314	Staphylococcus	Staphylococcus	aureus	MRSA252	Nasal	ADT	NA
cluster2970	siderophore	siderophore	FALSE	14429	SEQF2604	Other	Enterobacter	cancerogenus	YZ1	Unassigned	Environment	NA
cluster2600	ectoine	ectoine	FALSE	67053	SEQF2382	Other	Pseudomonas	stutzeri	CCUG 29243	Unassigned	Environment	gingiva
cluster3066	ectoine	ectoine	FALSE	10399	SEQF2672	Other	Mycobacterium	neoaurum	VKM Ac-1815D	Unassigned	Environment	gingiva
cluster2862	bacteriocin	RiPP	FALSE	10300	SEQF2547	Other	Alloscardovia	omnicolens	DSM 21503	Oral	ADT	NA
cluster730	bacteriocin	RiPP	FALSE	10228	SEQF1360	Streptococcus	Streptococcus	pyogenes	MGAS315, ATCC BAA-595	Oral	ADT	NA
cluster2563	terpene	terpene	TRUE	18226	SEQF2351	Neisseria	Neisseria	sicca	VK64	Oral	ADT	NA
cluster2059	siderophore	siderophore	FALSE	15016	SEQF2173	Staphylococcus	Staphylococcus	aureus	04-02981	Nasal	ADT	NA
cluster3094	arylpolyene	arylpolyene	TRUE	24554	SEQF2687	Prevotella	Prevotella	shahii	JCM 12083	Oral	ADT	dorsum of tongue
cluster1695	bacteriocin	RiPP	TRUE	7741	SEQF1944	Neisseria	Neisseria	sp. HMT 020	F0370	Oral	ADT	gingiva
cluster808	bacteriocin	RiPP	FALSE	10300	SEQF1402	Streptococcus	Streptococcus	pneumoniae	SP18-BS74	Nasal	ADT	buccal mucosa
cluster434	nrps	nrps	FALSE	53524	SEQF1208	Other	Escherichia	coli	str. K-12 substr. MG1655	Unassigned	Environment	NA
cluster1597	other	other	TRUE	13959	SEQF1879	Fusobacterium	Fusobacterium	sp. HMT 370	F0437	Oral	ADT	NA
cluster2316	t3pks-t1pks	hybrid	FALSE	59489	SEQF2283	Other	Mycobacterium	tuberculosis	CTRI-2	Unassigned	Environment	NA
cluster122	bacteriocin	RiPP	FALSE	15967	SEQF1059	Streptococcus	Streptococcus	pneumoniae	G54	Nasal	ADT	buccal mucosa
cluster2727	arylpolyene	arylpolyene	TRUE	13667	SEQF2476	Other	Campylobacter	showae	CC57C	Oral	ADT	gingiva
cluster1819	bacteriocin	RiPP	FALSE	12154	SEQF1997	Streptococcus	Streptococcus	cristatus clade 578	ATCC 51100	Oral	ADT	gingiva
cluster3106	thiopeptide	RiPP	FALSE	26406	SEQF2691	Other	Cronobacter	sakazakii	ES15	Unassigned	Environment	NA
cluster2538	lantipeptide	RiPP	TRUE	11267	SEQF2339	Streptococcus	Streptococcus	mitis	SK616	Nasal,Oral	ADT	NA
cluster341	other	other	FALSE	44020	SEQF1167	Other	Agrobacterium	tumefaciens	str. C58, ATCC 33970	Unassigned	Environment	NA
cluster183	sactipeptide	RiPP	FALSE	20138	SEQF1092	Other	Mitsuokella	multacida	DSM 20544, A 405-1, ATCC 27723, NCTC 10	Unassigned	Environment	NA
cluster1603	bacteriocin	RiPP	FALSE	10243	SEQF1888	Streptococcus	Streptococcus	oralis subsp. tigurinus clade 070	F0441	Oral	ADT	NA
cluster885	arylpolyene	arylpolyene	FALSE	43603	SEQF1486	Other	Acinetobacter	baumannii	MDR-ZJ06	Unassigned	Environment	NA
cluster791	arylpolyene	arylpolyene	FALSE	41230	SEQF1398	Other	Acinetobacter	baumannii	ACICU	Unassigned	Environment	NA
cluster164	t1pks-nrps	hybrid	FALSE	59165	SEQF1082	Other	Yersinia	pestis	biovar Microtus str. 91001	Unassigned	Environment	dorsum of tongue
cluster1068	nrps	nrps	FALSE	57492	SEQF1559	Other	Yersinia	pestis	Pestoides A	Unassigned	Environment	NA
cluster3791	other	other	TRUE	28343	SEQF3013	Corynebacterium	Corynebacterium	amycolatum	hmsc072b08	Unassigned	Environment	NA
cluster2878	bacteriocin	RiPP	TRUE	3331	SEQF2560	Other	Lactococcus	lactis	str. TIFN2	Oral	ADT	NA
cluster1793	nrps	nrps	FALSE	52280	SEQF1992	Other	Pseudomonas	aeruginosa	HB15	Unassigned	Environment	NA
cluster3863	t1pks	pks	FALSE	44830	SEQF3039	Corynebacterium	Corynebacterium	singulare	hmsc078h07	Unassigned	Environment	NA
cluster3502	terpene	terpene	TRUE	4475	SEQF2890	Other	Dietzia	cinnamea	p4	Unassigned	Environment	NA
cluster271	bacteriocin	RiPP	FALSE	10252	SEQF1137	Other	Escherichia	coli	O157:H7 str. TW14588	Unassigned	Environment	NA
cluster3178	bacteriocin-nrps	hybrid	FALSE	94652	SEQF2709	Other	Delftia	acidovorans	2167 DR66	Unassigned	Environment	gingiva
cluster223	bacteriocin	RiPP	FALSE	11386	SEQF1120	Other	Lactobacillus	reuteri clade 818	100-23	Unassigned	Environment	NA
cluster3789	nrps	nrps	TRUE	36368	SEQF3013	Corynebacterium	Corynebacterium	amycolatum	hmsc072b08	Unassigned	Environment	NA
cluster1724	nrps	nrps	FALSE	59684	SEQF1965	Other	Lactobacillus	plantarum	WCFS1	Unassigned	Environment	NA
cluster801	bacteriocin	RiPP	FALSE	10297	SEQF1401	Streptococcus	Streptococcus	pneumoniae	SP14-BS69	Nasal	ADT	dorsum of tongue
cluster145	arylpolyene	arylpolyene	TRUE	32229	SEQF1072	Other	Tannerella	forsythia	92A2 not ATCC 43037, FDC 338	Oral	ADT	gingiva
cluster3688	siderophore	siderophore	FALSE	12469	SEQF2977	Corynebacterium	Corynebacterium	tuberculostearicum	kpl1856	Unassigned	Environment	external naris
cluster1786	hserlactone	hserlactone	FALSE	20606	SEQF1991	Other	Pseudomonas	aeruginosa	138244	Unassigned	Environment	NA
cluster2326	terpene	terpene	FALSE	20813	SEQF2284	Neisseria	Neisseria	meningitidis	alpha710	Oral	ADT	dorsum of tongue
cluster2639	other	other	TRUE	34268	SEQF2406	Fusobacterium	Fusobacterium	periodonticum	D10	Oral	ADT	dorsum of tongue
cluster2343	arylpolyene	arylpolyene	FALSE	41137	SEQF2288	Neisseria	Neisseria	meningitidis	WUE 2594	Oral	ADT	NA
cluster059	other	other	FALSE	40870	SEQF1034	Other	Mycobacterium	tuberculosis	H37Rv (lab strain)	Unassigned	Environment	NA
cluster2284	siderophore	siderophore	FALSE	13324	SEQF2273	Corynebacterium	Corynebacterium	diphtheriae	HC03	Unassigned	Environment	NA
cluster172	bacteriocin	RiPP	FALSE	10870	SEQF1086	Other	Bordetella	pertussis	Tohama I, ATCC BAA-589, NCTC-13251	Unassigned	Environment	NA
cluster2296	nrps	nrps	FALSE	55348	SEQF2275	Corynebacterium	Corynebacterium	diphtheriae	INCA 402	Unassigned	Environment	external naris
cluster3619	other	other	FALSE	43978	SEQF2950	Corynebacterium	Corynebacterium	aurimucosum	hmsc074e01	Unassigned	Environment	NA
cluster3279	terpene	terpene	FALSE	20852	SEQF2764	Other	Mesorhizobium	loti	USDA 3471	Unassigned	Environment	NA
cluster669	arylpolyene	arylpolyene	TRUE	25611	SEQF1333	Streptococcus	Streptococcus	agalactiae	515	Unassigned	Environment	NA
cluster736	lantipeptide	RiPP	FALSE	20147	SEQF1361	Streptococcus	Streptococcus	pyogenes	M1 MGAS5005, ATCC BAA-947	Oral	ADT	NA
cluster3213	other	other	FALSE	41086	SEQF2716	Other	Burkholderia	cepacia	JBK9	Unassigned	Environment	NA
cluster293	nrps	nrps	FALSE	49725	SEQF1143	Other	Bacillus	anthracis	str. A0389	Unassigned	Environment	NA
cluster3124	phenazine	other	TRUE	11089	SEQF2695	Other	Pseudomonas	otitidis	nan	Unassigned	Environment	NA
cluster2395	t1pks	pks	FALSE	44209	SEQF2299	Other	Mycobacterium	tuberculosis	UT205	Unassigned	Environment	NA
cluster345	t3pks	pks	FALSE	41101	SEQF1170	Other	Bacillus	clausii	KSM-K16	Unassigned	Environment	NA
cluster2845	nrps	nrps	TRUE	3892	SEQF2537	Other	Delftia	acidovorans	CCUG 274B	Unassigned	Environment	NA
cluster3379	other	other	FALSE	42487	SEQF2843	Fusobacterium	Fusobacterium	hwasookii	ChDC F128	Oral	ADT	NA
cluster1043	hserlactone-siderophore	hybrid	FALSE	31913	SEQF1555	Other	Yersinia	pestis	Angola	Unassigned	Environment	NA
cluster2993	terpene	terpene	FALSE	20852	SEQF2615	Other	Eikenella	corrodens	CC92I	Oral	ADT	gingiva
cluster1216	siderophore	siderophore	FALSE	15016	SEQF1620	Staphylococcus	Staphylococcus	aureus	JKD6008	Nasal	ADT	NA
cluster3078	ectoine	ectoine	FALSE	10387	SEQF2673	Other	Ochrobactrum	anthropi	W13P3	Unassigned	Environment	NA
cluster2250	bacteriocin	RiPP	FALSE	10396	SEQF2249	Other	Bifidobacterium	longum	subsp. infantis ATCC 15697	Unassigned	Environment	dorsum of tongue
cluster2655	terpene	terpene	FALSE	24989	SEQF2411	Other	Afipia	broomeae	ATCC 49717	Unassigned	Environment	NA
cluster262	t3pks-t1pks	hybrid	FALSE	58128	SEQF1132	Other	Mycobacterium	tuberculosis	KZN 605	Unassigned	Environment	NA
cluster535	bacteriocin	RiPP	FALSE	10831	SEQF1295	Other	Pseudomonas	aeruginosa	PA7	Unassigned	Environment	NA
cluster3525	bacteriocin	RiPP	FALSE	10843	SEQF2899	Neisseria	Neisseria	cinerea	atcc_14685	Oral	ADT	NA
cluster3487	t1pks	pks	FALSE	44716	SEQF2886	Corynebacterium	Corynebacterium	afermentans	lcdc880199	Unassigned	Environment	gingiva
cluster1458	nrps	nrps	TRUE	36150	SEQF1809	Staphylococcus	Staphylococcus	aureus	A8117	Nasal	ADT	NA
cluster2684	arylpolyene	arylpolyene	TRUE	23997	SEQF2436	Aggregatibacter	Aggregatibacter	actinomycetemcomitans	serotype a str. A160	Oral	ADT	NA
cluster3861	other	other	FALSE	43936	SEQF3039	Corynebacterium	Corynebacterium	singulare	hmsc078h07	Unassigned	Environment	gingiva
cluster269	nrps	nrps	FALSE	53338	SEQF1137	Other	Escherichia	coli	O157:H7 str. TW14588	Unassigned	Environment	NA
cluster507	bacteriocin	RiPP	FALSE	10843	SEQF1272	Neisseria	Neisseria	gonorrhoeae	FA 1090, ATCC 700825	Unassigned	Environment	dorsum of tongue
cluster2911	arylpolyene	arylpolyene	FALSE	40774	SEQF2583	Other	Acidipropionibacterium	acidifaciens	DSM 21887	Oral	ADT	NA
cluster3587	nrps	nrps	FALSE	55348	SEQF2937	Corynebacterium	Corynebacterium	accolens	kpl1986	Nasal	ADT	external naris
cluster3357	arylpolyene	arylpolyene	TRUE	7274	SEQF2828	Aggregatibacter	Aggregatibacter	actinomycetemcomitans	serotype d str. SA508	Oral	ADT	NA
cluster439	arylpolyene-ladderane	hybrid	FALSE	42559	SEQF1213	Other	Escherichia	coli	O157:H7 EDL933	Unassigned	Environment	NA
cluster337	arylpolyene	arylpolyene	TRUE	6101	SEQF1166	Neisseria	Neisseria	elongata	ATCC 29315	Oral	ADT	gingiva
cluster3528	bacteriocin	RiPP	FALSE	10909	SEQF2900	Other	Moraxella	nonliquefaciens	ccug_60284	Nasal	ADT	external naris
cluster822	bacteriocin	RiPP	FALSE	11743	SEQF1405	Streptococcus	Streptococcus	pneumoniae	SP3-BS71	Nasal	ADT	buccal mucosa
cluster061	other	other	FALSE	43507	SEQF1034	Other	Mycobacterium	tuberculosis	H37Rv (lab strain)	Unassigned	Environment	gingiva
cluster3452	arylpolyene	arylpolyene	FALSE	41230	SEQF2875	Other	Acinetobacter	junii	65	Unassigned	Environment	NA
cluster2981	siderophore	siderophore	FALSE	11848	SEQF2610	Other	Achromobacter	xylosoxidans	NBRC 15126 = ATCC 27061	Unassigned	Environment	NA
cluster3266	hserlactone	hserlactone	FALSE	20645	SEQF2763	Other	Mesorhizobium	loti	NZP2037	Unassigned	Environment	NA
cluster1846	t1pks	pks	TRUE	37205	SEQF2029	Other	Achromobacter	xylosoxidans	AXX-A	Unassigned	Environment	gingiva
cluster3659	bacteriocin	RiPP	TRUE	9460	SEQF2965	Other	Haemophilus	influenzae	hmsc066a11	Nasal	ADT	NA
cluster493	terpene	terpene	FALSE	20873	SEQF1261	Neisseria	Neisseria	lactamica	ATCC 23970	Oral	ADT	NA
cluster1177	sactipeptide	RiPP	TRUE	15973	SEQF1593	Other	Selenomonas	noxia	ATCC 43541	Oral	ADT	gingiva
cluster3437	hserlactone	hserlactone	FALSE	20591	SEQF2867	Other	Paracoccus	yeei	fdaargos_252	Unassigned	Environment	gingiva
cluster513	terpene	terpene	FALSE	20873	SEQF1276	Neisseria	Neisseria	meningitidis	MC58	Oral	ADT	gingiva
cluster2634	lantipeptide-nrps	hybrid	TRUE	69305	SEQF2400	Streptococcus	Streptococcus	salivarius	K12	Oral	ADT	dorsum of tongue
cluster302	bacteriocin	RiPP	FALSE	10267	SEQF1150	Other	Bacillus	anthracis	str. A0442	Unassigned	Environment	NA
cluster3382	terpene	terpene	FALSE	20870	SEQF2846	Corynebacterium	Corynebacterium	singulare	ibs_b52218	Unassigned	Environment	dorsum of tongue
cluster037	t1pks	pks	FALSE	44209	SEQF1032	Other	Mycobacterium	tuberculosis	CDC1551	Unassigned	Environment	NA
cluster652	nrps	nrps	FALSE	47164	SEQF1322	Staphylococcus	Staphylococcus	epidermidis	ATCC 12228	Oral	ADT	external naris
cluster1382	nrps	nrps	FALSE	53369	SEQF1754	Other	Escherichia	coli	83972	Unassigned	Environment	NA
cluster2446	lassopeptide	RiPP	FALSE	22493	SEQF2310	Other	Peptidiphaga	sp. HMT 183	F0552	Oral	ADT	gingiva
cluster3037	arylpolyene	arylpolyene	TRUE	23388	SEQF2637	Other	Tannerella	sp. HMT 286	isolate Cell 6/7/9	Oral	ADT	NA
cluster3356	arylpolyene	arylpolyene	TRUE	24031	SEQF2827	Aggregatibacter	Aggregatibacter	actinomycetemcomitans	serotype e str. SA2876	Oral	ADT	NA
cluster2168	bacteriocin	RiPP	FALSE	20643	SEQF2210	Streptococcus	Streptococcus	anginosus	1_2_62CV	Oral	ADT	NA
cluster2071	t1pks-nrps	hybrid	FALSE	52449	SEQF2183	Other	Variovorax	paradoxus	EPS	Unassigned	Environment	NA
cluster3201	t1pks	pks	FALSE	47635	SEQF2716	Other	Burkholderia	cepacia	JBK9	Unassigned	Environment	NA
cluster2359	transatpks-nrps	hybrid	FALSE	82068	SEQF2290	Other	Bacillus	subtilis	subsp. spizizenii TU-B-10	Unassigned	Environment	NA
cluster2438	bacteriocin	RiPP	FALSE	10249	SEQF2306	Streptococcus	Streptococcus	pneumoniae	GA08825	Nasal	ADT	buccal mucosa
cluster3687	t1pks	pks	FALSE	44704	SEQF2977	Corynebacterium	Corynebacterium	tuberculostearicum	kpl1856	Unassigned	Environment	external naris
cluster1804	other	other	FALSE	42976	SEQF1992	Other	Pseudomonas	aeruginosa	HB15	Unassigned	Environment	NA
cluster1076	otherks	pks	TRUE	34703	SEQF1561	Other	Yersinia	pestis	biovar Antiqua str. E1979001	Unassigned	Environment	NA
cluster053	nrps	nrps	FALSE	57181	SEQF1034	Other	Mycobacterium	tuberculosis	H37Rv (lab strain)	Unassigned	Environment	NA
cluster1826	bacteriocin	RiPP	TRUE	10480	SEQF2001	Streptococcus	Streptococcus	mitis	SK321	Nasal,Oral	ADT	buccal mucosa
cluster1648	other	other	FALSE	43171	SEQF1920	Other	Lysinibacillus	fusiformis	ZC1	Unassigned	Environment	dorsum of tongue
cluster2763	bacteriocin	RiPP	TRUE	8080	SEQF2493	Other	Lactobacillus	casei	CRF28	Unassigned	Environment	NA
cluster1944	terpene	terpene	FALSE	20882	SEQF2104	Other	Lactobacillus	plantarum	subsp. plantarum NC8	Unassigned	Environment	NA
cluster989	bacteriocin	RiPP	FALSE	10300	SEQF1523	Streptococcus	Streptococcus	pneumoniae	70585	Nasal	ADT	buccal mucosa
cluster2500	arylpolyene	arylpolyene	FALSE	43746	SEQF2327	Other	Kingella	kingae	PYKK081	Unassigned	Environment	gingiva
cluster3893	t1pks	pks	FALSE	44800	SEQF3048	Corynebacterium	Corynebacterium	aurimucosum	hmsc056f09	Unassigned	Environment	external naris
cluster1169	bacteriocin	RiPP	TRUE	5669	SEQF1590	Streptococcus	Streptococcus	pneumoniae	SP9v-BS293	Nasal	ADT	NA
cluster632	terpene	terpene	FALSE	20864	SEQF1316	Staphylococcus	Staphylococcus	aureus	Mu50, (VRSA), ATCC 700699	Nasal	ADT	NA
cluster3262	bacteriocin	RiPP	FALSE	10282	SEQF2751	Other	Olsenella	sp. HMT 807	F0089	Oral	ADT	NA
cluster3428	other	other	FALSE	43924	SEQF2865	Corynebacterium	Corynebacterium	accolens	kpl1818	Nasal	ADT	external naris
cluster2011	phenazine-nrps	hybrid	FALSE	70285	SEQF2167	Other	Pseudomonas	aeruginosa	M18	Unassigned	Environment	NA
cluster1318	bacteriocin	RiPP	FALSE	10228	SEQF1705	Streptococcus	Streptococcus	vestibularis	F0396	Oral	ADT	dorsum of tongue
cluster2472	nrps	nrps	TRUE	33290	SEQF2324	Other	Bacillus	subtilis	subsp. subtilis str. SC-8	Unassigned	Environment	NA
cluster3123	nrps	nrps	TRUE	31811	SEQF2695	Other	Pseudomonas	otitidis	nan	Unassigned	Environment	NA
cluster2174	lantipeptide	RiPP	FALSE	20141	SEQF2212	Streptococcus	Streptococcus	infantis clade 638	ATCC 700779	Oral	ADT	dorsum of tongue
cluster3018	hserlactone	hserlactone	FALSE	20759	SEQF2624	Other	Rhodobacter	capsulatus	YW2	Unassigned	Environment	NA
cluster2205	bacteriocin-lantipeptide	hybrid	FALSE	28253	SEQF2229	Streptococcus	Streptococcus	pneumoniae	GA17570	Nasal	ADT	buccal mucosa
cluster2159	bacteriocin	RiPP	TRUE	8046	SEQF2207	Staphylococcus	Staphylococcus	epidermidis	M23864:W2(grey)	Oral	ADT	external naris
cluster1016	bacteriocin	RiPP	FALSE	20534	SEQF1529	Streptococcus	Streptococcus	pneumoniae	JJA	Nasal	ADT	buccal mucosa
cluster3284	bacteriocin	RiPP	FALSE	12157	SEQF2771	Other	Treponema	putidum	OMZ 758, ATCC 700334	Oral	ADT	NA
cluster3396	sactipeptide	RiPP	FALSE	21257	SEQF2850	Other	Anoxybacillus	flavithermus	dsm_2641t	Unassigned	Environment	NA
cluster646	terpene	terpene	FALSE	20864	SEQF1319	Staphylococcus	Staphylococcus	aureus	NCTC 8325	Nasal	ADT	NA
cluster2171	bacteriocin	RiPP	FALSE	11068	SEQF2211	Streptococcus	Streptococcus	constellatus	subsp. pharyngis SK1060	Oral	ADT	NA
cluster2044	ectoine	ectoine	FALSE	64360	SEQF2170	Other	Pseudomonas	stutzeri	ATCC 17588 = LMG 11199	Unassigned	Environment	gingiva
cluster2766	bacteriocin	RiPP	TRUE	9882	SEQF2495	Other	Lactobacillus	casei	Lpc-37	Unassigned	Environment	NA
cluster3649	terpene	terpene	FALSE	20897	SEQF2961	Corynebacterium	Corynebacterium	simulans	hmsc036d03	Unassigned	Environment	NA
cluster3145	phenazine	other	TRUE	7395	SEQF2697	Other	Pseudomonas	aeruginosa	ATCC 700888	Unassigned	Environment	NA
cluster3218	terpene	terpene	FALSE	20930	SEQF2718	Other	Chlorobium	limicola	DSM 245	NonOralRef	Environment	NA
cluster2941	bacteriocin	RiPP	FALSE	17206	SEQF2590	Streptococcus	Streptococcus	constellatus	subsp. pharyngis C232	Oral	ADT	NA
cluster1045	t1pks-nrps	hybrid	FALSE	59165	SEQF1555	Other	Yersinia	pestis	Angola	Unassigned	Environment	NA
cluster3810	arylpolyene-resorcinol	hybrid	FALSE	62181	SEQF3022	Other	Haemophilus	parainfluenzae	hmsc71h05	Nasal,Oral	ADT	dorsum of tongue
cluster362	arylpolyene	arylpolyene	FALSE	43572	SEQF1177	Other	Campylobacter	concisus	strain 13826	Oral	ADT	dorsum of tongue
cluster2894	siderophore	siderophore	FALSE	11881	SEQF2572	Other	Proteus	mirabilis	BB2000	Unassigned	Environment	NA
cluster3465	nrps	nrps	FALSE	49899	SEQF2880	Other	Paenibacillus	glucanolyticus	5162	Unassigned	Environment	NA
cluster1327	terpene	terpene	FALSE	21854	SEQF1709	Other	Bacillus	anthracis	CDC 684	Unassigned	Environment	NA
cluster3235	arylpolyene	arylpolyene	FALSE	41200	SEQF2738	Other	Tannerella	forsythia	ATCC 43037, FDC 338	Oral	ADT	NA
cluster1752	terpene	terpene	FALSE	20834	SEQF1977	Other	Ralstonia	pickettii	12D	Unassigned	Environment	NA
cluster1990	bacteriocin	RiPP	FALSE	37314	SEQF2151	Other	Lactococcus	lactis	NZ9000	Oral	ADT	NA
cluster699	bacteriocin	RiPP	FALSE	10814	SEQF1345	Streptococcus	Streptococcus	pneumoniae	OXC141	Nasal	ADT	NA
cluster1453	terpene	terpene	FALSE	20858	SEQF1808	Staphylococcus	Staphylococcus	aureus	A8115	Nasal	ADT	NA
cluster767	bacteriocin	RiPP	FALSE	30427	SEQF1382	Streptococcus	Streptococcus	mutans	NN2025	Oral	ADT	NA
cluster052	bacteriocin	RiPP	FALSE	10798	SEQF1034	Other	Mycobacterium	tuberculosis	H37Rv (lab strain)	Unassigned	Environment	NA
cluster2241	sactipeptide	RiPP	FALSE	20144	SEQF2244	Other	Veillonella	parvula	ACS-068-V-Sch12	Oral	ADT	NA
cluster024	lassopeptide	RiPP	FALSE	22432	SEQF1025	Other	Mesorhizobium	loti	MAFF303099	Unassigned	Environment	NA
cluster3647	other	other	FALSE	42499	SEQF2959	Fusobacterium	Fusobacterium	nucleatum subsp. animalis	hmsc065f01	Oral	ADT	gingiva
cluster1371	bacteriocin-lantipeptide	hybrid	FALSE	24493	SEQF1726	Streptococcus	Streptococcus	pneumoniae	P1031	Nasal	ADT	buccal mucosa
cluster3875	other	other	FALSE	43912	SEQF3043	Corynebacterium	Corynebacterium	aurimucosum	hmsc069e04	Unassigned	Environment	NA
cluster432	thiopeptide	RiPP	FALSE	26293	SEQF1207	Other	Escherichia	coli	IAI39 (O7:K1)	Unassigned	Environment	NA
cluster220	bacteriocin	RiPP	FALSE	15720	SEQF1116	Streptococcus	Streptococcus	pneumoniae	CGSP14	Nasal	ADT	NA
cluster2408	bacteriocin	RiPP	FALSE	10846	SEQF2300	Other	Stenotrophomonas	maltophilia	D457	Unassigned	Environment	NA
cluster139	bacteriocin	RiPP	FALSE	11410	SEQF1068	Streptococcus	Streptococcus	mitis	NCTC 12261	Nasal,Oral	ADT	buccal mucosa
cluster087	nrps	nrps	FALSE	47011	SEQF1041	Other	Bacillus	anthracis	Sterne	Unassigned	Environment	NA
cluster2211	bacteriocin	RiPP	FALSE	10348	SEQF2230	Streptococcus	Streptococcus	pneumoniae	GA41301	Nasal	ADT	buccal mucosa
cluster2090	hserlactone-siderophore	hybrid	FALSE	30626	SEQF2186	Other	Yersinia	pestis	D182038	Unassigned	Environment	NA
cluster589	other	other	FALSE	43372	SEQF1302	Other	Pseudomonas	fluorescens	SBW25	Unassigned	Environment	gingiva
cluster2102	nrps	nrps	TRUE	24741	SEQF2189	Cutibacterium	Cutibacterium	acnes	J165	Oral	ADT	external naris
cluster2615	terpene	terpene	TRUE	20102	SEQF2388	Corynebacterium	Corynebacterium	diphtheriae	bv. intermedius str. NCTC 5011	Unassigned	Environment	NA
cluster2847	other	other	FALSE	42499	SEQF2539	Fusobacterium	Fusobacterium	nucleatum subsp. animalis	4_8	Oral	ADT	dorsum of tongue
cluster2103	bacteriocin	RiPP	FALSE	10282	SEQF2189	Cutibacterium	Cutibacterium	acnes	J165	Oral	ADT	external naris
cluster1694	terpene	terpene	TRUE	13110	SEQF1944	Neisseria	Neisseria	sp. HMT 020	F0370	Oral	ADT	gingiva
cluster1531	arylpolyene	arylpolyene	FALSE	43713	SEQF1845	Aggregatibacter	Aggregatibacter	actinomycetemcomitans	D7S-1	Oral	ADT	NA
cluster3718	other	other	FALSE	43969	SEQF2989	Corynebacterium	Corynebacterium	aurimucosum	hmsc074h12	Unassigned	Environment	gingiva
cluster2333	arylpolyene	arylpolyene	FALSE	41248	SEQF2286	Neisseria	Neisseria	meningitidis	H44/76	Oral	ADT	gingiva
cluster2859	terpene	terpene	FALSE	21714	SEQF2546	Other	Achromobacter	xylosoxidans	NH44784-1996	Unassigned	Environment	NA
cluster019	sactipeptide	RiPP	FALSE	20144	SEQF1017	Other	Peptostreptococcaceae [XI][G-5]	[Eubacterium] saphenum	ATCC 49989	Oral	ADT	dorsum of tongue
cluster3161	terpene	terpene	TRUE	20183	SEQF2703	Corynebacterium	Corynebacterium	diphtheriae	DSM 43988	Unassigned	Environment	NA
cluster1791	phenazine	other	TRUE	11239	SEQF1991	Other	Pseudomonas	aeruginosa	138244	Unassigned	Environment	NA
cluster1809	nrps	nrps	FALSE	57381	SEQF1993	Other	Pseudoramibacter	alactolyticus	ATCC 23263	Oral	ADT	NA
cluster2824	bacteriocin	RiPP	TRUE	9736	SEQF2534	Other	Enterococcus	durans	ATCC 6056	Unassigned	Environment	NA
cluster3069	terpene-nrps	hybrid	FALSE	83607	SEQF2672	Other	Mycobacterium	neoaurum	VKM Ac-1815D	Unassigned	Environment	NA
cluster062	t1pks-nrps	hybrid	FALSE	94510	SEQF1034	Other	Mycobacterium	tuberculosis	H37Rv (lab strain)	Unassigned	Environment	dorsum of tongue
cluster3764	t1pks	pks	FALSE	44722	SEQF3004	Corynebacterium	Corynebacterium	coyleae	hmsc070h05	Unassigned	Environment	NA
cluster3553	t1pks	pks	FALSE	45064	SEQF2911	Corynebacterium	Corynebacterium	pseudodiphtheriticum	kpl1995	Nasal	ADT	NA
cluster1800	other	other	FALSE	41857	SEQF1992	Other	Pseudomonas	aeruginosa	HB15	Unassigned	Environment	NA
cluster1297	arylpolyene	arylpolyene	FALSE	41155	SEQF1687	Capnocytophaga	Capnocytophaga	sp. HMT 338	F0234	Oral	ADT	gingiva
cluster2322	t1pks-nrps	hybrid	FALSE	94453	SEQF2283	Other	Mycobacterium	tuberculosis	CTRI-2	Unassigned	Environment	dorsum of tongue
cluster243	nrps	nrps	FALSE	59934	SEQF1130	Other	Mycobacterium	tuberculosis	KZN 1435	Unassigned	Environment	gingiva
cluster1468	terpene	terpene	FALSE	20858	SEQF1812	Staphylococcus	Staphylococcus	aureus	A9719	Nasal	ADT	NA
cluster3121	nrps	nrps	TRUE	63614	SEQF2695	Other	Pseudomonas	otitidis	nan	Unassigned	Environment	NA
cluster2439	bacteriocin	RiPP	TRUE	10008	SEQF2307	Streptococcus	Streptococcus	pneumoniae	GA17457	Nasal	ADT	NA
cluster270	arylpolyene	arylpolyene	FALSE	43588	SEQF1137	Other	Escherichia	coli	O157:H7 str. TW14588	Unassigned	Environment	NA
cluster1521	bacteriocin	RiPP	FALSE	10348	SEQF1840	Streptococcus	Streptococcus	pneumoniae	TCH8431/19A	Nasal	ADT	buccal mucosa
cluster3105	terpene	terpene	FALSE	23615	SEQF2691	Other	Cronobacter	sakazakii	ES15	Unassigned	Environment	gingiva
cluster2574	resorcinol	pks	FALSE	40819	SEQF2356	Other	Porphyromonas	gingivalis	F0570	Oral	ADT	dorsum of tongue
cluster3131	nrps	nrps	TRUE	9754	SEQF2696	Other	Pseudomonas	aeruginosa	ATCC 14886	Unassigned	Environment	NA
cluster3419	terpene	terpene	FALSE	20822	SEQF2860	Staphylococcus	Staphylococcus	cohnii	snuds_2	Unassigned	Environment	NA
cluster2372	t3pks	pks	FALSE	41098	SEQF2291	Other	Bacillus	subtilis	subsp. subtilis RO-NN-1	Unassigned	Environment	NA
cluster1087	siderophore	siderophore	FALSE	20328	SEQF1562	Other	Yersinia	pestis	biovar Antiqua str. UG05-0454	Unassigned	Environment	NA
cluster591	bacteriocin	RiPP	FALSE	10876	SEQF1302	Other	Pseudomonas	fluorescens	SBW25	Unassigned	Environment	NA
cluster1004	bacteriocin	RiPP	FALSE	13099	SEQF1526	Streptococcus	Streptococcus	pneumoniae	CDC1873-00	Nasal	ADT	buccal mucosa
cluster256	t1pks-nrps	hybrid	FALSE	94509	SEQF1132	Other	Mycobacterium	tuberculosis	KZN 605	Unassigned	Environment	dorsum of tongue
cluster3309	arylpolyene	arylpolyene	FALSE	48861	SEQF2792	Prevotella	Prevotella	enoeca	F0113	Oral	ADT	gingiva
cluster1842	bacteriocin	RiPP	FALSE	10384	SEQF2020	Streptococcus	Streptococcus	australis	ATCC 700641	Oral	ADT	dorsum of tongue
cluster900	siderophore	siderophore	FALSE	16489	SEQF1490	Staphylococcus	Staphylococcus	aureus	Mu3	Nasal	ADT	NA
cluster1861	ectoine	ectoine	FALSE	10405	SEQF2030	Other	Achromobacter	xylosoxidans	C54	Unassigned	Environment	NA
cluster1601	thiopeptide	RiPP	TRUE	21946	SEQF1887	Prevotella	Prevotella	sp. HMT 306	F0472	Oral	ADT	dorsum of tongue
cluster1701	resorcinol	pks	TRUE	6928	SEQF1950	Capnocytophaga	Capnocytophaga	sp. HMT 380	F0488	Oral	ADT	gingiva
cluster057	nrps	nrps	FALSE	56693	SEQF1034	Other	Mycobacterium	tuberculosis	H37Rv (lab strain)	Unassigned	Environment	NA
cluster3112	other	other	FALSE	41857	SEQF2695	Other	Pseudomonas	otitidis	nan	Unassigned	Environment	NA
cluster1540	bacteriocin	RiPP	FALSE	12154	SEQF1847	Streptococcus	Streptococcus	sp. HMT 056	F0418	Oral	ADT	gingiva
cluster534	phenazine-nrps	hybrid	FALSE	68691	SEQF1295	Other	Pseudomonas	aeruginosa	PA7	Unassigned	Environment	NA
cluster2417	bacteriocin	RiPP	FALSE	14083	SEQF2302	Streptococcus	Streptococcus	pneumoniae	459-5	Nasal	ADT	buccal mucosa
cluster3071	other	other	FALSE	43483	SEQF2672	Other	Mycobacterium	neoaurum	VKM Ac-1815D	Unassigned	Environment	NA
cluster763	bacteriocin	RiPP	FALSE	12389	SEQF1380	Streptococcus	Streptococcus	pyogenes	SF370 (serotype M1 GAS), ATCC 700294	Oral	ADT	NA
cluster993	bacteriocin	RiPP	FALSE	13099	SEQF1524	Streptococcus	Streptococcus	pneumoniae	CDC0288-04	Nasal	ADT	buccal mucosa
cluster2187	bacteriocin	RiPP	FALSE	10297	SEQF2221	Streptococcus	Streptococcus	oralis subsp. oralis	SK313	Oral	ADT	NA
cluster1619	nrps	nrps	TRUE	18180	SEQF1901	Rothia	Rothia	aeria	F0474	Oral	ADT	gingiva
cluster2237	lantipeptide	RiPP	FALSE	20141	SEQF2242	Streptococcus	Streptococcus	pyogenes	ATCC 10782	Oral	ADT	dorsum of tongue
cluster1440	nrps	nrps	FALSE	47176	SEQF1805	Staphylococcus	Staphylococcus	aureus	A5948	Nasal	ADT	NA
cluster1696	hserlactone	hserlactone	FALSE	20852	SEQF1944	Neisseria	Neisseria	sp. HMT 020	F0370	Oral	ADT	gingiva
cluster1744	sactipeptide	RiPP	FALSE	20147	SEQF1974	Other	Peptoniphilus	indolicus	ATCC 29427	Unassigned	Environment	gingiva
cluster3169	nrps	nrps	TRUE	34276	SEQF2705	Actinomyces	Actinomyces	israelii	DSM 43320	Oral	ADT	gingiva
cluster3153	nrps	nrps	TRUE	24326	SEQF2697	Other	Pseudomonas	aeruginosa	ATCC 700888	Unassigned	Environment	NA
cluster359	terpene	terpene	FALSE	37381	SEQF1175	Neisseria	Neisseria	mucosa	ATCC 25996	Oral	ADT	NA
cluster2181	bacteriocin	RiPP	FALSE	10228	SEQF2219	Streptococcus	Streptococcus	mitis	SK569	Nasal,Oral	ADT	buccal mucosa
cluster414	nrps	nrps	FALSE	53337	SEQF1199	Other	Escherichia	coli	42	Unassigned	Environment	NA
cluster1362	arylpolyene	arylpolyene	FALSE	41137	SEQF1723	Neisseria	Neisseria	meningitidis	alpha14	Oral	ADT	gingiva
cluster3061	terpene	terpene	FALSE	23513	SEQF2672	Other	Mycobacterium	neoaurum	VKM Ac-1815D	Unassigned	Environment	NA
cluster1308	sactipeptide	RiPP	FALSE	20144	SEQF1695	Other	Peptostreptococcaceae [XI][G-1]	[Eubacterium] infirmum	F0142	Oral	ADT	dorsum of tongue
cluster067	other	other	FALSE	43525	SEQF1035	Other	Mycobacterium	leprae	TN	Unassigned	Environment	NA
cluster2131	nrps	nrps	FALSE	47176	SEQF2200	Staphylococcus	Staphylococcus	aureus	A8819	Nasal	ADT	NA
cluster3376	other	other	FALSE	42499	SEQF2842	Fusobacterium	Fusobacterium	hwasookii	ChDC F174	Oral	ADT	gingiva
cluster966	bacteriocin	RiPP	TRUE	5557	SEQF1516	Other	Escherichia	coli	O157:H7 str. EC4501	Unassigned	Environment	NA
cluster484	thiopeptide	RiPP	FALSE	26270	SEQF1250	Other	Klebsiella	pneumoniae	MGH 78578, ATCC 700721	Unassigned	Environment	NA
cluster3147	bacteriocin	RiPP	TRUE	5667	SEQF2697	Other	Pseudomonas	aeruginosa	ATCC 700888	Unassigned	Environment	NA
cluster585	bacteriocin	RiPP	FALSE	10840	SEQF1301	Other	Pseudomonas	fluorescens	Pf0-1	Unassigned	Environment	NA
cluster788	bacteriocin	RiPP	FALSE	10843	SEQF1395	Other	Variovorax	paradoxus	S110	Unassigned	Environment	NA
cluster2673	terpene	terpene	FALSE	20822	SEQF2422	Other	Lysinibacillus	fusiformis	ZB2	Unassigned	Environment	NA
cluster3583	t1pks	pks	FALSE	44845	SEQF2936	Corynebacterium	Corynebacterium	aurimucosum	hmsc066c02	Unassigned	Environment	dorsum of tongue
cluster307	siderophore	siderophore	FALSE	13706	SEQF1151	Other	Bacillus	anthracis	str. A0465	Unassigned	Environment	NA
cluster2630	nrps	nrps	FALSE	46429	SEQF2395	Other	Stenotrophomonas	maltophilia	Ab55555	Unassigned	Environment	gingiva
cluster2895	thiopeptide	RiPP	FALSE	26479	SEQF2572	Other	Proteus	mirabilis	BB2000	Unassigned	Environment	NA
cluster934	nrps	nrps	FALSE	53338	SEQF1508	Other	Escherichia	coli	O157:H7 str. EC4045	Unassigned	Environment	NA
cluster2390	arylpolyene	arylpolyene	TRUE	24021	SEQF2296	Aggregatibacter	Aggregatibacter	actinomycetemcomitans	serotype e str. SCC393	Oral	ADT	NA
cluster3460	arylpolyene	arylpolyene	FALSE	41242	SEQF2876	Neisseria	Neisseria	macacae	atcc_33926	Unassigned	Environment	NA
cluster2882	bacteriocin	RiPP	TRUE	6727	SEQF2561	Other	Lactococcus	lactis	str. TIFN4	Oral	ADT	NA
cluster3127	bacteriocin	RiPP	FALSE	10831	SEQF2696	Other	Pseudomonas	aeruginosa	ATCC 14886	Unassigned	Environment	NA
cluster623	terpene	terpene	FALSE	20864	SEQF1314	Staphylococcus	Staphylococcus	aureus	MRSA252	Nasal	ADT	NA
cluster2108	other	other	FALSE	41821	SEQF2193	Other	Pseudomonas	aeruginosa	39016	Unassigned	Environment	NA
cluster821	bacteriocin	RiPP	FALSE	10297	SEQF1405	Streptococcus	Streptococcus	pneumoniae	SP3-BS71	Nasal	ADT	buccal mucosa
cluster205	terpene	terpene	FALSE	20813	SEQF1100	Neisseria	Neisseria	meningitidis	53442	Oral	ADT	dorsum of tongue
cluster1839	butyrolactone	butyrolactone	FALSE	10777	SEQF2013	Streptococcus	Streptococcus	sanguinis	SK330	Oral	ADT	gingiva
cluster3866	terpene	terpene	TRUE	13366	SEQF3040	Corynebacterium	Corynebacterium	sp. HMT 207	hmsc071b10	Unassigned	Environment	external naris
cluster479	butyrolactone	butyrolactone	FALSE	10786	SEQF1249	Other	Klebsiella	pneumoniae	342	Unassigned	Environment	NA
cluster3805	t1pks	pks	FALSE	44773	SEQF3019	Corynebacterium	Corynebacterium	aurimucosum	hmsc055a01	Unassigned	Environment	NA
cluster1428	siderophore	siderophore	FALSE	11881	SEQF1802	Other	Proteus	mirabilis	ATCC 29906	Unassigned	Environment	NA
cluster2406	terpene	terpene	FALSE	20909	SEQF2299	Other	Mycobacterium	tuberculosis	UT205	Unassigned	Environment	NA
cluster457	arylpolyene-resorcinol	hybrid	FALSE	66947	SEQF1221	Aggregatibacter	Aggregatibacter	aphrophilus	NJ8700	Oral	ADT	gingiva
cluster2008	nrps	nrps	FALSE	45059	SEQF2165	Cutibacterium	Cutibacterium	acnes	TypeIA2 P.acn31	Oral	ADT	external naris
cluster2216	bacteriocin	RiPP	FALSE	10297	SEQF2231	Streptococcus	Streptococcus	pneumoniae	GA41317	Nasal	ADT	NA
cluster3673	t1pks	pks	TRUE	37112	SEQF2971	Corynebacterium	Corynebacterium	aurimucosum	hmsc070e08	Unassigned	Environment	gingiva
cluster3707	other	other	FALSE	42499	SEQF2985	Fusobacterium	Fusobacterium	sp. HMT 203	cm22	Oral	ADT	NA
cluster467	bacteriocin	RiPP	FALSE	10924	SEQF1233	Other	Haemophilus	influenzae	PittHH	Nasal	ADT	NA
cluster938	thiopeptide	RiPP	TRUE	21254	SEQF1509	Other	Escherichia	coli	O157:H7 str. EC4076	Unassigned	Environment	NA
cluster1115	other	other	FALSE	43414	SEQF1566	Other	Yersinia	pestis	biovar Orientalis str. India 195	Unassigned	Environment	NA
cluster2661	bacteriocin	RiPP	FALSE	10381	SEQF2412	Other	Alloiococcus	otitis	ATCC 51267	Unassigned	Environment	NA
cluster942	nrps	nrps	FALSE	53338	SEQF1510	Other	Escherichia	coli	O157:H7 str. EC4113	Unassigned	Environment	NA
cluster565	phenazine	other	FALSE	21013	SEQF1298	Other	Pseudomonas	aeruginosa	UCBPP-PA14	Unassigned	Environment	NA
cluster2072	terpene	terpene	FALSE	21751	SEQF2183	Other	Variovorax	paradoxus	EPS	Unassigned	Environment	NA
cluster3277	hserlactone	hserlactone	FALSE	20672	SEQF2764	Other	Mesorhizobium	loti	USDA 3471	Unassigned	Environment	NA
cluster523	terpene	terpene	FALSE	20813	SEQF1283	Neisseria	Neisseria	meningitidis	serogroup A, Z2491	Oral	ADT	dorsum of tongue
cluster3703	bacteriocin	RiPP	FALSE	10921	SEQF2983	Other	Haemophilus	parainfluenzae	hmsc066d02	Nasal,Oral	ADT	dorsum of tongue
cluster1406	arylpolyene	arylpolyene	FALSE	41236	SEQF1790	Neisseria	Neisseria	flavescens	SK114	Oral	ADT	dorsum of tongue
cluster2715	nrps	nrps	TRUE	5796	SEQF2453	Other	Bacteroides	pyogenes	F0041	Unassigned	Environment	NA
cluster1515	siderophore	siderophore	FALSE	14993	SEQF1838	Staphylococcus	Staphylococcus	epidermidis	W23144	Oral	ADT	NA
cluster1405	terpene	terpene	TRUE	13547	SEQF1790	Neisseria	Neisseria	flavescens	SK114	Oral	ADT	dorsum of tongue
cluster3027	arylpolyene	arylpolyene	TRUE	32743	SEQF2634	Other	Tannerella	sp. HMT 286	isolate Cell 1/3	Oral	ADT	NA
cluster1159	bacteriocin	RiPP	FALSE	10348	SEQF1588	Streptococcus	Streptococcus	pneumoniae	BS458	Nasal	ADT	buccal mucosa
cluster1849	other	other	FALSE	43972	SEQF2029	Other	Achromobacter	xylosoxidans	AXX-A	Unassigned	Environment	gingiva
cluster1250	terpene	terpene	FALSE	20927	SEQF1648	Corynebacterium	Corynebacterium	matruchotii	ATCC 33806	Oral	ADT	gingiva
cluster2545	lantipeptide	RiPP	FALSE	20141	SEQF2344	Streptococcus	Streptococcus	parasanguinis clade 721	FW213	Oral	ADT	NA
cluster512	terpene	terpene	FALSE	20873	SEQF1276	Neisseria	Neisseria	meningitidis	MC58	Oral	ADT	gingiva
cluster2923	resorcinol	pks	FALSE	41944	SEQF2586	Other	Variovorax	paradoxus	B4	Unassigned	Environment	NA
cluster922	bacteriocin	RiPP	FALSE	37315	SEQF1500	Other	Lactococcus	lactis	MG1363	Oral	ADT	NA
cluster3056	other	other	FALSE	42526	SEQF2670	Fusobacterium	Fusobacterium	necrophorum	subsp. funduliforme B35	Oral	ADT	gingiva
cluster577	nrps	nrps	FALSE	53029	SEQF1300	Other	Pseudomonas	fluorescens	Pf-5	Unassigned	Environment	NA
cluster1541	thiopeptide	RiPP	TRUE	20948	SEQF1848	Actinomyces	Actinomyces	sp. HMT 175	F0384	Oral	ADT	gingiva
cluster2645	arylpolyene	arylpolyene	FALSE	41224	SEQF2408	Other	Burkholderia	cepacia	GG4	Unassigned	Environment	NA
cluster2148	siderophore	siderophore	FALSE	15016	SEQF2203	Staphylococcus	Staphylococcus	aureus	O46	Unassigned	Environment	NA
cluster3442	bacteriocin	RiPP	FALSE	10919	SEQF2869	Other	Haemophilus	sp. HMT 036	ccug_66565	Oral	ADT	NA
cluster3388	nrps	nrps	FALSE	54470	SEQF2847	Other	Klebsiella	aerogenes	kctc_2190	Unassigned	Environment	NA
cluster1199	arylpolyene	arylpolyene	FALSE	49787	SEQF1617	Prevotella	Prevotella	sp. HMT 472	F0295	Oral	ADT	gingiva
cluster3640	t1pks	pks	FALSE	44782	SEQF2955	Corynebacterium	Corynebacterium	simulans	hmsc06d04	Unassigned	Environment	NA
cluster1868	thiopeptide	RiPP	FALSE	25020	SEQF2034	Aggregatibacter	Aggregatibacter	actinomycetemcomitans	serotype b str. SCC1398	Oral	ADT	gingiva
cluster2229	thiopeptide	RiPP	FALSE	21813	SEQF2233	Streptococcus	Streptococcus	pneumoniae	GA47901	Nasal	ADT	buccal mucosa
cluster209	lantipeptide	RiPP	FALSE	22568	SEQF1104	Other	Lactobacillus	jensenii	JV-V16	Vaginal	Environment	NA
cluster858	siderophore	siderophore	FALSE	15016	SEQF1431	Staphylococcus	Staphylococcus	aureus	str. Newman	Nasal	ADT	NA
cluster2324	t1pks-nrps	hybrid	FALSE	85622	SEQF2283	Other	Mycobacterium	tuberculosis	CTRI-2	Unassigned	Environment	NA
cluster2004	bacteriocin	RiPP	FALSE	10345	SEQF2164	Cutibacterium	Cutibacterium	acnes	TypeIA2 P.acn17	Oral	ADT	external naris
cluster3679	other	other	FALSE	41764	SEQF2973	Fusobacterium	Fusobacterium	nucleatum subsp. animalis	cm1	Oral	ADT	gingiva
cluster2772	bacteriocin	RiPP	FALSE	18980	SEQF2500	Other	Lactobacillus	rhamnosus	LRHMDP3	Oral	ADT	NA
cluster785	arylpolyene-resorcinol	hybrid	FALSE	46274	SEQF1395	Other	Variovorax	paradoxus	S110	Unassigned	Environment	gingiva
cluster1676	bacteriocin	RiPP	FALSE	10225	SEQF1930	Other	Lactobacillus	crispatus	ST1	Oral	ADT	NA
cluster123	bacteriocin	RiPP	FALSE	10348	SEQF1059	Streptococcus	Streptococcus	pneumoniae	G54	Nasal	ADT	NA
cluster2681	bacteriocin	RiPP	FALSE	10888	SEQF2428	Other	Lactobacillus	buchneri	NRRL B-30929	Unassigned	Environment	NA
cluster1656	ectoine	ectoine	FALSE	10402	SEQF1926	Other	Achromobacter	xylosoxidans	A8	Unassigned	Environment	NA
cluster2806	nrps	nrps	FALSE	52438	SEQF2521	Other	Pseudomonas	stutzeri	DSM 10701	Unassigned	Environment	NA
cluster2253	siderophore	siderophore	FALSE	11857	SEQF2266	Other	Bordetella	pertussis	CS	Unassigned	Environment	NA
cluster2904	arylpolyene	arylpolyene	FALSE	43572	SEQF2578	Other	Campylobacter	concisus	ATCC 51561	Oral	ADT	dorsum of tongue
cluster723	bacteriocin	RiPP	FALSE	12389	SEQF1358	Streptococcus	Streptococcus	pyogenes	MGAS10750, ATCC BAA-1066	Oral	ADT	NA
cluster2496	hserlactone	hserlactone	TRUE	4741	SEQF2325	Other	Bradyrhizobium	elkanii	587	Unassigned	Environment	NA
cluster3895	terpene	terpene	TRUE	14166	SEQF3048	Corynebacterium	Corynebacterium	aurimucosum	hmsc056f09	Unassigned	Environment	NA
cluster1479	nrps	nrps	FALSE	47176	SEQF1814	Staphylococcus	Staphylococcus	aureus	A9765	Nasal	ADT	NA
cluster155	other	other	FALSE	42499	SEQF1075	Fusobacterium	Fusobacterium	nucleatum subsp. polymorphum	ATCC 10953	Oral	ADT	dorsum of tongue
cluster1818	bacteriocin	RiPP	TRUE	8580	SEQF1996	Streptococcus	Streptococcus	anginosus	SK52	Oral	ADT	NA
cluster2360	terpene	terpene	FALSE	21899	SEQF2290	Other	Bacillus	subtilis	subsp. spizizenii TU-B-10	Unassigned	Environment	NA
cluster048	terpene	terpene	FALSE	20909	SEQF1032	Other	Mycobacterium	tuberculosis	CDC1551	Unassigned	Environment	NA
cluster383	nrps	nrps	FALSE	53524	SEQF1189	Other	Escherichia	coli	55989	Unassigned	Environment	NA
cluster2976	bacteriocin	RiPP	FALSE	11068	SEQF2609	Streptococcus	Streptococcus	anginosus	subsp. whileyi MAS624	Oral	ADT	NA
cluster3642	terpene	terpene	FALSE	20981	SEQF2956	Corynebacterium	Corynebacterium	amycolatum	hmsc14b06	Unassigned	Environment	NA
cluster3302	resorcinol	pks	FALSE	41158	SEQF2788	Capnocytophaga	Capnocytophaga	haemolytica	CCUG 32990	Oral	ADT	gingiva
cluster1234	sactipeptide	RiPP	FALSE	20150	SEQF1641	Other	Finegoldia	magna	ATCC 53516	Unassigned	Environment	NA
cluster3197	terpene	terpene	FALSE	20834	SEQF2716	Other	Burkholderia	cepacia	JBK9	Unassigned	Environment	NA
cluster2960	phosphonate	phosphonate	FALSE	41707	SEQF2603	Other	Ralstonia	pickettii	DTP0602	Unassigned	Environment	gingiva
cluster803	bacteriocin	RiPP	FALSE	10345	SEQF1401	Streptococcus	Streptococcus	pneumoniae	SP14-BS69	Nasal	ADT	buccal mucosa
cluster3813	other	other	TRUE	23119	SEQF3023	Corynebacterium	Corynebacterium	jeikeium	hmsc058e07	Unassigned	Environment	NA
cluster1188	arylpolyene	arylpolyene	FALSE	41221	SEQF1602	Capnocytophaga	Capnocytophaga	gingivalis	ATCC 33624	Oral	ADT	gingiva
cluster1019	bacteriocin	RiPP	FALSE	10297	SEQF1529	Streptococcus	Streptococcus	pneumoniae	JJA	Nasal	ADT	NA
cluster1138	thiopeptide	RiPP	FALSE	28172	SEQF1569	Other	Yersinia	pestis	biovar Orientalis str. PEXU2	Unassigned	Environment	NA
cluster597	ectoine	ectoine	FALSE	64343	SEQF1303	Other	Pseudomonas	stutzeri	A1501, CGMCC 0351	Unassigned	Environment	gingiva
cluster462	bacteriocin	RiPP	FALSE	10948	SEQF1227	Other	Haemophilus	influenzae	86-028NP	Nasal	ADT	NA
cluster3368	arylpolyene	arylpolyene	FALSE	43713	SEQF2837	Aggregatibacter	Aggregatibacter	actinomycetemcomitans	IDH781	Oral	ADT	NA
cluster1661	siderophore	siderophore	FALSE	11857	SEQF1926	Other	Achromobacter	xylosoxidans	A8	Unassigned	Environment	NA
cluster727	bacteriocin	RiPP	FALSE	12389	SEQF1359	Streptococcus	Streptococcus	pyogenes	MGAS2096, ATCC BAA-1065	Oral	ADT	NA
cluster673	arylpolyene	arylpolyene	TRUE	31350	SEQF1337	Streptococcus	Streptococcus	agalactiae	H36B	Unassigned	Environment	NA
cluster1931	lantipeptide	RiPP	TRUE	19768	SEQF2093	Other	Lactobacillus	iners	LactinV 09V1-c	Vaginal	Environment	NA
cluster716	bacteriocin	RiPP	FALSE	12389	SEQF1356	Streptococcus	Streptococcus	pyogenes	MGAS10270	Oral	ADT	NA
cluster3350	other	other	FALSE	42499	SEQF2822	Fusobacterium	Fusobacterium	nucleatum subsp. nucleatum	KCOM 1250	Oral	ADT	NA
cluster2329	terpene	terpene	FALSE	20873	SEQF2285	Neisseria	Neisseria	meningitidis	G2136	Oral	ADT	NA
cluster745	bacteriocin	RiPP	FALSE	12389	SEQF1364	Streptococcus	Streptococcus	pyogenes	MGAS9429, ATCC BAA-1315	Oral	ADT	NA
cluster2320	nrps	nrps	FALSE	59934	SEQF2283	Other	Mycobacterium	tuberculosis	CTRI-2	Unassigned	Environment	gingiva
cluster1599	sactipeptide	RiPP	FALSE	20141	SEQF1880	Other	Anaeroglobus	geminatus	F0357	Oral	ADT	NA
cluster3050	terpene	terpene	FALSE	20861	SEQF2664	Other	Bartonella	schoenbuchensis	m07a	Unassigned	Environment	NA
cluster1554	thiopeptide	RiPP	TRUE	26076	SEQF1851	Other	Acidipropionibacterium	acidifaciens	F0233	Oral	ADT	dorsum of tongue
cluster2218	bacteriocin	RiPP	FALSE	10288	SEQF2231	Streptococcus	Streptococcus	pneumoniae	GA41317	Nasal	ADT	buccal mucosa
cluster711	lantipeptide	RiPP	FALSE	22991	SEQF1349	Streptococcus	Streptococcus	pneumoniae	TIGR4	Nasal	ADT	buccal mucosa
cluster2774	other	other	FALSE	42481	SEQF2502	Other	Leptotrichia	wadei	DSM 19758	Oral	ADT	dorsum of tongue
cluster1173	bacteriocin	RiPP	FALSE	10345	SEQF1590	Streptococcus	Streptococcus	pneumoniae	SP9v-BS293	Nasal	ADT	buccal mucosa
cluster285	nrps	nrps	FALSE	47011	SEQF1140	Other	Bacillus	anthracis	str. A0174	Unassigned	Environment	NA
cluster3141	phenazine	other	TRUE	13758	SEQF2696	Other	Pseudomonas	aeruginosa	ATCC 14886	Unassigned	Environment	NA
cluster433	siderophore	siderophore	FALSE	14415	SEQF1207	Other	Escherichia	coli	IAI39 (O7:K1)	Unassigned	Environment	NA
cluster838	bacteriocin	RiPP	FALSE	10297	SEQF1407	Streptococcus	Streptococcus	pneumoniae	SP9-BS68	Nasal	ADT	NA
cluster1345	bacteriocin	RiPP	FALSE	10252	SEQF1712	Other	Escherichia	coli	O103:H2 str. 12009	Unassigned	Environment	NA
cluster2834	other	other	TRUE	1184	SEQF2536	Other	Delftia	acidovorans	CCUG 15835	Unassigned	Environment	NA
cluster2833	nrps	nrps	TRUE	2822	SEQF2536	Other	Delftia	acidovorans	CCUG 15835	Unassigned	Environment	NA
cluster919	terpene	terpene	FALSE	20879	SEQF1498	Other	Eggerthella	lenta	DSM 2243, VPI 0255	Unassigned	Environment	NA
cluster3650	other	other	FALSE	43951	SEQF2961	Corynebacterium	Corynebacterium	simulans	hmsc036d03	Unassigned	Environment	NA
cluster1500	terpene	terpene	FALSE	20864	SEQF1833	Staphylococcus	Staphylococcus	aureus	TCH70	Nasal	ADT	NA
cluster2663	bacteriocin	RiPP	FALSE	16435	SEQF2417	Other	Enterococcus	durans	FB129-CNAB4	Unassigned	Environment	NA
cluster3067	t1pks	pks	FALSE	45475	SEQF2672	Other	Mycobacterium	neoaurum	VKM Ac-1815D	Unassigned	Environment	gingiva
cluster195	t1pks-nrps	hybrid	FALSE	94510	SEQF1096	Other	Mycobacterium	tuberculosis	F11 (ExPEC)	Unassigned	Environment	dorsum of tongue
cluster1910	lantipeptide	RiPP	FALSE	23216	SEQF2062	Other	Finegoldia	magna	BVS033A4	Unassigned	Environment	NA
cluster1693	arylpolyene-resorcinol	hybrid	TRUE	33649	SEQF1944	Neisseria	Neisseria	sp. HMT 020	F0370	Oral	ADT	NA
cluster2248	bacteriocin	RiPP	FALSE	10408	SEQF2249	Other	Bifidobacterium	longum	subsp. infantis ATCC 15697	Unassigned	Environment	NA
cluster2547	lantipeptide	RiPP	FALSE	22187	SEQF2345	Streptococcus	Streptococcus	salivarius	M18	Oral	ADT	dorsum of tongue
cluster3828	other	other	FALSE	44047	SEQF3028	Corynebacterium	Corynebacterium	amycolatum	hmsc061h03	Unassigned	Environment	NA
cluster2009	bacteriocin	RiPP	FALSE	10345	SEQF2166	Cutibacterium	Cutibacterium	acnes	TypeIA2 P.acn33	Oral	ADT	external naris
cluster1870	nrps	nrps	FALSE	51855	SEQF2035	Other	Agrobacterium	tumefaciens	F2	Unassigned	Environment	gingiva
cluster3026	microcin	RiPP	FALSE	20123	SEQF2630	Other	Mogibacterium	timidum	ATCC 33093	Oral	ADT	dorsum of tongue
cluster3114	hserlactone	hserlactone	FALSE	20606	SEQF2695	Other	Pseudomonas	otitidis	nan	Unassigned	Environment	NA
cluster2133	siderophore	siderophore	TRUE	11738	SEQF2201	Staphylococcus	Staphylococcus	aureus	A9754	Nasal	ADT	NA
cluster1823	bacteriocin	RiPP	FALSE	10345	SEQF1999	Streptococcus	Streptococcus	oralis subsp. dentisani clade 398	SK95	Oral	ADT	gingiva
cluster3363	arylpolyene	arylpolyene	TRUE	24047	SEQF2833	Aggregatibacter	Aggregatibacter	actinomycetemcomitans	serotype d str. SA3033	Oral	ADT	NA
cluster509	terpene	terpene	FALSE	20813	SEQF1275	Neisseria	Neisseria	meningitidis	serogroup C, FAM18	Oral	ADT	dorsum of tongue
cluster074	nrps	nrps	FALSE	46604	SEQF1037	Other	Bacillus	anthracis	Ames	Unassigned	Environment	NA
cluster3336	other	other	FALSE	42499	SEQF2813	Fusobacterium	Fusobacterium	nucleatum subsp. polymorphum	NCTC10562	Oral	ADT	gingiva
cluster335	hserlactone	hserlactone	TRUE	11274	SEQF1166	Neisseria	Neisseria	elongata	ATCC 29315	Oral	ADT	gingiva
cluster2699	nrps	nrps	TRUE	35838	SEQF2443	Other	Peptoniphilaceae [G-1]	bacterium HMT 113	W5053	Oral	ADT	NA
cluster451	thiopeptide	RiPP	FALSE	26293	SEQF1219	Other	Escherichia	coli	UTI89	Unassigned	Environment	NA
cluster1960	bacteriocin	RiPP	FALSE	12151	SEQF2113	Other	Lactobacillus	plantarum	subsp. plantarum ST-III	Unassigned	Environment	NA
cluster3254	arylpolyene	arylpolyene	FALSE	41218	SEQF2747	Capnocytophaga	Capnocytophaga	sp. HMT 323	F0383	Oral	ADT	gingiva
cluster2260	siderophore	siderophore	FALSE	13324	SEQF2268	Corynebacterium	Corynebacterium	diphtheriae	BH8	Unassigned	Environment	NA
cluster1719	terpene	terpene	FALSE	20924	SEQF1961	Other	Enterococcus	casseliflavus	ATCC 12755	Unassigned	Environment	NA
cluster1737	resorcinol	pks	FALSE	41128	SEQF1970	Capnocytophaga	Capnocytophaga	sp. HMT 336	F0502	Oral	ADT	gingiva
cluster417	arylpolyene	arylpolyene	FALSE	43588	SEQF1199	Other	Escherichia	coli	42	Unassigned	Environment	NA
cluster882	nrps	nrps	FALSE	56753	SEQF1485	Other	Acinetobacter	baumannii	AB0057	Unassigned	Environment	dorsum of tongue
cluster2219	bacteriocin-lantipeptide	hybrid	FALSE	25262	SEQF2231	Streptococcus	Streptococcus	pneumoniae	GA41317	Nasal	ADT	buccal mucosa
cluster2787	ectoine	ectoine	TRUE	40954	SEQF2513	Other	Pseudomonas	stutzeri	TS44	Unassigned	Environment	gingiva
cluster3603	terpene	terpene	FALSE	20876	SEQF2943	Corynebacterium	Corynebacterium	tuberculostearicum	kpl1821	Unassigned	Environment	external naris
cluster2319	other	other	FALSE	40870	SEQF2283	Other	Mycobacterium	tuberculosis	CTRI-2	Unassigned	Environment	NA
cluster1165	bacteriocin	RiPP	FALSE	10348	SEQF1589	Streptococcus	Streptococcus	pneumoniae	SP14-BS292	Nasal	ADT	buccal mucosa
cluster3331	nrps	nrps	TRUE	25989	SEQF2808	Cutibacterium	Cutibacterium	sp. HMT 193	F0672	Unassigned	Environment	external naris
cluster473	bacteriocin	RiPP	FALSE	10921	SEQF1239	Other	Haemophilus	parainfluenzae	T3T1	Nasal,Oral	ADT	dorsum of tongue
cluster2945	other	other	FALSE	43372	SEQF2591	Streptococcus	Streptococcus	constellatus	subsp. pharyngis C818	Oral	ADT	NA
cluster283	nrps	nrps	FALSE	49725	SEQF1140	Other	Bacillus	anthracis	str. A0174	Unassigned	Environment	NA
cluster996	bacteriocin-lantipeptide	hybrid	FALSE	25274	SEQF1524	Streptococcus	Streptococcus	pneumoniae	CDC0288-04	Nasal	ADT	buccal mucosa
cluster1828	bacteriocin	RiPP	FALSE	12154	SEQF2002	Streptococcus	Streptococcus	mitis	SK564	Nasal,Oral	ADT	buccal mucosa
cluster904	bacteriocin	RiPP	TRUE	5606	SEQF1491	Staphylococcus	Staphylococcus	aureus	USA300_TCH959	Nasal	ADT	external naris
cluster3536	bacteriocin	RiPP	FALSE	10924	SEQF2906	Other	Haemophilus	influenzae	nml_hia_1	Nasal	ADT	dorsum of tongue
cluster2692	nrps	nrps	FALSE	59953	SEQF2440	Corynebacterium	Corynebacterium	urealyticum	DSM 7111	Unassigned	Environment	NA
cluster1584	thiopeptide	RiPP	FALSE	50552	SEQF1871	Other	Treponema	denticola	US-Trep/F0459	Oral	ADT	gingiva
cluster3164	terpene	terpene	TRUE	20144	SEQF2704	Corynebacterium	Corynebacterium	diphtheriae	str. Aberdeen	Unassigned	Environment	NA
cluster3752	terpene	terpene	TRUE	14587	SEQF3001	Corynebacterium	Corynebacterium	aurimucosum	hmsc074c01	Unassigned	Environment	gingiva
cluster3542	terpene	terpene	FALSE	20822	SEQF2908	Other	Roseomonas	gilardii	u14_5	Unassigned	Environment	NA
cluster117	thiopeptide	RiPP	FALSE	28172	SEQF1057	Other	Yersinia	pestis	Nepal516	Unassigned	Environment	NA
cluster2835	other	other	TRUE	1139	SEQF2536	Other	Delftia	acidovorans	CCUG 15835	Unassigned	Environment	NA
cluster2853	terpene	terpene	FALSE	20882	SEQF2543	Other	Lactobacillus	plantarum	subsp. plantarum P-8	Unassigned	Environment	NA
cluster3470	other	other	FALSE	43717	SEQF2880	Other	Paenibacillus	glucanolyticus	5162	Unassigned	Environment	NA
cluster3022	bacteriocin	RiPP	TRUE	15163	SEQF2628	Other	Lactobacillus	salivarius	cp400	Oral	ADT	NA
cluster217	bacteriocin	RiPP	FALSE	13099	SEQF1116	Streptococcus	Streptococcus	pneumoniae	CGSP14	Nasal	ADT	NA
cluster1797	nrps	nrps	TRUE	44266	SEQF1992	Other	Pseudomonas	aeruginosa	HB15	Unassigned	Environment	NA
cluster3720	terpene	terpene	TRUE	15150	SEQF2989	Corynebacterium	Corynebacterium	aurimucosum	hmsc074h12	Unassigned	Environment	NA
cluster1088	thiopeptide	RiPP	FALSE	28172	SEQF1562	Other	Yersinia	pestis	biovar Antiqua str. UG05-0454	Unassigned	Environment	NA
cluster358	nrps-transatpks-otherks	hybrid	FALSE	109824	SEQF1173	Other	Bacillus	subtilis	BSn5	Unassigned	Environment	NA
cluster2340	bacteriocin	RiPP	FALSE	10843	SEQF2287	Neisseria	Neisseria	meningitidis	NZ-05/33	Oral	ADT	NA
cluster3347	other	other	FALSE	42499	SEQF2820	Fusobacterium	Fusobacterium	nucleatum subsp. vincentii	3_1_36A2	Oral	ADT	NA
cluster3017	terpene	terpene	TRUE	17241	SEQF2623	Other	Rhodobacter	capsulatus	YW1	Unassigned	Environment	NA
cluster1062	thiopeptide	RiPP	FALSE	27784	SEQF1559	Other	Yersinia	pestis	Pestoides A	Unassigned	Environment	NA
cluster631	siderophore	siderophore	FALSE	15016	SEQF1316	Staphylococcus	Staphylococcus	aureus	Mu50, (VRSA), ATCC 700699	Nasal	ADT	NA
cluster3188	bacteriocin	RiPP	FALSE	10843	SEQF2714	Other	Pseudomonas	pseudoalcaligenes	AD6	Unassigned	Environment	NA
cluster151	bacteriocin	RiPP	FALSE	13045	SEQF1073	Other	Lactobacillus	acidophilus	NCFM	Unassigned	Environment	NA
cluster1038	bacteriocin	RiPP	FALSE	13099	SEQF1536	Streptococcus	Streptococcus	pneumoniae	BS397	Nasal	ADT	NA
cluster1449	terpene	terpene	FALSE	20858	SEQF1807	Staphylococcus	Staphylococcus	aureus	A6300	Nasal	ADT	NA
cluster913	terpene	terpene	FALSE	20864	SEQF1492	Staphylococcus	Staphylococcus	aureus	MRSA USA300_TCH1516	Nasal	ADT	NA
cluster3689	terpene	terpene	FALSE	21095	SEQF2977	Corynebacterium	Corynebacterium	tuberculostearicum	kpl1856	Unassigned	Environment	external naris
cluster2214	bacteriocin	RiPP	FALSE	10288	SEQF2230	Streptococcus	Streptococcus	pneumoniae	GA41301	Nasal	ADT	buccal mucosa
cluster2190	bacteriocin	RiPP	TRUE	6225	SEQF2226	Streptococcus	Streptococcus	pneumoniae	BS455	Nasal	ADT	NA
cluster3306	other	other	FALSE	42484	SEQF2790	Other	Leptotrichia	sp. HMT 847	F0260	Unassigned	Environment	dorsum of tongue
cluster1937	lantipeptide	RiPP	TRUE	11041	SEQF2099	Other	Lactobacillus	iners	SPIN 1401G	Vaginal	Environment	NA
cluster2087	t1pks-nrps	hybrid	FALSE	59165	SEQF2185	Other	Yersinia	pestis	D106004	Unassigned	Environment	NA
cluster1965	bacteriocin	RiPP	FALSE	18036	SEQF2119	Other	Lactobacillus	rhamnosus	R0011	Oral	ADT	NA
cluster2573	resorcinol	pks	TRUE	28662	SEQF2355	Other	Porphyromonas	gingivalis	F0569	Oral	ADT	gingiva
cluster1867	arylpolyene	arylpolyene	FALSE	43702	SEQF2034	Aggregatibacter	Aggregatibacter	actinomycetemcomitans	serotype b str. SCC1398	Oral	ADT	NA
cluster1987	arylpolyene	arylpolyene	FALSE	41227	SEQF2149	Prevotella	Prevotella	salivae	DSM 15606	Oral	ADT	dorsum of tongue
cluster2231	bacteriocin	RiPP	FALSE	10300	SEQF2233	Streptococcus	Streptococcus	pneumoniae	GA47901	Nasal	ADT	buccal mucosa
cluster2074	nrps	nrps	FALSE	47476	SEQF2183	Other	Variovorax	paradoxus	EPS	Unassigned	Environment	gingiva
cluster418	nrps	nrps	FALSE	53370	SEQF1200	Other	Escherichia	coli	ED1a (O81)	Unassigned	Environment	NA
cluster2425	bacteriocin	RiPP	FALSE	15720	SEQF2303	Streptococcus	Streptococcus	pneumoniae	England14-9	Nasal	ADT	NA
cluster3283	bacteriocin	RiPP	FALSE	12154	SEQF2767	Streptococcus	Streptococcus	oralis subsp. dentisani clade 398	F0392	Oral	ADT	NA
cluster2463	bacteriocin	RiPP	FALSE	10267	SEQF2323	Other	Bacillus	anthracis	str. H9401	Unassigned	Environment	NA
cluster2292	other	other	FALSE	43804	SEQF2274	Corynebacterium	Corynebacterium	diphtheriae	HC04	Unassigned	Environment	gingiva
cluster1862	other	other	FALSE	42586	SEQF2030	Other	Achromobacter	xylosoxidans	C54	Unassigned	Environment	NA
cluster2192	bacteriocin	RiPP	FALSE	10405	SEQF2226	Streptococcus	Streptococcus	pneumoniae	BS455	Nasal	ADT	buccal mucosa
cluster3743	arylpolyene-resorcinol	hybrid	TRUE	36325	SEQF2997	Other	Haemophilus	haemolyticus	c1	Oral	ADT	NA
cluster3360	arylpolyene	arylpolyene	TRUE	2276	SEQF2831	Aggregatibacter	Aggregatibacter	actinomycetemcomitans	serotype d str. SA2200	Oral	ADT	NA
cluster3177	t1pks-nrps	hybrid	FALSE	65774	SEQF2709	Other	Delftia	acidovorans	2167 DR66	Unassigned	Environment	gingiva
cluster2797	arylpolyene	arylpolyene	TRUE	32583	SEQF2515	Other	Stenotrophomonas	maltophilia	AU12-09	Unassigned	Environment	NA
cluster1025	bacteriocin	RiPP	FALSE	19997	SEQF1531	Streptococcus	Streptococcus	pneumoniae	SP195	Nasal	ADT	buccal mucosa
cluster2732	bacteriocin	RiPP	FALSE	12154	SEQF2480	Streptococcus	Streptococcus	mitis	NCTC 12261	Nasal,Oral	ADT	buccal mucosa
cluster3504	terpene	terpene	FALSE	21179	SEQF2890	Other	Dietzia	cinnamea	p4	Unassigned	Environment	gingiva
cluster2626	thiopeptide	RiPP	FALSE	26479	SEQF2394	Other	Proteus	mirabilis	WGLW6	Unassigned	Environment	dorsum of tongue
cluster038	bacteriocin	RiPP	FALSE	10798	SEQF1032	Other	Mycobacterium	tuberculosis	CDC1551	Unassigned	Environment	NA
cluster3610	t1pks	pks	FALSE	44722	SEQF2945	Corynebacterium	Corynebacterium	coyleae	hmsc034e11	Unassigned	Environment	NA
cluster2840	bacteriocin	RiPP	FALSE	10786	SEQF2537	Other	Delftia	acidovorans	CCUG 274B	Unassigned	Environment	NA
cluster3450	t1pks	pks	FALSE	44710	SEQF2873	Corynebacterium	Corynebacterium	pilbarense	hmsc034a01	Unassigned	Environment	NA
cluster498	arylpolyene	arylpolyene	TRUE	35383	SEQF1264	Neisseria	Neisseria	sicca	ATCC 29256	Oral	ADT	NA
cluster2213	bacteriocin	RiPP	FALSE	14594	SEQF2230	Streptococcus	Streptococcus	pneumoniae	GA41301	Nasal	ADT	buccal mucosa
cluster780	nrps	nrps	FALSE	42205	SEQF1393	Other	Peptostreptococcus	stomatis	DSM 17678, W2278	Oral	ADT	dorsum of tongue
cluster1538	bacteriocin	RiPP	TRUE	8520	SEQF1846	Streptococcus	Streptococcus	downei	F0415	Unassigned	Environment	NA
cluster3367	arylpolyene	arylpolyene	TRUE	24612	SEQF2836	Aggregatibacter	Aggregatibacter	actinomycetemcomitans	serotype e str. SA3096	Oral	ADT	NA
cluster3654	other	other	FALSE	43822	SEQF2962	Corynebacterium	Corynebacterium	coyleae	hmsc05c01	Unassigned	Environment	dorsum of tongue
cluster1705	thiopeptide	RiPP	FALSE	25020	SEQF1953	Aggregatibacter	Aggregatibacter	actinomycetemcomitans	ANH9381	Oral	ADT	gingiva
cluster1175	bacteriocin	RiPP	FALSE	10288	SEQF1590	Streptococcus	Streptococcus	pneumoniae	SP9v-BS293	Nasal	ADT	buccal mucosa
cluster2421	bacteriocin	RiPP	FALSE	10297	SEQF2303	Streptococcus	Streptococcus	pneumoniae	England14-9	Nasal	ADT	NA
cluster445	nrps	nrps	FALSE	53338	SEQF1218	Other	Escherichia	coli	UMN026 (O17:K52:H18)	Unassigned	Environment	NA
cluster2723	bacteriocin	RiPP	FALSE	12190	SEQF2462	Other	Treponema	lecithinolyticum	ATCC 700332	Oral	ADT	gingiva
cluster3402	bacteriocin	RiPP	FALSE	10801	SEQF2853	Other	Haematobacter	missouriensis	h2381	Unassigned	Environment	NA
cluster2741	nrps	nrps	TRUE	8682	SEQF2485	Other	Desulfobulbus	sp. HMT 041	Dsb2	Oral	ADT	NA
cluster107	hserlactone	hserlactone	FALSE	20645	SEQF1056	Other	Yersinia	pestis	KIM10+	Unassigned	Environment	NA
cluster3807	nrps	nrps	TRUE	36372	SEQF3020	Corynebacterium	Corynebacterium	amycolatum	hmsc065h09	Unassigned	Environment	NA
cluster210	terpene	terpene	FALSE	20813	SEQF1109	Neisseria	Neisseria	gonorrhoeae	NCCP11945	Unassigned	Environment	NA
cluster3682	nrps	nrps	FALSE	48116	SEQF2975	Corynebacterium	Corynebacterium	amycolatum	hmsc063a05	Unassigned	Environment	dorsum of tongue
cluster614	terpene	terpene	FALSE	20864	SEQF1312	Staphylococcus	Staphylococcus	aureus	JH1	Nasal	ADT	NA
cluster1035	bacteriocin	RiPP	FALSE	10297	SEQF1536	Streptococcus	Streptococcus	pneumoniae	BS397	Nasal	ADT	NA
cluster600	terpene	terpene	FALSE	23604	SEQF1303	Other	Pseudomonas	stutzeri	A1501, CGMCC 0351	Unassigned	Environment	NA
cluster964	arylpolyene	arylpolyene	FALSE	43588	SEQF1515	Other	Escherichia	coli	O157:H7 str. EC4486	Unassigned	Environment	NA
cluster873	sactipeptide	RiPP	TRUE	8491	SEQF1472	Other	Peptoniphilus	sp. HMT 386	F0131	Unassigned	Environment	NA
cluster3223	other	other	FALSE	42475	SEQF2719	Other	Ignavibacterium	album	JCM 16511	NonOralRef	Environment	NA
cluster2006	ladderane	other	FALSE	42340	SEQF2164	Cutibacterium	Cutibacterium	acnes	TypeIA2 P.acn17	Oral	ADT	external naris
cluster1246	t1pks	pks	FALSE	45052	SEQF1648	Corynebacterium	Corynebacterium	matruchotii	ATCC 33806	Oral	ADT	gingiva
cluster1607	lassopeptide	RiPP	TRUE	17420	SEQF1892	Other	Brevundimonas	diminuta	470-4, ATCC 13184	Unassigned	Environment	NA
cluster328	arylpolyene	arylpolyene	FALSE	41203	SEQF1165	Neisseria	Neisseria	subflava	NJ9703	Oral	ADT	dorsum of tongue
cluster2000	thiopeptide	RiPP	FALSE	25945	SEQF2162	Cutibacterium	Cutibacterium	acnes	6609	Oral	ADT	external naris
cluster2503	terpene	terpene	TRUE	13242	SEQF2329	Neisseria	Neisseria	meningitidis	961-5945	Oral	ADT	NA
cluster2330	terpene	terpene	FALSE	20813	SEQF2285	Neisseria	Neisseria	meningitidis	G2136	Oral	ADT	NA
cluster3808	other	other	TRUE	28333	SEQF3020	Corynebacterium	Corynebacterium	amycolatum	hmsc065h09	Unassigned	Environment	NA
cluster3099	thiopeptide	RiPP	FALSE	30450	SEQF2689	Actinomyces	Actinomyces	viscosus	C505	Oral	ADT	gingiva
cluster781	arylpolyene	arylpolyene	FALSE	41203	SEQF1395	Other	Variovorax	paradoxus	S110	Unassigned	Environment	gingiva
cluster1529	nrps	nrps	FALSE	58829	SEQF1844	Other	Yersinia	pestis	KIM D27	Unassigned	Environment	NA
cluster3399	t1pks	pks	FALSE	44740	SEQF2851	Corynebacterium	Corynebacterium	sp. HMT 207	hmsc074a01	Unassigned	Environment	NA
cluster744	bacteriocin	RiPP	FALSE	10228	SEQF1364	Streptococcus	Streptococcus	pyogenes	MGAS9429, ATCC BAA-1315	Oral	ADT	NA
cluster2286	terpene	terpene	FALSE	20873	SEQF2273	Corynebacterium	Corynebacterium	diphtheriae	HC03	Unassigned	Environment	NA
cluster1447	nrps	nrps	FALSE	47176	SEQF1807	Staphylococcus	Staphylococcus	aureus	A6300	Nasal	ADT	NA
cluster1772	bacteriocin	RiPP	FALSE	12151	SEQF1984	Other	Lactobacillus	plantarum	subsp. plantarum ATCC 14917	Unassigned	Environment	NA
cluster1021	bacteriocin	RiPP	FALSE	10297	SEQF1530	Streptococcus	Streptococcus	pneumoniae	MLV-016	Nasal	ADT	NA
cluster297	bacteriocin	RiPP	FALSE	10267	SEQF1143	Other	Bacillus	anthracis	str. A0389	Unassigned	Environment	NA
cluster634	nrps	nrps	FALSE	47176	SEQF1317	Staphylococcus	Staphylococcus	aureus	MW2	Nasal	ADT	NA
cluster955	thiopeptide	RiPP	FALSE	26292	SEQF1513	Other	Escherichia	coli	O157:H7 str. EC4206	Unassigned	Environment	NA
cluster655	siderophore	siderophore	FALSE	14993	SEQF1324	Staphylococcus	Staphylococcus	epidermidis	RP62A, ATCC 35984	Oral	ADT	external naris
cluster363	arylpolyene	arylpolyene	FALSE	43542	SEQF1178	Other	Campylobacter	curvus	525.92	Oral	ADT	gingiva
cluster640	siderophore	siderophore	FALSE	15016	SEQF1318	Staphylococcus	Staphylococcus	aureus	N315	Nasal	ADT	NA
cluster3652	nrps	nrps	TRUE	31320	SEQF2961	Corynebacterium	Corynebacterium	simulans	hmsc036d03	Unassigned	Environment	external naris
cluster1230	bacteriocin	RiPP	TRUE	9088	SEQF1640	Staphylococcus	Staphylococcus	epidermidis	BCM-HMP0060	Oral	ADT	NA
cluster3869	t1pks	pks	TRUE	11710	SEQF3041	Corynebacterium	Corynebacterium	pseudodiphtheriticum	EPI_003_04_2554_SCH2473622	Nasal	ADT	external naris
cluster1354	bacteriocin	RiPP	FALSE	17973	SEQF1718	Other	Lactobacillus	rhamnosus	Lc 705	Oral	ADT	NA
cluster2990	terpene	terpene	FALSE	20816	SEQF2615	Other	Eikenella	corrodens	CC92I	Oral	ADT	gingiva
cluster568	nrps	nrps	FALSE	51032	SEQF1298	Other	Pseudomonas	aeruginosa	UCBPP-PA14	Unassigned	Environment	NA
cluster2062	nrps	nrps	FALSE	46429	SEQF2174	Other	Stenotrophomonas	maltophilia	JV3	Unassigned	Environment	gingiva
cluster937	arylpolyene	arylpolyene	FALSE	43588	SEQF1508	Other	Escherichia	coli	O157:H7 str. EC4045	Unassigned	Environment	NA
cluster1168	lantipeptide	RiPP	FALSE	24054	SEQF1589	Streptococcus	Streptococcus	pneumoniae	SP14-BS292	Nasal	ADT	NA
cluster3479	t1pks	pks	TRUE	39128	SEQF2882	Corynebacterium	Corynebacterium	tuberculostearicum	sk141	Unassigned	Environment	dorsum of tongue
cluster949	thiopeptide	RiPP	FALSE	26326	SEQF1512	Other	Escherichia	coli	O157:H7 str. EC4196	Unassigned	Environment	NA
cluster1996	bacteriocin	RiPP	FALSE	10843	SEQF2159	Neisseria	Neisseria	lactamica	020-06	Oral	ADT	dorsum of tongue
cluster3888	t1pks	pks	FALSE	44794	SEQF3046	Corynebacterium	Corynebacterium	aurimucosum	hmsc072a04	Unassigned	Environment	NA
cluster2676	bacteriocin	RiPP	FALSE	10837	SEQF2423	Other	Pseudomonas	pseudoalcaligenes	CECT 5344	Unassigned	Environment	NA
cluster2046	terpene	terpene	FALSE	23604	SEQF2170	Other	Pseudomonas	stutzeri	ATCC 17588 = LMG 11199	Unassigned	Environment	NA
cluster2254	bacteriocin	RiPP	FALSE	10870	SEQF2266	Other	Bordetella	pertussis	CS	Unassigned	Environment	NA
cluster2748	cyanobactin	RiPP	FALSE	22454	SEQF2487	Other	Bradyrhizobium	elkanii	USDA 76	Unassigned	Environment	NA
cluster1874	nrps	nrps	FALSE	65392	SEQF2039	Other	Bacillus	subtilis	subsp. natto BEST195	Unassigned	Environment	NA
cluster1488	siderophore	siderophore	FALSE	15016	SEQF1830	Staphylococcus	Staphylococcus	aureus	MN8	Nasal	ADT	NA
cluster3179	t1pks-nrps	hybrid	FALSE	53344	SEQF2709	Other	Delftia	acidovorans	2167 DR66	Unassigned	Environment	NA
cluster2490	other	other	TRUE	8361	SEQF2325	Other	Bradyrhizobium	elkanii	587	Unassigned	Environment	NA
cluster2514	bacteriocin	RiPP	FALSE	10879	SEQF2332	Other	Pseudomonas	fluorescens	A506	Unassigned	Environment	NA
cluster3372	other	other	FALSE	42499	SEQF2840	Fusobacterium	Fusobacterium	hwasookii	ChDC F206	Oral	ADT	NA
cluster3210	t1pks-nrps	hybrid	FALSE	108583	SEQF2716	Other	Burkholderia	cepacia	JBK9	Unassigned	Environment	NA
cluster524	arylpolyene	arylpolyene	FALSE	41137	SEQF1283	Neisseria	Neisseria	meningitidis	serogroup A, Z2491	Oral	ADT	NA
cluster1317	bacteriocin	RiPP	FALSE	22653	SEQF1705	Streptococcus	Streptococcus	vestibularis	F0396	Oral	ADT	dorsum of tongue
cluster1178	arylpolyene-resorcinol	hybrid	FALSE	87909	SEQF1594	Other	Kingella	oralis	ATCC 51147	Oral	ADT	gingiva
cluster1206	bacteriocin	RiPP	FALSE	10855	SEQF1619	Other	Pseudomonas	aeruginosa	LESB58	Unassigned	Environment	NA
cluster1092	siderophore	siderophore	FALSE	20320	SEQF1563	Other	Yersinia	pestis	biovar Mediaevalis str. K1973002	Unassigned	Environment	NA
cluster1878	t3pks	pks	FALSE	41098	SEQF2039	Other	Bacillus	subtilis	subsp. natto BEST195	Unassigned	Environment	NA
cluster3750	other	other	FALSE	43951	SEQF2999	Corynebacterium	Corynebacterium	striatum	hmsc06c06	Unassigned	Environment	dorsum of tongue
cluster1226	bacteriocin	RiPP	FALSE	12166	SEQF1638	Other	Lactobacillus	brevis	ATCC 27305	Unassigned	Environment	NA
cluster891	lantipeptide	RiPP	TRUE	19779	SEQF1488	Staphylococcus	Staphylococcus	aureus	930918-3	Nasal	ADT	NA
cluster2462	nrps	nrps	FALSE	49725	SEQF2323	Other	Bacillus	anthracis	str. H9401	Unassigned	Environment	NA
cluster2948	bacteriocin	RiPP	FALSE	20761	SEQF2592	Streptococcus	Streptococcus	intermedius	B196	Oral	ADT	gingiva
cluster1055	t1pks-nrps	hybrid	FALSE	59165	SEQF1556	Other	Yersinia	pestis	CA88-4125	Unassigned	Environment	NA
cluster2555	other	other	FALSE	42475	SEQF2347	Fusobacterium	Fusobacterium	necrophorum	subsp. funduliforme ATCC 51357	Oral	ADT	dorsum of tongue
cluster1236	bacteriocin	RiPP	FALSE	10288	SEQF1642	Streptococcus	Streptococcus	pneumoniae	ATCC 700669	Nasal	ADT	NA
cluster3677	t1pks	pks	FALSE	45064	SEQF2972	Corynebacterium	Corynebacterium	pseudodiphtheriticum	kpl1989	Nasal	ADT	external naris
cluster2720	resorcinol	pks	TRUE	33925	SEQF2457	Other	Porphyromonas	gingivalis	F0185	Oral	ADT	NA
cluster674	arylpolyene	arylpolyene	FALSE	42196	SEQF1338	Streptococcus	Streptococcus	agalactiae	NEM316	Unassigned	Environment	NA
cluster461	bacteriocin	RiPP	FALSE	10924	SEQF1227	Other	Haemophilus	influenzae	86-028NP	Nasal	ADT	NA
cluster587	nrps	nrps	FALSE	62207	SEQF1301	Other	Pseudomonas	fluorescens	Pf0-1	Unassigned	Environment	gingiva
cluster091	bacteriocin	RiPP	FALSE	10918	SEQF1052	Other	Listeria	monocytogenes	4b H7858	Unassigned	Environment	NA
cluster3529	siderophore	siderophore	FALSE	13915	SEQF2901	Staphylococcus	Staphylococcus	hominis	as3	Unassigned	Environment	NA
cluster695	bacteriocin	RiPP	FALSE	10348	SEQF1344	Streptococcus	Streptococcus	pneumoniae	INV200	Nasal	ADT	buccal mucosa
cluster1671	bacteriocin	RiPP	FALSE	12154	SEQF1929	Streptococcus	Streptococcus	pneumoniae	AP200	Nasal	ADT	NA
cluster3395	lantipeptide	RiPP	FALSE	27282	SEQF2850	Other	Anoxybacillus	flavithermus	dsm_2641t	Unassigned	Environment	NA
cluster238	nrps	nrps	FALSE	49360	SEQF1130	Other	Mycobacterium	tuberculosis	KZN 1435	Unassigned	Environment	NA
cluster232	other	other	FALSE	40870	SEQF1129	Other	Mycobacterium	tuberculosis	H37Ra	Unassigned	Environment	NA
cluster1150	bacteriocin	RiPP	TRUE	5970	SEQF1587	Streptococcus	Streptococcus	pneumoniae	BS457	Nasal	ADT	NA
cluster2285	lantipeptide	RiPP	FALSE	22934	SEQF2273	Corynebacterium	Corynebacterium	diphtheriae	HC03	Unassigned	Environment	NA
cluster1948	siderophore	siderophore	FALSE	14463	SEQF2106	Other	Klebsiella	pneumoniae	KCTC 2242	Unassigned	Environment	NA
cluster2784	arylpolyene	arylpolyene	FALSE	49451	SEQF2510	Prevotella	Prevotella	oris	DSM 18711	Oral	ADT	gingiva
cluster793	nrps	nrps	FALSE	56734	SEQF1398	Other	Acinetobacter	baumannii	ACICU	Unassigned	Environment	NA
cluster240	bacteriocin	RiPP	FALSE	10798	SEQF1130	Other	Mycobacterium	tuberculosis	KZN 1435	Unassigned	Environment	NA
cluster3183	terpene	terpene	FALSE	20864	SEQF2712	Staphylococcus	Staphylococcus	warneri	Lyso 1 2011	Oral	ADT	NA
cluster1121	other	other	TRUE	42219	SEQF1567	Other	Yersinia	pestis	biovar Orientalis str. IP275	Unassigned	Environment	NA
cluster2307	other	other	FALSE	43804	SEQF2277	Corynebacterium	Corynebacterium	diphtheriae	VA01	Unassigned	Environment	gingiva
cluster2543	bacteriocin	RiPP	FALSE	12154	SEQF2342	Streptococcus	Streptococcus	oralis subsp. oralis	SK1074	Oral	ADT	NA
cluster1203	other	other	FALSE	42976	SEQF1619	Other	Pseudomonas	aeruginosa	LESB58	Unassigned	Environment	NA
cluster2422	bacteriocin	RiPP	FALSE	13099	SEQF2303	Streptococcus	Streptococcus	pneumoniae	England14-9	Nasal	ADT	NA
cluster064	t1pks-nrps	hybrid	FALSE	85622	SEQF1034	Other	Mycobacterium	tuberculosis	H37Rv (lab strain)	Unassigned	Environment	NA
cluster2156	siderophore	siderophore	TRUE	12041	SEQF2206	Staphylococcus	Staphylococcus	epidermidis	FRI909	Oral	ADT	NA
cluster1263	terpene	terpene	FALSE	21929	SEQF1658	Other	Paenibacillus	phoenicis	D14	Unassigned	Environment	NA
cluster2150	terpene	terpene	FALSE	20864	SEQF2204	Staphylococcus	Staphylococcus	caprae	C87	Oral	ADT	external naris
cluster2247	lantipeptide	RiPP	FALSE	23162	SEQF2248	Other	Bifidobacterium	longum	DJO10A	Unassigned	Environment	NA
cluster924	bacteriocin	RiPP	TRUE	8933	SEQF1501	Other	Lactococcus	lactis	SK11	Oral	ADT	buccal mucosa
cluster2788	nrps	nrps	FALSE	50956	SEQF2513	Other	Pseudomonas	stutzeri	TS44	Unassigned	Environment	dorsum of tongue
cluster3827	terpene	terpene	FALSE	20981	SEQF3028	Corynebacterium	Corynebacterium	amycolatum	hmsc061h03	Unassigned	Environment	NA
cluster649	lantipeptide	RiPP	FALSE	24973	SEQF1320	Staphylococcus	Staphylococcus	aureus	MRSA, USA300, FPR3757	Nasal	ADT	NA
cluster1815	bacteriocin	RiPP	FALSE	12151	SEQF1995	Streptococcus	Streptococcus	agalactiae	ATCC 13813	Unassigned	Environment	NA
cluster3860	t1pks	pks	FALSE	44716	SEQF3038	Corynebacterium	Corynebacterium	coyleae	hmsc075d04	Unassigned	Environment	NA
cluster1998	nrps	nrps	FALSE	45059	SEQF2161	Cutibacterium	Cutibacterium	acnes	266	Oral	ADT	external naris
cluster2759	terpene	terpene	FALSE	22052	SEQF2487	Other	Bradyrhizobium	elkanii	USDA 76	Unassigned	Environment	NA
cluster1220	siderophore	siderophore	FALSE	18443	SEQF1622	Other	Acinetobacter	baumannii	AB307-0294	Unassigned	Environment	NA
cluster3285	thiopeptide	RiPP	FALSE	34458	SEQF2771	Other	Treponema	putidum	OMZ 758, ATCC 700334	Oral	ADT	gingiva
cluster3481	arylpolyene	arylpolyene	FALSE	41230	SEQF2884	Other	Acinetobacter	lwoffii	niph_512	Unassigned	Environment	NA
cluster1801	bacteriocin	RiPP	FALSE	10855	SEQF1992	Other	Pseudomonas	aeruginosa	HB15	Unassigned	Environment	NA
cluster1057	hserlactone-siderophore	hybrid	FALSE	30626	SEQF1558	Other	Yersinia	pestis	Nepal516	Unassigned	Environment	NA
cluster114	hserlactone	hserlactone	FALSE	20645	SEQF1057	Other	Yersinia	pestis	Nepal516	Unassigned	Environment	NA
cluster3327	resorcinol	pks	FALSE	41146	SEQF2807	Other	Tannerella	sp. HMT 286	W11667	Oral	ADT	gingiva
cluster2546	bacteriocin	RiPP	FALSE	10288	SEQF2344	Streptococcus	Streptococcus	parasanguinis clade 721	FW213	Oral	ADT	dorsum of tongue
cluster893	terpene	terpene	FALSE	20858	SEQF1488	Staphylococcus	Staphylococcus	aureus	930918-3	Nasal	ADT	dorsum of tongue
cluster809	bacteriocin-lantipeptide	hybrid	FALSE	24463	SEQF1403	Streptococcus	Streptococcus	pneumoniae	SP19-BS75	Nasal	ADT	buccal mucosa
cluster3036	resorcinol	pks	TRUE	32370	SEQF2636	Other	Tannerella	sp. HMT 286	isolate Cell 5	Oral	ADT	NA
cluster605	terpene	terpene	FALSE	20864	SEQF1310	Staphylococcus	Staphylococcus	aureus	RF122	Nasal	ADT	NA
cluster1679	arylpolyene	arylpolyene	FALSE	48860	SEQF1935	Prevotella	Prevotella	pleuritidis	F0068	Oral	ADT	gingiva
cluster1224	thiopeptide	RiPP	FALSE	26293	SEQF1624	Other	Escherichia	coli	O127:H6 str. E2348/69	Unassigned	Environment	NA
cluster3418	siderophore	siderophore	FALSE	14979	SEQF2860	Staphylococcus	Staphylococcus	cohnii	snuds_2	Unassigned	Environment	NA
cluster3483	other	other	FALSE	42577	SEQF2885	Other	Janibacter	indicus	yfy001	Unassigned	Environment	gingiva
cluster2870	other	other	FALSE	42475	SEQF2555	Fusobacterium	Fusobacterium	periodonticum	1_1_41FAA	Oral	ADT	dorsum of tongue
cluster421	siderophore	siderophore	FALSE	14415	SEQF1200	Other	Escherichia	coli	ED1a (O81)	Unassigned	Environment	NA
cluster3229	resorcinol	pks	TRUE	4906	SEQF2729	Prevotella	Prevotella	bivia	DNF00320	Oral	ADT	dorsum of tongue
cluster3719	t1pks	pks	FALSE	44794	SEQF2989	Corynebacterium	Corynebacterium	aurimucosum	hmsc074h12	Unassigned	Environment	NA
cluster875	sactipeptide	RiPP	FALSE	20147	SEQF1478	Other	Lachnoanaerobaculum	umeaense	F0167	Oral	ADT	gingiva
cluster1120	hserlactone	hserlactone	TRUE	20294	SEQF1567	Other	Yersinia	pestis	biovar Orientalis str. IP275	Unassigned	Environment	NA
cluster2849	bacteriocin	RiPP	FALSE	12151	SEQF2542	Other	Lactobacillus	plantarum	16	Unassigned	Environment	NA
cluster368	arylpolyene	arylpolyene	TRUE	26801	SEQF1183	Neisseria	Neisseria	polysaccharea	ATCC 43768	Unassigned	Environment	NA
cluster3338	other	other	FALSE	42475	SEQF2814	Fusobacterium	Fusobacterium	nucleatum subsp. polymorphum	ChDC F306	Oral	ADT	NA
cluster371	terpene	terpene	FALSE	20873	SEQF1184	Corynebacterium	Corynebacterium	diphtheriae	NCTC 13129	Unassigned	Environment	NA
cluster3613	terpene	terpene	TRUE	15230	SEQF2948	Corynebacterium	Corynebacterium	aurimucosum	hmsc065d07	Unassigned	Environment	NA
cluster1767	terpene	terpene	FALSE	21856	SEQF1981	Other	Comamonas	testosteroni	KF-1	Oral	ADT	gingiva
cluster3576	proteusin	RiPP	FALSE	21347	SEQF2921	Other	Anaerolineae [G-1]	bacterium HMT 439	w11661	Oral	ADT	NA
cluster2561	terpene	terpene	FALSE	20600	SEQF2351	Neisseria	Neisseria	sicca	VK64	Oral	ADT	gingiva
cluster2822	terpene	terpene	FALSE	20891	SEQF2534	Other	Enterococcus	durans	ATCC 6056	Unassigned	Environment	NA
cluster3899	t1pks	pks	FALSE	44812	SEQF3050	Corynebacterium	Corynebacterium	sp. HMT 207	nml_150383	Unassigned	Environment	dorsum of tongue
cluster3506	other	other	FALSE	42892	SEQF2891	Streptococcus	Streptococcus	thermophilus	jim_8232	Unassigned	Environment	dorsum of tongue
cluster3691	terpene	terpene	TRUE	17423	SEQF2978	Corynebacterium	Corynebacterium	jeikeium	hmsc08a12	Unassigned	Environment	gingiva
cluster2804	ectoine	ectoine	FALSE	10399	SEQF2521	Other	Pseudomonas	stutzeri	DSM 10701	Unassigned	Environment	NA
cluster1378	terpene	terpene	FALSE	20924	SEQF1734	Other	Enterococcus	casseliflavus	EC30	Unassigned	Environment	NA
cluster1787	other	other	FALSE	41857	SEQF1991	Other	Pseudomonas	aeruginosa	138244	Unassigned	Environment	NA
cluster1266	arylpolyene	arylpolyene	FALSE	41221	SEQF1659	Neisseria	Neisseria	oralis	F0314	Oral	ADT	gingiva
cluster790	arylpolyene	arylpolyene	FALSE	43603	SEQF1398	Other	Acinetobacter	baumannii	ACICU	Unassigned	Environment	NA
cluster102	thiopeptide	RiPP	FALSE	28172	SEQF1055	Other	Yersinia	pestis	CO92	Unassigned	Environment	NA
cluster2712	lantipeptide	RiPP	TRUE	9030	SEQF2450	Actinomyces	Actinomyces	graevenitzii	F0530	Oral	ADT	dorsum of tongue
cluster1616	arylpolyene	arylpolyene	TRUE	29456	SEQF1900	Capnocytophaga	Capnocytophaga	sp. HMT 326	F0382	Oral	ADT	gingiva
cluster325	arylpolyene	arylpolyene	FALSE	41230	SEQF1164	Other	Acinetobacter	baumannii	AYE	Unassigned	Environment	NA
cluster3551	other	other	FALSE	44050	SEQF2910	Corynebacterium	Corynebacterium	amycolatum	atcc_6931	Unassigned	Environment	NA
cluster740	lantipeptide	RiPP	FALSE	20147	SEQF1362	Streptococcus	Streptococcus	pyogenes	M28 MGAS6180, ATCC BAA-1064	Oral	ADT	dorsum of tongue
cluster1670	sactipeptide	RiPP	FALSE	20141	SEQF1927	Other	Eubacterium	limosum	KIST612	Unassigned	Environment	NA
cluster296	nrps	nrps	FALSE	47011	SEQF1143	Other	Bacillus	anthracis	str. A0389	Unassigned	Environment	NA
cluster3011	hserlactone	hserlactone	FALSE	20759	SEQF2621	Other	Rhodobacter	capsulatus	R121	Unassigned	Environment	NA
cluster3567	ectoine	ectoine	FALSE	10375	SEQF2915	Corynebacterium	Corynebacterium	appendicis	CIP_107643,DSM_44531	Unassigned	Environment	NA
cluster1645	t3pks-lantipeptide	hybrid	FALSE	54823	SEQF1920	Other	Lysinibacillus	fusiformis	ZC1	Unassigned	Environment	NA
cluster3165	other	other	TRUE	37963	SEQF2704	Corynebacterium	Corynebacterium	diphtheriae	str. Aberdeen	Unassigned	Environment	NA
cluster1379	siderophore	siderophore	FALSE	14415	SEQF1754	Other	Escherichia	coli	83972	Unassigned	Environment	NA
cluster108	t1pks-nrps	hybrid	FALSE	59165	SEQF1056	Other	Yersinia	pestis	KIM10+	Unassigned	Environment	NA
cluster187	t1pks-nrps	hybrid	FALSE	63491	SEQF1096	Other	Mycobacterium	tuberculosis	F11 (ExPEC)	Unassigned	Environment	NA
cluster2939	other	other	FALSE	43372	SEQF2589	Streptococcus	Streptococcus	constellatus	subsp. pharyngis C1050	Oral	ADT	NA
cluster1338	bacteriocin	RiPP	TRUE	6673	SEQF1710	Other	Escherichia	coli	O111:H- str. 11128	Unassigned	Environment	NA
cluster533	ladderane	other	FALSE	42562	SEQF1289	Other	Proteus	mirabilis	HI4320	Unassigned	Environment	NA
cluster3057	other	other	FALSE	42475	SEQF2670	Fusobacterium	Fusobacterium	necrophorum	subsp. funduliforme B35	Oral	ADT	dorsum of tongue
cluster3128	other	other	TRUE	24442	SEQF2696	Other	Pseudomonas	aeruginosa	ATCC 14886	Unassigned	Environment	NA
cluster692	bacteriocin	RiPP	FALSE	10288	SEQF1344	Streptococcus	Streptococcus	pneumoniae	INV200	Nasal	ADT	buccal mucosa
cluster2505	arylpolyene	arylpolyene	TRUE	31737	SEQF2329	Neisseria	Neisseria	meningitidis	961-5945	Oral	ADT	dorsum of tongue
cluster2617	t1pks-nrps	hybrid	FALSE	94401	SEQF2388	Corynebacterium	Corynebacterium	diphtheriae	bv. intermedius str. NCTC 5011	Unassigned	Environment	NA
cluster012	terpene	terpene	FALSE	20927	SEQF1013	Corynebacterium	Corynebacterium	matruchotii	ATCC 14266	Oral	ADT	gingiva
cluster2139	siderophore	siderophore	FALSE	16489	SEQF2202	Staphylococcus	Staphylococcus	aureus	O11	Unassigned	Environment	NA
cluster2711	t2pks	pks	TRUE	20816	SEQF2449	Actinomyces	Actinomyces	johnsonii	F0542	Oral	ADT	gingiva
cluster739	lantipeptide	RiPP	FALSE	26259	SEQF1362	Streptococcus	Streptococcus	pyogenes	M28 MGAS6180, ATCC BAA-1064	Oral	ADT	dorsum of tongue
cluster590	arylpolyene	arylpolyene	FALSE	43576	SEQF1302	Other	Pseudomonas	fluorescens	SBW25	Unassigned	Environment	gingiva
cluster3191	nrps	nrps	TRUE	31221	SEQF2714	Other	Pseudomonas	pseudoalcaligenes	AD6	Unassigned	Environment	NA
cluster3126	nrps	nrps	TRUE	43866	SEQF2696	Other	Pseudomonas	aeruginosa	ATCC 14886	Unassigned	Environment	NA
cluster3772	terpene	terpene	FALSE	20981	SEQF3006	Corynebacterium	Corynebacterium	amycolatum	hmsc11h10	Unassigned	Environment	NA
cluster1336	siderophore	siderophore	FALSE	14415	SEQF1710	Other	Escherichia	coli	O111:H- str. 11128	Unassigned	Environment	NA
cluster2896	ladderane	other	FALSE	42562	SEQF2572	Other	Proteus	mirabilis	BB2000	Unassigned	Environment	NA
cluster1474	siderophore	siderophore	TRUE	10134	SEQF1813	Staphylococcus	Staphylococcus	aureus	A9763	Nasal	ADT	NA
cluster3423	nrps	nrps	FALSE	52560	SEQF2862	Corynebacterium	Corynebacterium	kroppenstedtii	dsm_44385	Unassigned	Environment	NA
cluster1883	terpene	terpene	FALSE	21855	SEQF2047	Other	Comamonas	testosteroni	CNB-2	Oral	ADT	NA
cluster956	arylpolyene-ladderane	hybrid	FALSE	42559	SEQF1513	Other	Escherichia	coli	O157:H7 str. EC4206	Unassigned	Environment	NA
cluster2196	bacteriocin	RiPP	FALSE	15203	SEQF2227	Streptococcus	Streptococcus	pneumoniae	GA04375	Nasal	ADT	NA
cluster3042	resorcinol	pks	TRUE	13780	SEQF2638	Other	Tannerella	sp. HMT 286	isolate Cell 8/11	Oral	ADT	gingiva
cluster3643	other	other	TRUE	28332	SEQF2956	Corynebacterium	Corynebacterium	amycolatum	hmsc14b06	Unassigned	Environment	NA
cluster2582	sactipeptide	RiPP	FALSE	20144	SEQF2364	Other	Veillonella	parvula	ATCC 17745	Oral	ADT	gingiva
cluster211	terpene	terpene	FALSE	20873	SEQF1109	Neisseria	Neisseria	gonorrhoeae	NCCP11945	Unassigned	Environment	gingiva
cluster1783	nrps	nrps	TRUE	45739	SEQF1991	Other	Pseudomonas	aeruginosa	138244	Unassigned	Environment	NA
cluster2700	thiopeptide	RiPP	TRUE	12796	SEQF2443	Other	Peptoniphilaceae [G-1]	bacterium HMT 113	W5053	Oral	ADT	NA
cluster292	terpene	terpene	FALSE	21854	SEQF1143	Other	Bacillus	anthracis	str. A0389	Unassigned	Environment	NA
cluster521	bacteriocin	RiPP	FALSE	10843	SEQF1283	Neisseria	Neisseria	meningitidis	serogroup A, Z2491	Oral	ADT	dorsum of tongue
cluster028	hserlactone	hserlactone	FALSE	20642	SEQF1025	Other	Mesorhizobium	loti	MAFF303099	Unassigned	Environment	NA
cluster3233	arylpolyene	arylpolyene	TRUE	44553	SEQF2733	Prevotella	Prevotella	denticola	DNF00960	Oral	ADT	dorsum of tongue
cluster1666	terpene	terpene	FALSE	20864	SEQF1927	Other	Eubacterium	limosum	KIST612	Unassigned	Environment	NA
cluster1721	bacteriocin	RiPP	FALSE	10924	SEQF1963	Other	Haemophilus	aegyptius	ATCC 11116	Oral	ADT	NA
cluster2369	nrps-transatpks-otherks	hybrid	FALSE	109833	SEQF2291	Other	Bacillus	subtilis	subsp. subtilis RO-NN-1	Unassigned	Environment	NA
cluster506	arylpolyene	arylpolyene	FALSE	41254	SEQF1272	Neisseria	Neisseria	gonorrhoeae	FA 1090, ATCC 700825	Unassigned	Environment	dorsum of tongue
cluster2683	sactipeptide	RiPP	FALSE	20150	SEQF2435	Other	Finegoldia	magna	ATCC 29328	Unassigned	Environment	NA
cluster981	nrps	nrps	FALSE	53338	SEQF1518	Other	Escherichia	coli	O157:H7 str. EC869	Unassigned	Environment	NA
cluster1437	terpene	terpene	FALSE	20858	SEQF1804	Staphylococcus	Staphylococcus	aureus	A5937	Nasal	ADT	NA
cluster1290	bacteriocin	RiPP	FALSE	10789	SEQF1681	Other	Peptoniphilus	lacrimalis	F0141	Oral	ADT	NA
cluster1329	bacteriocin	RiPP	FALSE	10267	SEQF1709	Other	Bacillus	anthracis	CDC 684	Unassigned	Environment	NA
cluster143	nrps	nrps	FALSE	67769	SEQF1069	Streptococcus	Streptococcus	mutans	UA159, ATCC 700610	Oral	ADT	NA
cluster1974	bacteriocin	RiPP	FALSE	10843	SEQF2141	Neisseria	Neisseria	lactamica	Y92-1009	Oral	ADT	dorsum of tongue
cluster2865	other	other	TRUE	22516	SEQF2550	Fusobacterium	Fusobacterium	gonidiaformans	3-1-5R	Unassigned	Environment	dorsum of tongue
cluster576	nrps	nrps	FALSE	70974	SEQF1300	Other	Pseudomonas	fluorescens	Pf-5	Unassigned	Environment	NA
cluster273	bacteriocin	RiPP	FALSE	10252	SEQF1137	Other	Escherichia	coli	O157:H7 str. TW14588	Unassigned	Environment	NA
cluster1013	bacteriocin	RiPP	FALSE	10297	SEQF1528	Streptococcus	Streptococcus	pneumoniae	Hungary19A-6	Nasal	ADT	buccal mucosa
cluster338	bacteriocin	RiPP	FALSE	10861	SEQF1166	Neisseria	Neisseria	elongata	ATCC 29315	Oral	ADT	gingiva
cluster728	lantipeptide	RiPP	FALSE	26259	SEQF1359	Streptococcus	Streptococcus	pyogenes	MGAS2096, ATCC BAA-1065	Oral	ADT	dorsum of tongue
cluster2119	nrps	nrps	FALSE	47895	SEQF2196	Other	Pseudomonas	fluorescens	WH6	Unassigned	Environment	NA
cluster1677	arylpolyene	arylpolyene	FALSE	48431	SEQF1932	Prevotella	Prevotella	salivae	F0493	Oral	ADT	dorsum of tongue
cluster850	thiopeptide	RiPP	FALSE	26293	SEQF1429	Other	Escherichia	coli	C str. ATCC 8739	Unassigned	Environment	NA
cluster2567	butyrolactone	butyrolactone	FALSE	10807	SEQF2352	Other	Pseudomonas	pseudoalcaligenes	KF707	Unassigned	Environment	gingiva
cluster1535	bacteriocin	RiPP	FALSE	10261	SEQF1846	Streptococcus	Streptococcus	downei	F0415	Unassigned	Environment	dorsum of tongue
cluster1311	lantipeptide	RiPP	FALSE	22923	SEQF1701	Actinomyces	Actinomyces	sp. HMT 448	F0400	Oral	ADT	gingiva
cluster726	bacteriocin	RiPP	FALSE	10228	SEQF1359	Streptococcus	Streptococcus	pyogenes	MGAS2096, ATCC BAA-1065	Oral	ADT	NA
cluster2621	ladderane	other	FALSE	42562	SEQF2393	Other	Proteus	mirabilis	WGLW4	Unassigned	Environment	NA
cluster1628	arylpolyene	arylpolyene	TRUE	15848	SEQF1909	Capnocytophaga	Capnocytophaga	sp. HMT 412	F0487	Oral	ADT	gingiva
cluster765	lantipeptide	RiPP	FALSE	20147	SEQF1380	Streptococcus	Streptococcus	pyogenes	SF370 (serotype M1 GAS), ATCC 700294	Oral	ADT	NA
cluster643	nrps	nrps	FALSE	47176	SEQF1319	Staphylococcus	Staphylococcus	aureus	NCTC 8325	Nasal	ADT	NA
cluster611	siderophore	siderophore	FALSE	16489	SEQF1312	Staphylococcus	Staphylococcus	aureus	JH1	Nasal	ADT	NA
cluster1876	nrps	nrps	FALSE	56718	SEQF2039	Other	Bacillus	subtilis	subsp. natto BEST195	Unassigned	Environment	NA
cluster870	arylpolyene	arylpolyene	FALSE	41182	SEQF1457	Other	Ochrobactrum	anthropi	ATCC 49188	Unassigned	Environment	NA
cluster2601	nrps	nrps	FALSE	47164	SEQF2383	Staphylococcus	Staphylococcus	epidermidis	VCU028	Oral	ADT	external naris
cluster1172	bacteriocin	RiPP	TRUE	6053	SEQF1590	Streptococcus	Streptococcus	pneumoniae	SP9v-BS293	Nasal	ADT	NA
cluster1979	arylpolyene	arylpolyene	FALSE	41203	SEQF2142	Neisseria	Neisseria	mucosa	C102	Oral	ADT	dorsum of tongue
cluster2989	arylpolyene	arylpolyene	FALSE	43511	SEQF2614	Other	Campylobacter	ureolyticus	DSM 20703	Unassigned	Environment	dorsum of tongue
cluster2646	terpene	terpene	FALSE	20834	SEQF2408	Other	Burkholderia	cepacia	GG4	Unassigned	Environment	NA
cluster637	terpene	terpene	FALSE	20864	SEQF1317	Staphylococcus	Staphylococcus	aureus	MW2	Nasal	ADT	NA
cluster092	hserlactone-siderophore	hybrid	FALSE	30626	SEQF1054	Other	Yersinia	pestis	Antiqua JGI	Unassigned	Environment	NA
cluster1194	sactipeptide	RiPP	FALSE	20147	SEQF1603	Other	Oribacterium	sp. HMT 078	F0262	Oral	ADT	NA
cluster2364	other	other	FALSE	40738	SEQF2290	Other	Bacillus	subtilis	subsp. spizizenii TU-B-10	Unassigned	Environment	dorsum of tongue
cluster3361	arylpolyene	arylpolyene	TRUE	2130	SEQF2831	Aggregatibacter	Aggregatibacter	actinomycetemcomitans	serotype d str. SA2200	Oral	ADT	NA
cluster1993	arylpolyene	arylpolyene	FALSE	50566	SEQF2159	Neisseria	Neisseria	lactamica	020-06	Oral	ADT	gingiva
cluster3515	t1pks	pks	TRUE	39127	SEQF2894	Other	Roseomonas	mucosa	au37	Unassigned	Environment	NA
cluster2578	nrps	nrps	FALSE	48134	SEQF2361	Streptococcus	Streptococcus	intermedius	JTH08	Oral	ADT	NA
cluster3575	other	other	FALSE	42496	SEQF2920	Other	Leptotrichia	sp. HMT 498	f0590	Oral	ADT	dorsum of tongue
cluster890	siderophore	siderophore	TRUE	10134	SEQF1488	Staphylococcus	Staphylococcus	aureus	930918-3	Nasal	ADT	NA
cluster3706	nrps	nrps	FALSE	50908	SEQF2984	Corynebacterium	Corynebacterium	pseudodiphtheriticum	kpl1995	Nasal	ADT	external naris
cluster2123	lantipeptide	RiPP	FALSE	20240	SEQF2197	Rothia	Rothia	mucilaginosa	M508	Oral	ADT	dorsum of tongue
cluster696	bacteriocin	RiPP	FALSE	10297	SEQF1344	Streptococcus	Streptococcus	pneumoniae	INV200	Nasal	ADT	NA
cluster3405	hserlactone	hserlactone	FALSE	20588	SEQF2853	Other	Haematobacter	missouriensis	h2381	Unassigned	Environment	gingiva
cluster379	nrps	nrps	FALSE	53524	SEQF1186	Other	Escherichia	coli	101-1	Unassigned	Environment	NA
cluster1489	bacteriocin	RiPP	FALSE	10261	SEQF1831	Staphylococcus	Staphylococcus	aureus	TCH130	Nasal	ADT	NA
cluster2606	lantipeptide	RiPP	TRUE	1064	SEQF2384	Streptococcus	Streptococcus	pyogenes	NS88.2	Oral	ADT	NA
cluster482	bacteriocin	RiPP	FALSE	10624	SEQF1249	Other	Klebsiella	pneumoniae	342	Unassigned	Environment	NA
cluster400	resorcinol	pks	TRUE	25810	SEQF1195	Neisseria	Neisseria	flavescens	NRL30031/H210	Oral	ADT	dorsum of tongue
cluster1058	nrps	nrps	FALSE	59405	SEQF1558	Other	Yersinia	pestis	Nepal516	Unassigned	Environment	NA
cluster3250	t3pks	pks	FALSE	41095	SEQF2746	Other	Arsenicicoccus	bolidensis	F0371	Unassigned	Environment	gingiva
cluster1655	nrps	nrps	FALSE	46533	SEQF1925	Rothia	Rothia	dentocariosa	ATCC 17931	Oral	ADT	gingiva
cluster1893	bacteriocin	RiPP	FALSE	10924	SEQF2051	Other	Haemophilus	influenzae	F3047	Nasal	ADT	NA
cluster2726	bacteriocin	RiPP	FALSE	10216	SEQF2473	Other	Lactococcus	lactis	IO-1	Oral	ADT	NA
cluster1537	bacteriocin	RiPP	FALSE	13959	SEQF1846	Streptococcus	Streptococcus	downei	F0415	Unassigned	Environment	NA
cluster3638	nrps	nrps	TRUE	31318	SEQF2955	Corynebacterium	Corynebacterium	simulans	hmsc06d04	Unassigned	Environment	external naris
cluster459	bacteriocin	RiPP	FALSE	10924	SEQF1224	Other	Haemophilus	influenzae	22.4-21	Nasal	ADT	NA
cluster2640	bacteriocin	RiPP	FALSE	10816	SEQF2407	Other	Turicella	otitidis	ATCC 51513	Unassigned	Environment	dorsum of tongue
cluster406	bacteriocin	RiPP	TRUE	3876	SEQF1196	Other	Escherichia	coli	E110019 (O111:H9)	Unassigned	Environment	NA
cluster1469	siderophore	siderophore	TRUE	10134	SEQF1812	Staphylococcus	Staphylococcus	aureus	A9719	Nasal	ADT	NA
cluster489	bacteriocin	RiPP	TRUE	16218	SEQF1257	Other	Lactobacillus	rhamnosus	HN001	Oral	ADT	NA
cluster1411	terpene	terpene	FALSE	20873	SEQF1794	Neisseria	Neisseria	gonorrhoeae	DGI2	Unassigned	Environment	gingiva
cluster1593	bacteriocin	RiPP	FALSE	12157	SEQF1877	Other	Treponema	denticola	SP44/F0466	Oral	ADT	NA
cluster250	t1pks-nrps	hybrid	FALSE	63493	SEQF1130	Other	Mycobacterium	tuberculosis	KZN 1435	Unassigned	Environment	NA
cluster3564	siderophore	siderophore	FALSE	15003	SEQF2914	Staphylococcus	Staphylococcus	schleiferi	tscc54	Unassigned	Environment	NA
cluster2929	hserlactone	hserlactone	TRUE	14390	SEQF2586	Other	Variovorax	paradoxus	B4	Unassigned	Environment	NA
cluster1789	nrps	nrps	FALSE	49547	SEQF1991	Other	Pseudomonas	aeruginosa	138244	Unassigned	Environment	gingiva
cluster2522	siderophore	siderophore	FALSE	11809	SEQF2333	Other	Pseudomonas	stutzeri	ATCC 14405 = CCUG 16156	Unassigned	Environment	NA
cluster2038	nrps	nrps	FALSE	52987	SEQF2169	Other	Pseudomonas	fluorescens	F113	Unassigned	Environment	NA
cluster3648	sactipeptide	RiPP	FALSE	20147	SEQF2960	Other	Peptoniphilus	harei	dnf00840	Unassigned	Environment	NA
cluster3628	terpene	terpene	FALSE	20897	SEQF2952	Corynebacterium	Corynebacterium	simulans	hmsc08c04	Unassigned	Environment	NA
cluster3025	sactipeptide	RiPP	FALSE	20153	SEQF2630	Other	Mogibacterium	timidum	ATCC 33093	Oral	ADT	dorsum of tongue
cluster2915	other	other	TRUE	21761	SEQF2583	Other	Acidipropionibacterium	acidifaciens	DSM 21887	Oral	ADT	NA
cluster2872	bacteriocin	RiPP	FALSE	13500	SEQF2558	Other	Lactobacillus	gasseri	K7	Oral	ADT	NA
cluster1123	nrps	nrps	TRUE	41652	SEQF1567	Other	Yersinia	pestis	biovar Orientalis str. IP275	Unassigned	Environment	NA
cluster1747	nrps	nrps	FALSE	50545	SEQF1976	Corynebacterium	Corynebacterium	urealyticum	DSM 7109	Unassigned	Environment	NA
cluster066	t1pks	pks	FALSE	60545	SEQF1035	Other	Mycobacterium	leprae	TN	Unassigned	Environment	NA
cluster3849	terpene	terpene	TRUE	20443	SEQF3034	Corynebacterium	Corynebacterium	amycolatum	hmsc077g01	Unassigned	Environment	NA
cluster2379	bacteriocin	RiPP	TRUE	8552	SEQF2293	Other	Bacillus	subtilis	subsp. spizizenii ATCC 6633	Unassigned	Environment	NA
cluster333	bacteriocin	RiPP	FALSE	10843	SEQF1165	Neisseria	Neisseria	subflava	NJ9703	Oral	ADT	dorsum of tongue
cluster2018	nrps	nrps	FALSE	112076	SEQF2167	Other	Pseudomonas	aeruginosa	M18	Unassigned	Environment	NA
cluster510	arylpolyene	arylpolyene	FALSE	41137	SEQF1275	Neisseria	Neisseria	meningitidis	serogroup C, FAM18	Oral	ADT	gingiva
cluster438	bacteriocin	RiPP	FALSE	10252	SEQF1213	Other	Escherichia	coli	O157:H7 EDL933	Unassigned	Environment	NA
cluster2751	hserlactone	hserlactone	FALSE	20633	SEQF2487	Other	Bradyrhizobium	elkanii	USDA 76	Unassigned	Environment	NA
cluster185	t1pks	pks	FALSE	44209	SEQF1096	Other	Mycobacterium	tuberculosis	F11 (ExPEC)	Unassigned	Environment	NA
cluster3187	bacteriocin	RiPP	FALSE	10846	SEQF2714	Other	Pseudomonas	pseudoalcaligenes	AD6	Unassigned	Environment	NA
cluster2656	bacteriocin	RiPP	FALSE	10894	SEQF2411	Other	Afipia	broomeae	ATCC 49717	Unassigned	Environment	NA
cluster2625	siderophore	siderophore	FALSE	11881	SEQF2394	Other	Proteus	mirabilis	WGLW6	Unassigned	Environment	NA
cluster2032	hserlactone	hserlactone	FALSE	20606	SEQF2168	Other	Pseudomonas	aeruginosa	NCGM2.S1	Unassigned	Environment	NA
cluster1988	arylpolyene	arylpolyene	FALSE	48430	SEQF2149	Prevotella	Prevotella	salivae	DSM 15606	Oral	ADT	dorsum of tongue
cluster2088	hserlactone	hserlactone	FALSE	20645	SEQF2185	Other	Yersinia	pestis	D106004	Unassigned	Environment	NA
cluster2919	amglyccycl-otherks	hybrid	TRUE	6438	SEQF2583	Other	Acidipropionibacterium	acidifaciens	DSM 21887	Oral	ADT	NA
cluster1713	sactipeptide	RiPP	FALSE	20141	SEQF1958	Other	Centipeda	periodontii	DSM 2778	Oral	ADT	gingiva
cluster812	bacteriocin	RiPP	FALSE	10300	SEQF1403	Streptococcus	Streptococcus	pneumoniae	SP19-BS75	Nasal	ADT	buccal mucosa
cluster2014	hserlactone	hserlactone	FALSE	20606	SEQF2167	Other	Pseudomonas	aeruginosa	M18	Unassigned	Environment	NA
cluster2943	bacteriocin	RiPP	FALSE	11068	SEQF2591	Streptococcus	Streptococcus	constellatus	subsp. pharyngis C818	Oral	ADT	NA
cluster3605	t1pks	pks	FALSE	44704	SEQF2943	Corynebacterium	Corynebacterium	tuberculostearicum	kpl1821	Unassigned	Environment	external naris
cluster3655	t1pks	pks	FALSE	44725	SEQF2962	Corynebacterium	Corynebacterium	coyleae	hmsc05c01	Unassigned	Environment	NA
cluster178	hserlactone	hserlactone	FALSE	20675	SEQF1087	Other	Agrobacterium	tumefaciens	biovar II K84	Unassigned	Environment	NA
cluster1422	other	other	TRUE	9206	SEQF1798	Prevotella	Prevotella	buccae	D17	Oral	ADT	dorsum of tongue
cluster3840	other	other	TRUE	28465	SEQF3031	Corynebacterium	Corynebacterium	amycolatum	hmsc077g07	Unassigned	Environment	NA
cluster2793	siderophore	siderophore	FALSE	11968	SEQF2514	Other	Ralstonia	pickettii	OR214	Unassigned	Environment	NA
cluster279	terpene	terpene	FALSE	21854	SEQF1139	Other	Bacillus	anthracis	Tsiankovskii-I	Unassigned	Environment	NA
cluster2719	sactipeptide	RiPP	FALSE	20138	SEQF2456	Other	Clostridiales [F-3][G-1]	bacterium HMT 876	F0540	Unassigned	Environment	gingiva
cluster2786	nrps	nrps	TRUE	44926	SEQF2511	Prevotella	Prevotella	veroralis	DSM 19559	Oral	ADT	dorsum of tongue
cluster1376	sactipeptide	RiPP	FALSE	20150	SEQF1728	Other	Anaerococcus	tetradius	ATCC 35098	Unassigned	Environment	NA
cluster006	arylpolyene	arylpolyene	FALSE	41218	SEQF1008	Capnocytophaga	Capnocytophaga	ochracea	DSM 7271, ATCC 27872, JCM 12966	Oral	ADT	gingiva
cluster3077	arylpolyene	arylpolyene	FALSE	41182	SEQF2673	Other	Ochrobactrum	anthropi	W13P3	Unassigned	Environment	NA
cluster1066	otherks	pks	FALSE	41284	SEQF1559	Other	Yersinia	pestis	Pestoides A	Unassigned	Environment	NA
cluster3527	terpene	terpene	FALSE	20705	SEQF2899	Neisseria	Neisseria	cinerea	atcc_14685	Oral	ADT	dorsum of tongue
cluster009	lantipeptide	RiPP	FALSE	23316	SEQF1013	Corynebacterium	Corynebacterium	matruchotii	ATCC 14266	Oral	ADT	gingiva
cluster2132	terpene	terpene	FALSE	20864	SEQF2200	Staphylococcus	Staphylococcus	aureus	A8819	Nasal	ADT	NA
cluster1895	nrps	nrps	TRUE	20355	SEQF2056	Other	Brevundimonas	diminuta	ATCC 11568	Unassigned	Environment	NA
cluster2562	resorcinol	pks	TRUE	16776	SEQF2351	Neisseria	Neisseria	sicca	VK64	Oral	ADT	gingiva
cluster004	resorcinol	pks	FALSE	41128	SEQF1008	Capnocytophaga	Capnocytophaga	ochracea	DSM 7271, ATCC 27872, JCM 12966	Oral	ADT	gingiva
cluster608	lantipeptide	RiPP	FALSE	24973	SEQF1311	Staphylococcus	Staphylococcus	aureus	COL	Nasal	ADT	NA
cluster3130	hserlactone	hserlactone	FALSE	20606	SEQF2696	Other	Pseudomonas	aeruginosa	ATCC 14886	Unassigned	Environment	NA
cluster2659	hserlactone-acyl_amino_acids	hybrid	FALSE	60750	SEQF2411	Other	Afipia	broomeae	ATCC 49717	Unassigned	Environment	gingiva
cluster056	t3pks-t1pks	hybrid	FALSE	58128	SEQF1034	Other	Mycobacterium	tuberculosis	H37Rv (lab strain)	Unassigned	Environment	NA
cluster2249	lantipeptide-lassopeptide	hybrid	FALSE	31233	SEQF2249	Other	Bifidobacterium	longum	subsp. infantis ATCC 15697	Unassigned	Environment	NA
cluster1111	otherks	pks	FALSE	41284	SEQF1566	Other	Yersinia	pestis	biovar Orientalis str. India 195	Unassigned	Environment	NA
cluster1053	thiopeptide	RiPP	FALSE	28172	SEQF1556	Other	Yersinia	pestis	CA88-4125	Unassigned	Environment	NA
cluster047	t1pks-nrps	hybrid	FALSE	94510	SEQF1032	Other	Mycobacterium	tuberculosis	CDC1551	Unassigned	Environment	dorsum of tongue
cluster2412	bacteriocin	RiPP	FALSE	11893	SEQF2301	Streptococcus	Streptococcus	pyogenes	MGAS15252	Oral	ADT	dorsum of tongue
cluster2151	nrps	nrps	FALSE	47167	SEQF2204	Staphylococcus	Staphylococcus	caprae	C87	Oral	ADT	external naris
cluster1193	nrps	nrps	FALSE	51421	SEQF1603	Other	Oribacterium	sp. HMT 078	F0262	Oral	ADT	gingiva
cluster2255	siderophore	siderophore	FALSE	13325	SEQF2267	Corynebacterium	Corynebacterium	diphtheriae	31A	Unassigned	Environment	NA
cluster1281	arylpolyene	arylpolyene	FALSE	49466	SEQF1677	Prevotella	Prevotella	denticola	F0289	Oral	ADT	dorsum of tongue
cluster990	lassopeptide	RiPP	FALSE	24217	SEQF1523	Streptococcus	Streptococcus	pneumoniae	70585	Nasal	ADT	buccal mucosa
cluster1735	arylpolyene	arylpolyene	FALSE	44180	SEQF1970	Capnocytophaga	Capnocytophaga	sp. HMT 336	F0502	Oral	ADT	gingiva
cluster2556	other	other	TRUE	42303	SEQF2347	Fusobacterium	Fusobacterium	necrophorum	subsp. funduliforme ATCC 51357	Oral	ADT	NA
cluster281	bacteriocin	RiPP	FALSE	13866	SEQF1140	Other	Bacillus	anthracis	str. A0174	Unassigned	Environment	NA
cluster2818	other	other	FALSE	41983	SEQF2531	Fusobacterium	Fusobacterium	nucleatum subsp. animalis	11_3_2	Oral	ADT	gingiva
cluster3039	arylpolyene	arylpolyene	TRUE	28181	SEQF2637	Other	Tannerella	sp. HMT 286	isolate Cell 6/7/9	Oral	ADT	NA
cluster3585	terpene	terpene	FALSE	20852	SEQF2937	Corynebacterium	Corynebacterium	accolens	kpl1986	Nasal	ADT	external naris
cluster1386	bacteriocin	RiPP	FALSE	10924	SEQF1759	Other	Haemophilus	influenzae	RdAW	Nasal	ADT	NA
cluster1528	hserlactone-siderophore	hybrid	FALSE	30623	SEQF1844	Other	Yersinia	pestis	KIM D27	Unassigned	Environment	NA
cluster3448	terpene	terpene	FALSE	20900	SEQF2871	Other	Kocuria	rhizophila	fdaargos_302	Unassigned	Environment	NA
cluster488	bacteriocin	RiPP	FALSE	10234	SEQF1254	Other	Lactobacillus	paracasei	ATCC 334	Oral	ADT	NA
cluster1872	hserlactone	hserlactone	FALSE	20672	SEQF2035	Other	Agrobacterium	tumefaciens	F2	Unassigned	Environment	NA
cluster944	arylpolyene	arylpolyene	FALSE	43588	SEQF1510	Other	Escherichia	coli	O157:H7 str. EC4113	Unassigned	Environment	NA
cluster582	arylpolyene	arylpolyene	FALSE	43614	SEQF1301	Other	Pseudomonas	fluorescens	Pf0-1	Unassigned	Environment	NA
cluster2675	other	other	FALSE	43171	SEQF2422	Other	Lysinibacillus	fusiformis	ZB2	Unassigned	Environment	dorsum of tongue
cluster1245	t1pks	pks	FALSE	66782	SEQF1645	Other	Mycobacterium	leprae	Br4923	Unassigned	Environment	NA
cluster161	thiopeptide	RiPP	FALSE	28171	SEQF1082	Other	Yersinia	pestis	biovar Microtus str. 91001	Unassigned	Environment	NA
cluster176	bacteriocin	RiPP	FALSE	10807	SEQF1087	Other	Agrobacterium	tumefaciens	biovar II K84	Unassigned	Environment	dorsum of tongue
cluster3602	terpene	terpene	FALSE	21095	SEQF2943	Corynebacterium	Corynebacterium	tuberculostearicum	kpl1821	Unassigned	Environment	external naris
cluster1664	resorcinol	pks	FALSE	41926	SEQF1926	Other	Achromobacter	xylosoxidans	A8	Unassigned	Environment	gingiva
cluster447	t1pks-nrps	hybrid	FALSE	59165	SEQF1218	Other	Escherichia	coli	UMN026 (O17:K52:H18)	Unassigned	Environment	NA
cluster511	bacteriocin	RiPP	FALSE	10843	SEQF1275	Neisseria	Neisseria	meningitidis	serogroup C, FAM18	Oral	ADT	NA
cluster3151	nrps	nrps	TRUE	5595	SEQF2697	Other	Pseudomonas	aeruginosa	ATCC 700888	Unassigned	Environment	NA
cluster1863	resorcinol	pks	FALSE	41932	SEQF2030	Other	Achromobacter	xylosoxidans	C54	Unassigned	Environment	NA
cluster3464	other	other	TRUE	26456	SEQF2878	Corynebacterium	Corynebacterium	minutissimum	atcc_23348	Unassigned	Environment	dorsum of tongue
cluster1653	t1pks	pks	FALSE	42931	SEQF1925	Rothia	Rothia	dentocariosa	ATCC 17931	Oral	ADT	gingiva
cluster3534	bacteriocin	RiPP	FALSE	10288	SEQF2904	Other	Brochothrix	thermosphacta	bth_7810	Unassigned	Environment	NA
cluster180	other	other	FALSE	44044	SEQF1087	Other	Agrobacterium	tumefaciens	biovar II K84	Unassigned	Environment	NA
cluster2027	thiopeptide	RiPP	FALSE	33004	SEQF2168	Other	Pseudomonas	aeruginosa	NCGM2.S1	Unassigned	Environment	gingiva
cluster1130	other	other	FALSE	43414	SEQF1568	Other	Yersinia	pestis	biovar Orientalis str. MG05-1020	Unassigned	Environment	NA
cluster031	hserlactone	hserlactone	FALSE	20609	SEQF1025	Other	Mesorhizobium	loti	MAFF303099	Unassigned	Environment	NA
cluster1144	arylpolyene	arylpolyene	FALSE	41212	SEQF1576	Capnocytophaga	Capnocytophaga	sputigena	ATCC 33612	Oral	ADT	gingiva
cluster2687	arylpolyene	arylpolyene	FALSE	43702	SEQF2438	Aggregatibacter	Aggregatibacter	actinomycetemcomitans	serotype b str. SCC4092	Oral	ADT	NA
cluster775	siderophore	siderophore	FALSE	18445	SEQF1384	Other	Acinetobacter	baumannii	ATCC 17978	Unassigned	Environment	NA
cluster032	bacteriocin	RiPP	FALSE	17901	SEQF1026	Other	Lactobacillus	johnsonii	NCC 533	Unassigned	Environment	NA
cluster221	bacteriocin	RiPP	FALSE	10297	SEQF1116	Streptococcus	Streptococcus	pneumoniae	CGSP14	Nasal	ADT	NA
cluster1356	lantipeptide	RiPP	FALSE	21937	SEQF1719	Other	Lactococcus	lactis	KF147	Oral	ADT	NA
cluster979	arylpolyene-ladderane	hybrid	FALSE	42559	SEQF1518	Other	Escherichia	coli	O157:H7 str. EC869	Unassigned	Environment	NA
cluster3811	other	other	TRUE	24931	SEQF3023	Corynebacterium	Corynebacterium	jeikeium	hmsc058e07	Unassigned	Environment	gingiva
cluster2256	terpene	terpene	FALSE	20873	SEQF2267	Corynebacterium	Corynebacterium	diphtheriae	31A	Unassigned	Environment	NA
cluster770	bacteriocin-t1pks-nrps	hybrid	FALSE	88384	SEQF1382	Streptococcus	Streptococcus	mutans	NN2025	Oral	ADT	NA
cluster2742	other	other	TRUE	1810	SEQF2485	Other	Desulfobulbus	sp. HMT 041	Dsb2	Oral	ADT	NA
cluster3485	ectoine	ectoine	FALSE	10390	SEQF2885	Other	Janibacter	indicus	yfy001	Unassigned	Environment	NA
cluster1466	nrps	nrps	FALSE	47176	SEQF1811	Staphylococcus	Staphylococcus	aureus	A9635	Nasal	ADT	NA
cluster1128	otherks	pks	FALSE	41284	SEQF1568	Other	Yersinia	pestis	biovar Orientalis str. MG05-1020	Unassigned	Environment	NA
cluster1147	resorcinol	pks	TRUE	25671	SEQF1576	Capnocytophaga	Capnocytophaga	sputigena	ATCC 33612	Oral	ADT	gingiva
cluster1156	bacteriocin	RiPP	TRUE	8854	SEQF1588	Streptococcus	Streptococcus	pneumoniae	BS458	Nasal	ADT	NA
cluster1885	linaridin	RiPP	FALSE	21311	SEQF2048	Corynebacterium	Corynebacterium	diphtheriae	241	Unassigned	Environment	NA
cluster002	arylpolyene	arylpolyene	FALSE	43820	SEQF1006	Capnocytophaga	Capnocytophaga	ochracea	F0287	Oral	ADT	gingiva
cluster3690	other	other	FALSE	43900	SEQF2978	Corynebacterium	Corynebacterium	jeikeium	hmsc08a12	Unassigned	Environment	NA
cluster1427	t1pks-nrps	hybrid	FALSE	55333	SEQF1802	Other	Proteus	mirabilis	ATCC 29906	Unassigned	Environment	NA
cluster3313	t1pks-nrps	hybrid	FALSE	63392	SEQF2794	Other	Desulfomicrobium	orale	DSM 12838	Oral	ADT	NA
cluster2355	sactipeptide-head_to_tail	hybrid	FALSE	72418	SEQF2289	Other	Bacillus	subtilis	subsp. spizizenii str. W23	Unassigned	Environment	NA
cluster1455	siderophore	siderophore	TRUE	10165	SEQF1809	Staphylococcus	Staphylococcus	aureus	A8117	Nasal	ADT	NA
cluster1569	arylpolyene	arylpolyene	FALSE	41230	SEQF1860	Other	Cardiobacterium	valvarum	F0432	Oral	ADT	gingiva
cluster1961	terpene	terpene	FALSE	20882	SEQF2113	Other	Lactobacillus	plantarum	subsp. plantarum ST-III	Unassigned	Environment	NA
cluster3043	arylpolyene	arylpolyene	TRUE	22024	SEQF2638	Other	Tannerella	sp. HMT 286	isolate Cell 8/11	Oral	ADT	gingiva
cluster3459	terpene	terpene	FALSE	20816	SEQF2876	Neisseria	Neisseria	macacae	atcc_33926	Unassigned	Environment	NA
cluster1238	lantipeptide	RiPP	FALSE	23252	SEQF1642	Streptococcus	Streptococcus	pneumoniae	ATCC 700669	Nasal	ADT	NA
cluster1124	thiopeptide	RiPP	FALSE	28172	SEQF1567	Other	Yersinia	pestis	biovar Orientalis str. IP275	Unassigned	Environment	NA
cluster599	siderophore	siderophore	FALSE	11785	SEQF1303	Other	Pseudomonas	stutzeri	A1501, CGMCC 0351	Unassigned	Environment	NA
cluster051	t1pks	pks	FALSE	44209	SEQF1034	Other	Mycobacterium	tuberculosis	H37Rv (lab strain)	Unassigned	Environment	NA
cluster2540	bacteriocin	RiPP	TRUE	13323	SEQF2339	Streptococcus	Streptococcus	mitis	SK616	Nasal,Oral	ADT	buccal mucosa
cluster2453	nrps	nrps	FALSE	51905	SEQF2321	Other	Agrobacterium	tumefaciens	5A	Unassigned	Environment	NA
cluster327	terpene	terpene	TRUE	11255	SEQF1165	Neisseria	Neisseria	subflava	NJ9703	Oral	ADT	dorsum of tongue
cluster1652	butyrolactone	butyrolactone	FALSE	15863	SEQF1925	Rothia	Rothia	dentocariosa	ATCC 17931	Oral	ADT	gingiva
cluster1544	lantipeptide	RiPP	FALSE	23175	SEQF1849	Actinomyces	Actinomyces	sp. HMT 170	F0386	Oral	ADT	gingiva
cluster899	nrps	nrps	FALSE	47176	SEQF1489	Staphylococcus	Staphylococcus	aureus	D30	Nasal	ADT	NA
cluster1776	arylpolyene	arylpolyene	FALSE	41230	SEQF1987	Prevotella	Prevotella	multisaccharivorax	DSM 17128	Unassigned	Environment	dorsum of tongue
cluster1590	bacteriocin	RiPP	FALSE	12157	SEQF1874	Other	Treponema	denticola	SP23/F0463	Oral	ADT	NA
cluster355	lantipeptide	RiPP	FALSE	38755	SEQF1173	Other	Bacillus	subtilis	BSn5	Unassigned	Environment	NA
cluster3843	nrps	nrps	FALSE	42706	SEQF3032	Corynebacterium	Corynebacterium	aurimucosum	hmsc068g04	Unassigned	Environment	external naris
cluster1391	thiopeptide	RiPP	FALSE	26270	SEQF1760	Other	Klebsiella	pneumoniae	ATCC 13884	Unassigned	Environment	NA
cluster3882	other	other	FALSE	43951	SEQF3044	Corynebacterium	Corynebacterium	striatum	hmsc05d08	Unassigned	Environment	dorsum of tongue
cluster3664	other	other	TRUE	29891	SEQF2968	Corynebacterium	Corynebacterium	coyleae	hmsc034b08	Unassigned	Environment	NA
cluster2223	bacteriocin	RiPP	FALSE	13097	SEQF2232	Streptococcus	Streptococcus	pneumoniae	GA47368	Nasal	ADT	buccal mucosa
cluster3133	nrps	nrps	TRUE	17048	SEQF2696	Other	Pseudomonas	aeruginosa	ATCC 14886	Unassigned	Environment	NA
cluster3753	t1pks	pks	FALSE	44800	SEQF3001	Corynebacterium	Corynebacterium	aurimucosum	hmsc074c01	Unassigned	Environment	NA
cluster1726	bacteriocin	RiPP	FALSE	15641	SEQF1966	Other	Lactobacillus	salivarius	CECT 5713	Oral	ADT	NA
cluster3841	terpene	terpene	TRUE	14323	SEQF3032	Corynebacterium	Corynebacterium	aurimucosum	hmsc068g04	Unassigned	Environment	NA
cluster2749	bacteriocin	RiPP	FALSE	12247	SEQF2487	Other	Bradyrhizobium	elkanii	USDA 76	Unassigned	Environment	NA
cluster519	terpene	terpene	FALSE	20873	SEQF1277	Neisseria	Neisseria	meningitidis	8013 (serogroup C)	Oral	ADT	gingiva
cluster1497	siderophore	siderophore	FALSE	15016	SEQF1832	Staphylococcus	Staphylococcus	aureus	TCH60	Nasal	ADT	NA
cluster1033	terpene	terpene	FALSE	20450	SEQF1533	Other	Lactobacillus	fermentum	IFO 3956	Oral	ADT	NA
cluster3409	arylpolyene	arylpolyene	FALSE	41377	SEQF2854	Other	Cupriavidus	gilardii	cr3	Unassigned	Environment	gingiva
cluster3377	other	other	FALSE	42487	SEQF2842	Fusobacterium	Fusobacterium	hwasookii	ChDC F174	Oral	ADT	dorsum of tongue
cluster1343	nrps	nrps	FALSE	53524	SEQF1712	Other	Escherichia	coli	O103:H2 str. 12009	Unassigned	Environment	NA
cluster3793	terpene	terpene	FALSE	20981	SEQF3014	Corynebacterium	Corynebacterium	amycolatum	hmsc072b09	Unassigned	Environment	NA
cluster2085	otherks	pks	FALSE	41284	SEQF2185	Other	Yersinia	pestis	D106004	Unassigned	Environment	NA
cluster3878	terpene	terpene	FALSE	20897	SEQF3044	Corynebacterium	Corynebacterium	striatum	hmsc05d08	Unassigned	Environment	gingiva
cluster2697	terpene	terpene	FALSE	20864	SEQF2442	Staphylococcus	Staphylococcus	warneri	SG1	Oral	ADT	NA
cluster2201	bacteriocin	RiPP	FALSE	13099	SEQF2228	Streptococcus	Streptococcus	pneumoniae	GA17545	Nasal	ADT	buccal mucosa
cluster1654	lantipeptide-linaridin	hybrid	FALSE	51719	SEQF1925	Rothia	Rothia	dentocariosa	ATCC 17931	Oral	ADT	gingiva
cluster860	nrps	nrps	FALSE	53338	SEQF1433	Other	Escherichia	coli	536	Unassigned	Environment	NA
cluster2603	bacteriocin	RiPP	TRUE	1751	SEQF2384	Streptococcus	Streptococcus	pyogenes	NS88.2	Oral	ADT	NA
cluster1197	arylpolyene	arylpolyene	TRUE	28350	SEQF1610	Other	Treponema	vincentii	ATCC 35580	Oral	ADT	gingiva
cluster3795	terpene	terpene	FALSE	20981	SEQF3015	Corynebacterium	Corynebacterium	amycolatum	hmsc055g02	Unassigned	Environment	NA
cluster685	bacteriocin	RiPP	FALSE	13099	SEQF1343	Streptococcus	Streptococcus	pneumoniae	INV104	Nasal	ADT	NA
cluster380	thiopeptide	RiPP	FALSE	26293	SEQF1188	Other	Escherichia	coli	53638	Unassigned	Environment	NA
cluster874	arylpolyene	arylpolyene	FALSE	49834	SEQF1477	Prevotella	Prevotella	sp. HMT 317	F0108	Oral	ADT	gingiva
cluster1209	nrps	nrps	FALSE	52281	SEQF1619	Other	Pseudomonas	aeruginosa	LESB58	Unassigned	Environment	NA
cluster460	bacteriocin	RiPP	FALSE	10924	SEQF1226	Other	Haemophilus	influenzae	3655	Nasal	ADT	NA
cluster3092	arylpolyene	arylpolyene	FALSE	48790	SEQF2685	Prevotella	Prevotella	saccharolytica	JCM 17484	Oral	ADT	NA
cluster2633	bacteriocin	RiPP	FALSE	13486	SEQF2399	Streptococcus	Streptococcus	oralis subsp. oralis	SK304	Oral	ADT	NA
cluster1716	nrps	nrps	FALSE	52081	SEQF1960	Other	Enterobacter	hormaechei	ATCC 49162	Unassigned	Environment	gingiva
cluster3794	other	other	TRUE	28408	SEQF3015	Corynebacterium	Corynebacterium	amycolatum	hmsc055g02	Unassigned	Environment	NA
cluster3846	terpene	terpene	FALSE	20981	SEQF3033	Corynebacterium	Corynebacterium	amycolatum	hmsc073h12	Unassigned	Environment	NA
cluster2815	other	other	FALSE	42475	SEQF2529	Fusobacterium	Fusobacterium	periodonticum	2_1_31	Oral	ADT	dorsum of tongue
cluster3297	terpene	terpene	TRUE	34474	SEQF2785	Other	Microbacterium	ginsengisoli	DSM 18659	Unassigned	Environment	NA
cluster3835	siderophore	siderophore	FALSE	12469	SEQF3030	Corynebacterium	Corynebacterium	tuberculostearicum	kpl1817	Unassigned	Environment	external naris
cluster2607	thiopeptide	RiPP	FALSE	30205	SEQF2385	Actinomyces	Actinomyces	massiliensis	4401292	Oral	ADT	gingiva
cluster1587	bacteriocin	RiPP	FALSE	12157	SEQF1872	Other	Treponema	denticola	ASLM/F0460	Oral	ADT	NA
cluster960	arylpolyene	arylpolyene	FALSE	43588	SEQF1514	Other	Escherichia	coli	O157:H7 str. EC4401	Unassigned	Environment	NA
cluster1980	terpene	terpene	TRUE	18029	SEQF2142	Neisseria	Neisseria	mucosa	C102	Oral	ADT	dorsum of tongue
cluster174	terpene	terpene	FALSE	20861	SEQF1087	Other	Agrobacterium	tumefaciens	biovar II K84	Unassigned	Environment	NA
cluster2909	nrps	nrps	FALSE	52483	SEQF2583	Other	Acidipropionibacterium	acidifaciens	DSM 21887	Oral	ADT	NA
cluster480	thiopeptide	RiPP	FALSE	26270	SEQF1249	Other	Klebsiella	pneumoniae	342	Unassigned	Environment	NA
cluster2754	hserlactone	hserlactone	FALSE	20735	SEQF2487	Other	Bradyrhizobium	elkanii	USDA 76	Unassigned	Environment	gingiva
cluster3887	terpene	terpene	TRUE	14710	SEQF3046	Corynebacterium	Corynebacterium	aurimucosum	hmsc072a04	Unassigned	Environment	NA
cluster2176	bacteriocin	RiPP	FALSE	12154	SEQF2216	Streptococcus	Streptococcus	infantis clade 638	X	Oral	ADT	dorsum of tongue
cluster3143	other	other	TRUE	37381	SEQF2696	Other	Pseudomonas	aeruginosa	ATCC 14886	Unassigned	Environment	NA
cluster1914	sactipeptide	RiPP	FALSE	20150	SEQF2063	Other	Finegoldia	magna	SY403409CC001050417	Unassigned	Environment	dorsum of tongue
cluster237	t1pks-nrps	hybrid	FALSE	85622	SEQF1129	Other	Mycobacterium	tuberculosis	H37Ra	Unassigned	Environment	NA
cluster1211	phenazine	other	FALSE	21007	SEQF1619	Other	Pseudomonas	aeruginosa	LESB58	Unassigned	Environment	NA
cluster1460	nrps	nrps	FALSE	47176	SEQF1810	Staphylococcus	Staphylococcus	aureus	A9299	Nasal	ADT	NA
cluster2682	bacteriocin	RiPP	TRUE	6435	SEQF2431	Actinomyces	Actinomyces	oris	K20	Oral	ADT	gingiva
cluster1104	hserlactone-siderophore	hybrid	TRUE	27440	SEQF1565	Other	Yersinia	pestis	biovar Orientalis str. F1991016	Unassigned	Environment	NA
cluster595	nrps	nrps	FALSE	52891	SEQF1302	Other	Pseudomonas	fluorescens	SBW25	Unassigned	Environment	NA
cluster1208	nrps	nrps	FALSE	103105	SEQF1619	Other	Pseudomonas	aeruginosa	LESB58	Unassigned	Environment	NA
cluster1431	siderophore	siderophore	FALSE	16489	SEQF1803	Staphylococcus	Staphylococcus	aureus	A10102	Nasal	ADT	NA
cluster3540	nrps	nrps	FALSE	46482	SEQF2908	Other	Roseomonas	gilardii	u14_5	Unassigned	Environment	NA
cluster2688	thiopeptide	RiPP	FALSE	25020	SEQF2438	Aggregatibacter	Aggregatibacter	actinomycetemcomitans	serotype b str. SCC4092	Oral	ADT	dorsum of tongue
cluster3414	other	other	FALSE	43951	SEQF2859	Corynebacterium	Corynebacterium	striatum	kc_na_01	Unassigned	Environment	dorsum of tongue
cluster3591	t1pks	pks	FALSE	44782	SEQF2938	Corynebacterium	Corynebacterium	aurimucosum	hmsc036d02	Unassigned	Environment	NA
cluster112	hserlactone-siderophore	hybrid	FALSE	30626	SEQF1056	Other	Yersinia	pestis	KIM10+	Unassigned	Environment	NA
cluster204	terpene	terpene	FALSE	20873	SEQF1100	Neisseria	Neisseria	meningitidis	53442	Oral	ADT	NA
cluster3592	other	other	FALSE	43975	SEQF2939	Corynebacterium	Corynebacterium	aurimucosum	hmsc078a10	Unassigned	Environment	gingiva
cluster2974	terpene	terpene	FALSE	20450	SEQF2605	Other	Lactobacillus	fermentum	MTCC 8711	Oral	ADT	NA
cluster3292	phosphonate	phosphonate	FALSE	40858	SEQF2781	Actinomyces	Actinomyces	radicidentis	CCUG 36733	Unassigned	Environment	gingiva
cluster1096	nrps	nrps	FALSE	61050	SEQF1564	Other	Yersinia	pestis	biovar Medievalis str. Harbin 35	Unassigned	Environment	NA
cluster1294	sactipeptide	RiPP	FALSE	20141	SEQF1685	Other	Megasphaera	micronuciformis	F0359	Oral	ADT	dorsum of tongue
cluster312	bacteriocin	RiPP	FALSE	13866	SEQF1153	Other	Bacillus	anthracis	str. A0488	Unassigned	Environment	NA
cluster468	bacteriocin	RiPP	FALSE	10924	SEQF1234	Other	Haemophilus	influenzae	PittII	Nasal	ADT	NA
cluster2437	bacteriocin	RiPP	FALSE	13099	SEQF2306	Streptococcus	Streptococcus	pneumoniae	GA08825	Nasal	ADT	NA
cluster3546	terpene	terpene	FALSE	20864	SEQF2909	Staphylococcus	Staphylococcus	lugdunensis	fdaargos_143	Unassigned	Environment	NA
cluster3093	arylpolyene	arylpolyene	TRUE	24858	SEQF2687	Prevotella	Prevotella	shahii	JCM 12083	Oral	ADT	dorsum of tongue
cluster2721	resorcinol	pks	TRUE	21205	SEQF2457	Other	Porphyromonas	gingivalis	F0185	Oral	ADT	NA
cluster752	lassopeptide	RiPP	FALSE	22436	SEQF1366	Streptococcus	Streptococcus	salivarius	JIM8777	Oral	ADT	dorsum of tongue
cluster3806	terpene	terpene	FALSE	20987	SEQF3020	Corynebacterium	Corynebacterium	amycolatum	hmsc065h09	Unassigned	Environment	NA
cluster3680	other	other	FALSE	42499	SEQF2973	Fusobacterium	Fusobacterium	nucleatum subsp. animalis	cm1	Oral	ADT	NA
cluster2028	nrps	nrps	FALSE	51509	SEQF2168	Other	Pseudomonas	aeruginosa	NCGM2.S1	Unassigned	Environment	NA
cluster3447	bacteriocin	RiPP	FALSE	10801	SEQF2871	Other	Kocuria	rhizophila	fdaargos_302	Unassigned	Environment	gingiva
cluster571	nrps	nrps	FALSE	74519	SEQF1300	Other	Pseudomonas	fluorescens	Pf-5	Unassigned	Environment	dorsum of tongue
cluster3523	terpene	terpene	FALSE	20897	SEQF2897	Other	Micrococcus	luteus	nctc_2665	Unassigned	Environment	NA
cluster2182	bacteriocin	RiPP	TRUE	1073	SEQF2219	Streptococcus	Streptococcus	mitis	SK569	Nasal,Oral	ADT	NA
cluster1518	bacteriocin	RiPP	FALSE	13099	SEQF1840	Streptococcus	Streptococcus	pneumoniae	TCH8431/19A	Nasal	ADT	NA
cluster831	bacteriocin	RiPP	FALSE	10243	SEQF1406	Streptococcus	Streptococcus	pneumoniae	SP6-BS73	Nasal	ADT	NA
cluster1450	siderophore	siderophore	FALSE	16489	SEQF1807	Staphylococcus	Staphylococcus	aureus	A6300	Nasal	ADT	NA
cluster1667	bacteriocin	RiPP	FALSE	10810	SEQF1927	Other	Eubacterium	limosum	KIST612	Unassigned	Environment	NA
cluster251	terpene	terpene	FALSE	20909	SEQF1130	Other	Mycobacterium	tuberculosis	KZN 1435	Unassigned	Environment	NA
cluster1061	hserlactone	hserlactone	TRUE	18624	SEQF1558	Other	Yersinia	pestis	Nepal516	Unassigned	Environment	NA
cluster1736	arylpolyene	arylpolyene	FALSE	41212	SEQF1970	Capnocytophaga	Capnocytophaga	sp. HMT 336	F0502	Oral	ADT	gingiva
cluster386	siderophore	siderophore	FALSE	14415	SEQF1189	Other	Escherichia	coli	55989	Unassigned	Environment	NA
cluster757	bacteriocin	RiPP	FALSE	18838	SEQF1367	Streptococcus	Streptococcus	salivarius	CCHSS3, JIM8780	Oral	ADT	dorsum of tongue
cluster1401	bacteriocin	RiPP	FALSE	17973	SEQF1781	Other	Lactobacillus	rhamnosus	LMS2-1	Oral	ADT	NA
cluster3259	bacteriocin	RiPP	FALSE	10810	SEQF2749	Other	Ottowia	sp. HMT 894	W10237	Unassigned	Environment	gingiva
cluster2750	phosphonate	phosphonate	FALSE	40981	SEQF2487	Other	Bradyrhizobium	elkanii	USDA 76	Unassigned	Environment	NA
cluster2642	ectoine	ectoine	FALSE	10375	SEQF2407	Other	Turicella	otitidis	ATCC 51513	Unassigned	Environment	dorsum of tongue
cluster3611	terpene	terpene	FALSE	20921	SEQF2945	Corynebacterium	Corynebacterium	coyleae	hmsc034e11	Unassigned	Environment	NA
cluster3762	other	other	TRUE	15454	SEQF3003	Corynebacterium	Corynebacterium	coyleae	hmsc055d05	Unassigned	Environment	NA
cluster917	lantipeptide	RiPP	FALSE	20147	SEQF1494	Streptococcus	Streptococcus	pyogenes	NZ131	Oral	ADT	NA
cluster1621	otherks	pks	TRUE	16713	SEQF1903	Actinomyces	Actinomyces	massiliensis	F0489	Oral	ADT	gingiva
cluster836	bacteriocin	RiPP	TRUE	10713	SEQF1407	Streptococcus	Streptococcus	pneumoniae	SP9-BS68	Nasal	ADT	buccal mucosa
cluster2175	bacteriocin	RiPP	FALSE	11314	SEQF2215	Streptococcus	Streptococcus	infantis clade 638	SK970	Oral	ADT	dorsum of tongue
cluster3692	t1pks	pks	FALSE	45055	SEQF2978	Corynebacterium	Corynebacterium	jeikeium	hmsc08a12	Unassigned	Environment	NA
cluster725	lantipeptide	RiPP	FALSE	23063	SEQF1358	Streptococcus	Streptococcus	pyogenes	MGAS10750, ATCC BAA-1066	Oral	ADT	NA
cluster2486	phosphonate	phosphonate	TRUE	14190	SEQF2325	Other	Bradyrhizobium	elkanii	587	Unassigned	Environment	NA
cluster837	bacteriocin	RiPP	TRUE	7276	SEQF1407	Streptococcus	Streptococcus	pneumoniae	SP9-BS68	Nasal	ADT	buccal mucosa
cluster1853	siderophore	siderophore	FALSE	11923	SEQF2029	Other	Achromobacter	xylosoxidans	AXX-A	Unassigned	Environment	NA
cluster2198	bacteriocin	RiPP	FALSE	13182	SEQF2227	Streptococcus	Streptococcus	pneumoniae	GA04375	Nasal	ADT	buccal mucosa
cluster2644	siderophore	siderophore	FALSE	11362	SEQF2407	Other	Turicella	otitidis	ATCC 51513	Unassigned	Environment	NA
cluster3236	arylpolyene	arylpolyene	FALSE	41173	SEQF2738	Other	Tannerella	forsythia	ATCC 43037, FDC 338	Oral	ADT	NA
cluster1363	lantipeptide	RiPP	FALSE	20240	SEQF1724	Rothia	Rothia	mucilaginosa	DY-18	Oral	ADT	dorsum of tongue
cluster3221	terpene	terpene	FALSE	21691	SEQF2719	Other	Ignavibacterium	album	JCM 16511	NonOralRef	Environment	NA
cluster753	bacteriocin	RiPP	FALSE	22790	SEQF1366	Streptococcus	Streptococcus	salivarius	JIM8777	Oral	ADT	dorsum of tongue
cluster3282	bacteriocin	RiPP	FALSE	12154	SEQF2766	Streptococcus	Streptococcus	sinensis	HKU4	Oral	ADT	NA
cluster3560	bacteriocin	RiPP	FALSE	12097	SEQF2913	Streptococcus	Streptococcus	salivarius	jf	Oral	ADT	dorsum of tongue
cluster016	arylpolyene	arylpolyene	FALSE	41227	SEQF1016	Other	Eikenella	corrodens	ATCC 23834	Oral	ADT	gingiva
cluster339	terpene	terpene	FALSE	20816	SEQF1166	Neisseria	Neisseria	elongata	ATCC 29315	Oral	ADT	gingiva
cluster2114	hserlactone	hserlactone	FALSE	20606	SEQF2193	Other	Pseudomonas	aeruginosa	39016	Unassigned	Environment	NA
cluster2204	bacteriocin	RiPP	FALSE	10297	SEQF2229	Streptococcus	Streptococcus	pneumoniae	GA17570	Nasal	ADT	NA
cluster3080	arylpolyene	arylpolyene	FALSE	49096	SEQF2676	Prevotella	Prevotella	denticola	JCM 13449	Oral	ADT	dorsum of tongue
cluster1900	terpene	terpene	FALSE	21854	SEQF2058	Other	Comamonas	testosteroni	S44	Oral	ADT	gingiva
cluster3570	arylpolyene	arylpolyene	FALSE	41230	SEQF2916	Other	Acinetobacter	johnsonii	xbb1	Unassigned	Environment	NA
cluster040	t3pks	pks	FALSE	41182	SEQF1032	Other	Mycobacterium	tuberculosis	CDC1551	Unassigned	Environment	dorsum of tongue
cluster772	hserlactone-arylpolyene-nrps	hybrid	FALSE	82588	SEQF1384	Other	Acinetobacter	baumannii	ATCC 17978	Unassigned	Environment	NA
cluster2743	t1pks-nrps	hybrid	TRUE	12817	SEQF2486	Other	Desulfobulbus	sp. HMT 041	Dsb3	Oral	ADT	NA
cluster3420	siderophore	siderophore	FALSE	11893	SEQF2861	Other	Kocuria	palustris	mu14_1	Unassigned	Environment	NA
cluster1430	siderophore	siderophore	TRUE	10135	SEQF1803	Staphylococcus	Staphylococcus	aureus	A10102	Nasal	ADT	NA
cluster464	bacteriocin	RiPP	FALSE	10924	SEQF1231	Other	Haemophilus	influenzae	PittEE	Nasal	ADT	NA
cluster3009	hserlactone	hserlactone	FALSE	20591	SEQF2621	Other	Rhodobacter	capsulatus	R121	Unassigned	Environment	NA
cluster361	hserlactone	hserlactone	FALSE	20750	SEQF1175	Neisseria	Neisseria	mucosa	ATCC 25996	Oral	ADT	NA
cluster1510	nrps	nrps	FALSE	47161	SEQF1836	Staphylococcus	Staphylococcus	epidermidis	M23864:W1	Oral	ADT	NA
cluster3132	nrps	nrps	TRUE	6444	SEQF2696	Other	Pseudomonas	aeruginosa	ATCC 14886	Unassigned	Environment	NA
cluster1101	thiopeptide	RiPP	FALSE	28172	SEQF1564	Other	Yersinia	pestis	biovar Medievalis str. Harbin 35	Unassigned	Environment	NA
cluster3140	nrps	nrps	TRUE	41675	SEQF2696	Other	Pseudomonas	aeruginosa	ATCC 14886	Unassigned	Environment	NA
cluster2413	bacteriocin	RiPP	FALSE	12389	SEQF2301	Streptococcus	Streptococcus	pyogenes	MGAS15252	Oral	ADT	NA
cluster2169	sactipeptide	RiPP	TRUE	13960	SEQF2211	Streptococcus	Streptococcus	constellatus	subsp. pharyngis SK1060	Oral	ADT	dorsum of tongue
cluster1971	lantipeptide	RiPP	TRUE	16159	SEQF2128	Other	Mobiluncus	mulieris	FB024-16	Unassigned	Environment	NA
cluster1010	bacteriocin	RiPP	FALSE	10249	SEQF1528	Streptococcus	Streptococcus	pneumoniae	Hungary19A-6	Nasal	ADT	buccal mucosa
cluster1116	hserlactone-siderophore	hybrid	FALSE	30626	SEQF1566	Other	Yersinia	pestis	biovar Orientalis str. India 195	Unassigned	Environment	NA
cluster349	terpene	terpene	FALSE	21899	SEQF1173	Other	Bacillus	subtilis	BSn5	Unassigned	Environment	NA
cluster3836	terpene	terpene	FALSE	20876	SEQF3030	Corynebacterium	Corynebacterium	tuberculostearicum	kpl1817	Unassigned	Environment	external naris
cluster2871	bacteriocin	RiPP	FALSE	10240	SEQF2558	Other	Lactobacillus	gasseri	K7	Oral	ADT	NA
cluster3854	terpene	terpene	FALSE	20897	SEQF3036	Corynebacterium	Corynebacterium	simulans	hmsc076d02	Unassigned	Environment	NA
cluster130	bacteriocin	RiPP	FALSE	10795	SEQF1063	Actinomyces	Actinomyces	naeslundii	MG1	Oral	ADT	gingiva
cluster2443	bacteriocin	RiPP	FALSE	10249	SEQF2308	Streptococcus	Streptococcus	pneumoniae	ST556	Nasal	ADT	buccal mucosa
cluster2611	arylpolyene	arylpolyene	TRUE	32694	SEQF2387	Capnocytophaga	Capnocytophaga	ochracea	str. Holt 25	Oral	ADT	gingiva
cluster2572	other	other	FALSE	42481	SEQF2353	Other	Leptotrichia	sp. HMT 879	F0557	Oral	ADT	NA
cluster3607	terpene	terpene	TRUE	14150	SEQF2944	Corynebacterium	Corynebacterium	aurimucosum	hmsc072d12	Unassigned	Environment	NA
cluster1920	arylpolyene-resorcinol	hybrid	FALSE	63475	SEQF2077	Other	Haemophilus	parainfluenzae	ATCC 33392	Nasal,Oral	ADT	NA
cluster707	bacteriocin	RiPP	FALSE	13099	SEQF1349	Streptococcus	Streptococcus	pneumoniae	TIGR4	Nasal	ADT	buccal mucosa
cluster969	arylpolyene-ladderane	hybrid	FALSE	42559	SEQF1516	Other	Escherichia	coli	O157:H7 str. EC4501	Unassigned	Environment	NA
cluster2282	other	other	FALSE	43804	SEQF2272	Corynebacterium	Corynebacterium	diphtheriae	HC02	Unassigned	Environment	NA
cluster1506	terpene	terpene	TRUE	9146	SEQF1835	Staphylococcus	Staphylococcus	aureus	WW2703/97	Nasal	ADT	NA
cluster1775	arylpolyene	arylpolyene	TRUE	28605	SEQF1987	Prevotella	Prevotella	multisaccharivorax	DSM 17128	Unassigned	Environment	dorsum of tongue
cluster1575	bacteriocin	RiPP	FALSE	12157	SEQF1865	Other	Treponema	denticola	ATCC 33520	Oral	ADT	NA
cluster3261	thiopeptide	RiPP	FALSE	37944	SEQF2750	Aggregatibacter	Aggregatibacter	paraphrophilus	W10433	Oral	ADT	gingiva
cluster886	arylpolyene	arylpolyene	FALSE	41230	SEQF1486	Other	Acinetobacter	baumannii	MDR-ZJ06	Unassigned	Environment	NA
cluster678	bacteriocin	RiPP	FALSE	10348	SEQF1341	Streptococcus	Streptococcus	pneumoniae	670-6B	Nasal	ADT	buccal mucosa
cluster1955	bacteriocin	RiPP	FALSE	23680	SEQF2110	Other	Lactobacillus	casei	LC2W	Unassigned	Environment	NA
cluster2889	bacteriocin	RiPP	FALSE	25469	SEQF2566	Other	Lactobacillus	casei	LOCK919	Unassigned	Environment	NA
cluster1190	arylpolyene	arylpolyene	FALSE	41119	SEQF1602	Capnocytophaga	Capnocytophaga	gingivalis	ATCC 33624	Oral	ADT	gingiva
cluster1160	bacteriocin	RiPP	FALSE	10297	SEQF1588	Streptococcus	Streptococcus	pneumoniae	BS458	Nasal	ADT	buccal mucosa
cluster3618	terpene	terpene	FALSE	20981	SEQF2949	Corynebacterium	Corynebacterium	amycolatum	hmsc070b05	Unassigned	Environment	NA
cluster3002	resorcinol	pks	FALSE	40696	SEQF2618	Prevotella	Prevotella	oralis	CC98A	Oral	ADT	dorsum of tongue
cluster2890	bacteriocin	RiPP	FALSE	18036	SEQF2568	Other	Lactobacillus	rhamnosus	LOCK900	Oral	ADT	NA
cluster2947	lantipeptide	RiPP	FALSE	36821	SEQF2592	Streptococcus	Streptococcus	intermedius	B196	Oral	ADT	NA
cluster1915	other	other	FALSE	41827	SEQF2064	Fusobacterium	Fusobacterium	necrophorum	subsp. funduliforme 1_1_36S	Oral	ADT	gingiva
cluster3203	other	other	FALSE	43024	SEQF2716	Other	Burkholderia	cepacia	JBK9	Unassigned	Environment	NA
cluster2356	nrps	nrps	FALSE	65392	SEQF2290	Other	Bacillus	subtilis	subsp. spizizenii TU-B-10	Unassigned	Environment	NA
cluster2954	transatpks	pks	TRUE	51680	SEQF2594	Actinomyces	Actinomyces	timonensis	DSM 23838	Oral	ADT	gingiva
cluster946	thiopeptide	RiPP	FALSE	26293	SEQF1511	Other	Escherichia	coli	O157:H7 str. EC4115	Unassigned	Environment	NA
cluster3518	terpene	terpene	FALSE	20855	SEQF2895	Staphylococcus	Staphylococcus	pettenkoferi	fdaargos_288	Unassigned	Environment	NA
cluster3858	terpene	terpene	FALSE	20915	SEQF3038	Corynebacterium	Corynebacterium	coyleae	hmsc075d04	Unassigned	Environment	external naris
cluster3244	bacteriocin	RiPP	FALSE	10393	SEQF2744	Other	Peptostreptococcaceae [XI][G-1]	[Eubacterium] sulci	ATCC 35585	Oral	ADT	dorsum of tongue
cluster3455	hserlactone	hserlactone	FALSE	20750	SEQF2876	Neisseria	Neisseria	macacae	atcc_33926	Unassigned	Environment	NA
cluster543	hserlactone	hserlactone	FALSE	20606	SEQF1295	Other	Pseudomonas	aeruginosa	PA7	Unassigned	Environment	NA
cluster2037	bacteriocin	RiPP	FALSE	10870	SEQF2169	Other	Pseudomonas	fluorescens	F113	Unassigned	Environment	NA
cluster2167	lantipeptide	RiPP	FALSE	22643	SEQF2209	Streptococcus	Streptococcus	agalactiae	FSL S3-026	Unassigned	Environment	dorsum of tongue
cluster3658	terpene	terpene	FALSE	20981	SEQF2964	Corynebacterium	Corynebacterium	amycolatum	hmsc063g05	Unassigned	Environment	NA
cluster3668	nrps	nrps	TRUE	35055	SEQF2970	Corynebacterium	Corynebacterium	urealyticum	hmsc22b11	Unassigned	Environment	gingiva
cluster804	bacteriocin	RiPP	TRUE	7172	SEQF1401	Streptococcus	Streptococcus	pneumoniae	SP14-BS69	Nasal	ADT	NA
cluster2811	bacteriocin	RiPP	FALSE	23115	SEQF2527	Other	Lactobacillus	paracasei	Lpp230	Oral	ADT	NA
cluster1457	siderophore	siderophore	FALSE	16489	SEQF1809	Staphylococcus	Staphylococcus	aureus	A8117	Nasal	ADT	NA
cluster958	nrps	nrps	FALSE	53338	SEQF1514	Other	Escherichia	coli	O157:H7 str. EC4401	Unassigned	Environment	NA
cluster1859	arylpolyene	arylpolyene	TRUE	22796	SEQF2030	Other	Achromobacter	xylosoxidans	C54	Unassigned	Environment	NA
cluster3512	terpene	terpene	FALSE	24473	SEQF2893	Other	Acidovorax	temperans	ky4	Unassigned	Environment	NA
cluster413	nrps	nrps	FALSE	53524	SEQF1198	Other	Escherichia	coli	E24377A	Unassigned	Environment	NA
cluster332	arylpolyene-resorcinol	hybrid	FALSE	63104	SEQF1165	Neisseria	Neisseria	subflava	NJ9703	Oral	ADT	dorsum of tongue
cluster3495	hserlactone	hserlactone	FALSE	20675	SEQF2889	Other	Serratia	marcescens	rsc_14	Unassigned	Environment	NA
cluster1426	ladderane	other	FALSE	42562	SEQF1802	Other	Proteus	mirabilis	ATCC 29906	Unassigned	Environment	NA
cluster2010	nrps	nrps	FALSE	45059	SEQF2166	Cutibacterium	Cutibacterium	acnes	TypeIA2 P.acn33	Oral	ADT	external naris
cluster2510	terpene	terpene	TRUE	16069	SEQF2331	Neisseria	Neisseria	weaveri	LMG 5135	Oral	ADT	dorsum of tongue
cluster1626	resorcinol	pks	FALSE	41128	SEQF1909	Capnocytophaga	Capnocytophaga	sp. HMT 412	F0487	Oral	ADT	gingiva
cluster2367	nrps	nrps	FALSE	65392	SEQF2291	Other	Bacillus	subtilis	subsp. subtilis RO-NN-1	Unassigned	Environment	NA
cluster2813	bacteriocin	RiPP	TRUE	6795	SEQF2528	Other	Lactobacillus	paracasei	Lpp120	Oral	ADT	NA
cluster1813	lantipeptide	RiPP	FALSE	26443	SEQF1995	Streptococcus	Streptococcus	agalactiae	ATCC 13813	Unassigned	Environment	NA
cluster792	siderophore	siderophore	FALSE	18444	SEQF1398	Other	Acinetobacter	baumannii	ACICU	Unassigned	Environment	NA
cluster1517	terpene	terpene	FALSE	20963	SEQF1839	Staphylococcus	Staphylococcus	warneri	L37603	Oral	ADT	NA
cluster3172	thiopeptide	RiPP	TRUE	20111	SEQF2705	Actinomyces	Actinomyces	israelii	DSM 43320	Oral	ADT	gingiva
cluster3532	terpene	terpene	TRUE	14340	SEQF2903	Corynebacterium	Corynebacterium	aurimucosum	hmsc05d03	Unassigned	Environment	NA
cluster315	nrps	nrps	FALSE	47011	SEQF1153	Other	Bacillus	anthracis	str. A0488	Unassigned	Environment	NA
cluster3298	bacteriocin	RiPP	FALSE	12154	SEQF2786	Streptococcus	Streptococcus	infantis clade 431	F0610 (5-114)	Oral	ADT	dorsum of tongue
cluster910	nrps	nrps	FALSE	47176	SEQF1492	Staphylococcus	Staphylococcus	aureus	MRSA USA300_TCH1516	Nasal	ADT	NA
cluster3407	nrps	nrps	FALSE	80545	SEQF2854	Other	Cupriavidus	gilardii	cr3	Unassigned	Environment	NA
cluster959	arylpolyene-ladderane	hybrid	FALSE	42559	SEQF1514	Other	Escherichia	coli	O157:H7 str. EC4401	Unassigned	Environment	NA
cluster2352	bacteriocin-nrps	hybrid	FALSE	67118	SEQF2289	Other	Bacillus	subtilis	subsp. spizizenii str. W23	Unassigned	Environment	NA
cluster782	resorcinol	pks	FALSE	41944	SEQF1395	Other	Variovorax	paradoxus	S110	Unassigned	Environment	gingiva
cluster1235	bacteriocin	RiPP	FALSE	13099	SEQF1642	Streptococcus	Streptococcus	pneumoniae	ATCC 700669	Nasal	ADT	NA
cluster3247	thiopeptide	RiPP	FALSE	29827	SEQF2745	Actinomyces	Actinomyces	sp. HMT 414	F0588	Oral	ADT	gingiva
cluster1094	thiopeptide	RiPP	FALSE	28173	SEQF1563	Other	Yersinia	pestis	biovar Mediaevalis str. K1973002	Unassigned	Environment	NA
cluster2657	bacteriocin	RiPP	FALSE	10807	SEQF2411	Other	Afipia	broomeae	ATCC 49717	Unassigned	Environment	NA
cluster3456	arylpolyene-resorcinol	hybrid	FALSE	52098	SEQF2876	Neisseria	Neisseria	macacae	atcc_33926	Unassigned	Environment	gingiva
cluster1732	terpene	terpene	FALSE	20849	SEQF1969	Neisseria	Neisseria	bacilliformis	ATCC BAA-1200	Oral	ADT	gingiva
cluster3799	terpene	terpene	FALSE	20981	SEQF3017	Corynebacterium	Corynebacterium	amycolatum	hmsc074c11	Unassigned	Environment	NA
cluster3704	terpene	terpene	FALSE	20939	SEQF2984	Corynebacterium	Corynebacterium	pseudodiphtheriticum	kpl1995	Nasal	ADT	external naris
cluster2434	bacteriocin	RiPP	FALSE	10348	SEQF2305	Streptococcus	Streptococcus	pneumoniae	GA05578	Nasal	ADT	buccal mucosa
cluster3353	thiopeptide	RiPP	FALSE	25020	SEQF2825	Aggregatibacter	Aggregatibacter	actinomycetemcomitans	serotype e str. SA2149	Oral	ADT	gingiva
cluster2753	hserlactone	hserlactone	FALSE	20657	SEQF2487	Other	Bradyrhizobium	elkanii	USDA 76	Unassigned	Environment	dorsum of tongue
cluster189	t1pks	pks	FALSE	46303	SEQF1096	Other	Mycobacterium	tuberculosis	F11 (ExPEC)	Unassigned	Environment	NA
cluster2474	nrps	nrps	TRUE	13783	SEQF2324	Other	Bacillus	subtilis	subsp. subtilis str. SC-8	Unassigned	Environment	NA
cluster3038	arylpolyene	arylpolyene	TRUE	36268	SEQF2637	Other	Tannerella	sp. HMT 286	isolate Cell 6/7/9	Oral	ADT	gingiva
cluster3715	terpene	terpene	FALSE	20861	SEQF2988	Corynebacterium	Corynebacterium	accolens	kpl1814	Nasal	ADT	external naris
cluster2643	bacteriocin	RiPP	FALSE	10291	SEQF2407	Other	Turicella	otitidis	ATCC 51513	Unassigned	Environment	gingiva
cluster558	other	other	FALSE	42976	SEQF1298	Other	Pseudomonas	aeruginosa	UCBPP-PA14	Unassigned	Environment	NA
cluster423	nrps	nrps	FALSE	53338	SEQF1203	Other	Escherichia	coli	F11	Unassigned	Environment	NA
cluster621	lantipeptide	RiPP	FALSE	24973	SEQF1314	Staphylococcus	Staphylococcus	aureus	MRSA252	Nasal	ADT	NA
cluster1103	other	other	FALSE	43414	SEQF1565	Other	Yersinia	pestis	biovar Orientalis str. F1991016	Unassigned	Environment	NA
cluster654	lantipeptide	RiPP	TRUE	12227	SEQF1322	Staphylococcus	Staphylococcus	epidermidis	ATCC 12228	Oral	ADT	external naris
cluster190	t3pks-t1pks	hybrid	FALSE	58128	SEQF1096	Other	Mycobacterium	tuberculosis	F11 (ExPEC)	Unassigned	Environment	NA
cluster2002	bacteriocin	RiPP	FALSE	10345	SEQF2163	Cutibacterium	Cutibacterium	acnes	ATCC 11828	Oral	ADT	external naris
cluster1633	bacteriocin	RiPP	FALSE	12154	SEQF1913	Streptococcus	Streptococcus	oralis subsp. tigurinus clade 071	73H25AP, F0408	Oral	ADT	NA
cluster1223	nrps	nrps	FALSE	53338	SEQF1624	Other	Escherichia	coli	O127:H6 str. E2348/69	Unassigned	Environment	NA
cluster2998	nrps	nrps	TRUE	45925	SEQF2617	Prevotella	Prevotella	nigrescens	CC14M	Oral	ADT	dorsum of tongue
cluster971	nrps	nrps	FALSE	53338	SEQF1516	Other	Escherichia	coli	O157:H7 str. EC4501	Unassigned	Environment	NA
cluster1301	nrps	nrps	TRUE	34286	SEQF1688	Rothia	Rothia	aeria	F0184	Oral	ADT	gingiva
cluster2796	nrps	nrps	FALSE	46429	SEQF2515	Other	Stenotrophomonas	maltophilia	AU12-09	Unassigned	Environment	NA
cluster1027	bacteriocin-lantipeptide	hybrid	FALSE	27865	SEQF1531	Streptococcus	Streptococcus	pneumoniae	SP195	Nasal	ADT	buccal mucosa
cluster3167	transatpks	pks	TRUE	75401	SEQF2705	Actinomyces	Actinomyces	israelii	DSM 43320	Oral	ADT	gingiva
cluster3848	other	other	TRUE	28335	SEQF3034	Corynebacterium	Corynebacterium	amycolatum	hmsc077g01	Unassigned	Environment	NA
cluster2258	nrps	nrps	FALSE	55348	SEQF2267	Corynebacterium	Corynebacterium	diphtheriae	31A	Unassigned	Environment	dorsum of tongue
cluster1039	bacteriocin	RiPP	FALSE	10288	SEQF1536	Streptococcus	Streptococcus	pneumoniae	BS397	Nasal	ADT	buccal mucosa
cluster1064	t1pks-nrps	hybrid	TRUE	45500	SEQF1559	Other	Yersinia	pestis	Pestoides A	Unassigned	Environment	NA
cluster2482	nrps	nrps	FALSE	49742	SEQF2324	Other	Bacillus	subtilis	subsp. subtilis str. SC-8	Unassigned	Environment	NA
cluster1743	nrps	nrps	FALSE	55596	SEQF1972	Other	Propionibacteriaceae [G-2]	bacterium HMT 192	F0372	Unassigned	Environment	NA
cluster2041	butyrolactone	butyrolactone	FALSE	13420	SEQF2169	Other	Pseudomonas	fluorescens	F113	Unassigned	Environment	NA
cluster978	bacteriocin	RiPP	TRUE	2982	SEQF1518	Other	Escherichia	coli	O157:H7 str. EC869	Unassigned	Environment	NA
cluster670	arylpolyene	arylpolyene	FALSE	42196	SEQF1334	Streptococcus	Streptococcus	agalactiae	A909	Unassigned	Environment	NA
cluster071	siderophore	siderophore	FALSE	13706	SEQF1037	Other	Bacillus	anthracis	Ames	Unassigned	Environment	NA
cluster3293	lantipeptide	RiPP	FALSE	23201	SEQF2781	Actinomyces	Actinomyces	radicidentis	CCUG 36733	Unassigned	Environment	gingiva
cluster2470	transatpks-otherks-nrps	hybrid	FALSE	109839	SEQF2324	Other	Bacillus	subtilis	subsp. subtilis str. SC-8	Unassigned	Environment	NA
cluster2967	other	other	FALSE	42847	SEQF2603	Other	Ralstonia	pickettii	DTP0602	Unassigned	Environment	gingiva
cluster829	bacteriocin	RiPP	FALSE	10297	SEQF1406	Streptococcus	Streptococcus	pneumoniae	SP6-BS73	Nasal	ADT	NA
cluster2297	terpene	terpene	FALSE	20873	SEQF2275	Corynebacterium	Corynebacterium	diphtheriae	INCA 402	Unassigned	Environment	NA
cluster1491	siderophore	siderophore	FALSE	16489	SEQF1831	Staphylococcus	Staphylococcus	aureus	TCH130	Nasal	ADT	NA
cluster1454	siderophore	siderophore	TRUE	10157	SEQF1808	Staphylococcus	Staphylococcus	aureus	A8115	Nasal	ADT	NA
cluster2886	bacteriocin	RiPP	FALSE	10879	SEQF2565	Other	Lactobacillus	brevis	KB290	Unassigned	Environment	NA
cluster2109	hserlactone	hserlactone	FALSE	20606	SEQF2193	Other	Pseudomonas	aeruginosa	39016	Unassigned	Environment	NA
cluster1742	otherks	pks	FALSE	43204	SEQF1972	Other	Propionibacteriaceae [G-2]	bacterium HMT 192	F0372	Unassigned	Environment	gingiva
cluster3716	other	other	FALSE	43924	SEQF2988	Corynebacterium	Corynebacterium	accolens	kpl1814	Nasal	ADT	external naris
cluster3701	terpene	terpene	TRUE	15270	SEQF2981	Corynebacterium	Corynebacterium	aurimucosum	hmsc062a03	Unassigned	Environment	NA
cluster496	bacteriocin	RiPP	FALSE	23110	SEQF1262	Other	Lactobacillus	paracasei	362 days, 12:02:00	Oral	ADT	NA
cluster1075	t1pks-nrps	hybrid	FALSE	59165	SEQF1560	Other	Yersinia	pestis	biovar Antiqua str. B42003004	Unassigned	Environment	NA
cluster1644	bacteriocin	RiPP	FALSE	10297	SEQF1919	Streptococcus	Streptococcus	parasanguinis clade 721	ATCC 15912	Oral	ADT	dorsum of tongue
cluster3847	siderophore	siderophore	FALSE	13312	SEQF3033	Corynebacterium	Corynebacterium	amycolatum	hmsc073h12	Unassigned	Environment	NA
cluster3030	arylpolyene	arylpolyene	FALSE	41176	SEQF2635	Other	Tannerella	sp. HMT 286	isolate Cell 2	Oral	ADT	gingiva
cluster3731	terpene	terpene	FALSE	21095	SEQF2993	Corynebacterium	Corynebacterium	tuberculostearicum	kpl1860	Unassigned	Environment	external naris
cluster2411	arylpolyene	arylpolyene	FALSE	43603	SEQF2300	Other	Stenotrophomonas	maltophilia	D457	Unassigned	Environment	NA
cluster2934	bacteriocin	RiPP	FALSE	11068	SEQF2588	Streptococcus	Streptococcus	anginosus	C238	Oral	ADT	NA
cluster3329	arylpolyene	arylpolyene	FALSE	41176	SEQF2807	Other	Tannerella	sp. HMT 286	W11667	Oral	ADT	gingiva
cluster2154	siderophore	siderophore	TRUE	9453	SEQF2205	Staphylococcus	Staphylococcus	epidermidis	14.1.R1.SE	Oral	ADT	NA
cluster3354	arylpolyene	arylpolyene	FALSE	43702	SEQF2825	Aggregatibacter	Aggregatibacter	actinomycetemcomitans	serotype e str. SA2149	Oral	ADT	NA
cluster3341	other	other	FALSE	42499	SEQF2817	Fusobacterium	Fusobacterium	nucleatum subsp. animalis	7_1	Oral	ADT	dorsum of tongue
cluster2073	t1pks-nrps	hybrid	FALSE	76779	SEQF2183	Other	Variovorax	paradoxus	EPS	Unassigned	Environment	gingiva
cluster492	terpene	terpene	FALSE	20813	SEQF1261	Neisseria	Neisseria	lactamica	ATCC 23970	Oral	ADT	dorsum of tongue
cluster2378	phosphonate	phosphonate	FALSE	40891	SEQF2293	Other	Bacillus	subtilis	subsp. spizizenii ATCC 6633	Unassigned	Environment	NA
cluster2492	hserlactone	hserlactone	TRUE	7446	SEQF2325	Other	Bradyrhizobium	elkanii	587	Unassigned	Environment	NA
cluster1530	hserlactone	hserlactone	FALSE	20645	SEQF1844	Other	Yersinia	pestis	KIM D27	Unassigned	Environment	NA
cluster2484	terpene	terpene	TRUE	18025	SEQF2325	Other	Bradyrhizobium	elkanii	587	Unassigned	Environment	NA
cluster1407	terpene	terpene	TRUE	17451	SEQF1790	Neisseria	Neisseria	flavescens	SK114	Oral	ADT	dorsum of tongue
cluster431	t1pks-nrps	hybrid	FALSE	59165	SEQF1207	Other	Escherichia	coli	IAI39 (O7:K1)	Unassigned	Environment	NA
cluster207	bacteriocin	RiPP	FALSE	10843	SEQF1100	Neisseria	Neisseria	meningitidis	53442	Oral	ADT	dorsum of tongue
cluster569	arylpolyene	arylpolyene	FALSE	43618	SEQF1300	Other	Pseudomonas	fluorescens	Pf-5	Unassigned	Environment	NA
cluster490	bacteriocin	RiPP	FALSE	15645	SEQF1259	Other	Lactobacillus	salivarius	UCC118	Oral	ADT	NA
cluster2497	hserlactone	hserlactone	TRUE	4491	SEQF2325	Other	Bradyrhizobium	elkanii	587	Unassigned	Environment	NA
cluster1994	terpene	terpene	FALSE	20813	SEQF2159	Neisseria	Neisseria	lactamica	020-06	Oral	ADT	dorsum of tongue
cluster1348	bacteriocin	RiPP	FALSE	10624	SEQF1715	Other	Klebsiella	pneumoniae	NTUH-K2044	Unassigned	Environment	NA
cluster2289	siderophore	siderophore	FALSE	13324	SEQF2274	Corynebacterium	Corynebacterium	diphtheriae	HC04	Unassigned	Environment	NA
cluster1451	nrps	nrps	FALSE	47176	SEQF1808	Staphylococcus	Staphylococcus	aureus	A8115	Nasal	ADT	NA
cluster1377	arylpolyene	arylpolyene	TRUE	25814	SEQF1731	Other	Campylobacter	showae	RM3277	Oral	ADT	gingiva
cluster1181	terpene	terpene	FALSE	20852	SEQF1594	Other	Kingella	oralis	ATCC 51147	Oral	ADT	gingiva
cluster2134	lantipeptide	RiPP	FALSE	24765	SEQF2201	Staphylococcus	Staphylococcus	aureus	A9754	Nasal	ADT	NA
cluster132	thiopeptide	RiPP	FALSE	30406	SEQF1063	Actinomyces	Actinomyces	naeslundii	MG1	Oral	ADT	gingiva
cluster3189	arylpolyene-resorcinol	hybrid	TRUE	48101	SEQF2714	Other	Pseudomonas	pseudoalcaligenes	AD6	Unassigned	Environment	gingiva
cluster3877	other	other	TRUE	27723	SEQF3043	Corynebacterium	Corynebacterium	aurimucosum	hmsc069e04	Unassigned	Environment	external naris
cluster3245	sactipeptide	RiPP	FALSE	20144	SEQF2744	Other	Peptostreptococcaceae [XI][G-1]	[Eubacterium] sulci	ATCC 35585	Oral	ADT	dorsum of tongue
cluster2899	thiopeptide	RiPP	FALSE	30070	SEQF2575	Actinomyces	Actinomyces	gerencseriae	DSM 6844	Oral	ADT	gingiva
cluster2183	bacteriocin	RiPP	FALSE	12154	SEQF2219	Streptococcus	Streptococcus	mitis	SK569	Nasal,Oral	ADT	buccal mucosa
cluster013	bacteriocin	RiPP	FALSE	10345	SEQF1014	Cutibacterium	Cutibacterium	acnes	SK137	Oral	ADT	external naris
cluster2206	bacteriocin	RiPP	FALSE	10345	SEQF2229	Streptococcus	Streptococcus	pneumoniae	GA17570	Nasal	ADT	buccal mucosa
cluster374	terpene	terpene	FALSE	23615	SEQF1185	Other	Cronobacter	sakazakii	ATCC BAA-894	Unassigned	Environment	gingiva
cluster1734	terpene	terpene	TRUE	12470	SEQF1969	Neisseria	Neisseria	bacilliformis	ATCC BAA-1200	Oral	ADT	NA
cluster1880	sactipeptide-head_to_tail	hybrid	FALSE	21612	SEQF2039	Other	Bacillus	subtilis	subsp. natto BEST195	Unassigned	Environment	NA
cluster1069	hserlactone	hserlactone	TRUE	13731	SEQF1560	Other	Yersinia	pestis	biovar Antiqua str. B42003004	Unassigned	Environment	NA
cluster3047	nrps	nrps	TRUE	32852	SEQF2642	Other	Finegoldia	magna	ALB8	Unassigned	Environment	NA
cluster3219	bacteriocin	RiPP	FALSE	10264	SEQF2718	Other	Chlorobium	limicola	DSM 245	NonOralRef	Environment	NA
cluster825	bacteriocin	RiPP	TRUE	10737	SEQF1405	Streptococcus	Streptococcus	pneumoniae	SP3-BS71	Nasal	ADT	buccal mucosa
cluster3424	terpene	terpene	FALSE	24026	SEQF2863	Other	Acidovorax	ebreus	tpsy	Unassigned	Environment	NA
cluster336	arylpolyene	arylpolyene	TRUE	24192	SEQF1166	Neisseria	Neisseria	elongata	ATCC 29315	Oral	ADT	NA
cluster3230	resorcinol	pks	TRUE	1789	SEQF2729	Prevotella	Prevotella	bivia	DNF00320	Oral	ADT	NA
cluster3317	resorcinol	pks	FALSE	41158	SEQF2798	Other	Porphyromonas	gingivalis	A7A1-28	Oral	ADT	gingiva
cluster3765	other	other	TRUE	32561	SEQF3004	Corynebacterium	Corynebacterium	coyleae	hmsc070h05	Unassigned	Environment	NA
cluster2351	t3pks	pks	FALSE	41098	SEQF2289	Other	Bacillus	subtilis	subsp. spizizenii str. W23	Unassigned	Environment	NA
cluster1811	butyrolactone	butyrolactone	FALSE	15864	SEQF1994	Rothia	Rothia	dentocariosa	M567	Oral	ADT	gingiva
cluster045	nrps	nrps	FALSE	59934	SEQF1032	Other	Mycobacterium	tuberculosis	CDC1551	Unassigned	Environment	gingiva
cluster3782	terpene	terpene	TRUE	15729	SEQF3010	Corynebacterium	Corynebacterium	aurimucosum	hmsc078c09	Unassigned	Environment	NA
cluster2752	bacteriocin	RiPP	FALSE	10816	SEQF2487	Other	Bradyrhizobium	elkanii	USDA 76	Unassigned	Environment	NA
cluster814	bacteriocin-lantipeptide	hybrid	TRUE	16242	SEQF1404	Streptococcus	Streptococcus	pneumoniae	SP23-BS72	Nasal	ADT	NA
cluster895	siderophore	siderophore	TRUE	10134	SEQF1489	Staphylococcus	Staphylococcus	aureus	D30	Nasal	ADT	NA
cluster2935	bacteriocin	RiPP	FALSE	20645	SEQF2588	Streptococcus	Streptococcus	anginosus	C238	Oral	ADT	dorsum of tongue
cluster2313	t1pks-nrps	hybrid	FALSE	63490	SEQF2283	Other	Mycobacterium	tuberculosis	CTRI-2	Unassigned	Environment	NA
cluster070	bacteriocin	RiPP	FALSE	13866	SEQF1037	Other	Bacillus	anthracis	Ames	Unassigned	Environment	NA
cluster1897	terpene	terpene	FALSE	21854	SEQF2057	Other	Comamonas	testosteroni	ATCC 11996	Oral	ADT	gingiva
cluster2534	bacteriocin	RiPP	TRUE	1120	SEQF2338	Streptococcus	Streptococcus	mitis	SK579	Nasal,Oral	ADT	buccal mucosa
cluster481	nrps	nrps	FALSE	52502	SEQF1249	Other	Klebsiella	pneumoniae	342	Unassigned	Environment	NA
cluster2203	bacteriocin	RiPP	FALSE	10300	SEQF2228	Streptococcus	Streptococcus	pneumoniae	GA17545	Nasal	ADT	buccal mucosa
cluster2164	siderophore	siderophore	FALSE	14988	SEQF2208	Staphylococcus	Staphylococcus	warneri	VCU121	Oral	ADT	NA
cluster403	terpene	terpene	FALSE	20816	SEQF1195	Neisseria	Neisseria	flavescens	NRL30031/H210	Oral	ADT	dorsum of tongue
cluster094	otherks	pks	FALSE	41284	SEQF1054	Other	Yersinia	pestis	Antiqua JGI	Unassigned	Environment	NA
cluster784	t1pks-nrps	hybrid	FALSE	52368	SEQF1395	Other	Variovorax	paradoxus	S110	Unassigned	Environment	gingiva
cluster2792	arylpolyene	arylpolyene	FALSE	41296	SEQF2514	Other	Ralstonia	pickettii	OR214	Unassigned	Environment	NA
cluster388	thiopeptide	RiPP	FALSE	26292	SEQF1191	Other	Escherichia	coli	B str. REL606	Unassigned	Environment	NA
cluster1244	t1pks-nrps	hybrid	FALSE	54977	SEQF1645	Other	Mycobacterium	leprae	Br4923	Unassigned	Environment	NA
cluster3451	other	other	FALSE	43810	SEQF2873	Corynebacterium	Corynebacterium	pilbarense	hmsc034a01	Unassigned	Environment	NA
cluster1179	terpene	terpene	FALSE	20819	SEQF1594	Other	Kingella	oralis	ATCC 51147	Oral	ADT	gingiva
cluster525	bacteriocin	RiPP	FALSE	10345	SEQF1286	Cutibacterium	Cutibacterium	acnes	KPA171202, DSM 16379	Oral	ADT	NA
cluster1402	microcin	RiPP	TRUE	5130	SEQF1783	Other	Lactobacillus	vaginalis	ATCC 49540	Oral	ADT	NA
cluster387	nrps	nrps	FALSE	53524	SEQF1191	Other	Escherichia	coli	B str. REL606	Unassigned	Environment	NA
cluster2303	t1pks-nrps	hybrid	FALSE	95299	SEQF2276	Corynebacterium	Corynebacterium	diphtheriae	PW8	Unassigned	Environment	NA
cluster1186	other	other	FALSE	42493	SEQF1600	Other	Leptotrichia	goodfellowii	F0264	Oral	ADT	gingiva
cluster352	nrps	nrps	FALSE	49742	SEQF1173	Other	Bacillus	subtilis	BSn5	Unassigned	Environment	NA
cluster2509	terpene	terpene	TRUE	12099	SEQF2331	Neisseria	Neisseria	weaveri	LMG 5135	Oral	ADT	NA
cluster2017	t3pks-t1pks	hybrid	FALSE	58500	SEQF2167	Other	Pseudomonas	aeruginosa	M18	Unassigned	Environment	NA
cluster1157	bacteriocin	RiPP	TRUE	6048	SEQF1588	Streptococcus	Streptococcus	pneumoniae	BS458	Nasal	ADT	NA
cluster1462	terpene	terpene	FALSE	20858	SEQF1810	Staphylococcus	Staphylococcus	aureus	A9299	Nasal	ADT	NA
cluster2548	lantipeptide	RiPP	FALSE	37408	SEQF2345	Streptococcus	Streptococcus	salivarius	M18	Oral	ADT	dorsum of tongue
cluster1904	terpene	terpene	FALSE	20891	SEQF2060	Other	Enterococcus	saccharolyticus	30_1	Unassigned	Environment	NA
cluster027	phosphonate	phosphonate	FALSE	40909	SEQF1025	Other	Mesorhizobium	loti	MAFF303099	Unassigned	Environment	NA
cluster1773	terpene	terpene	FALSE	20882	SEQF1984	Other	Lactobacillus	plantarum	subsp. plantarum ATCC 14917	Unassigned	Environment	NA
cluster1108	otherks	pks	FALSE	41284	SEQF1565	Other	Yersinia	pestis	biovar Orientalis str. F1991016	Unassigned	Environment	NA
cluster2280	lantipeptide	RiPP	FALSE	22844	SEQF2272	Corynebacterium	Corynebacterium	diphtheriae	HC02	Unassigned	Environment	NA
cluster1947	bacteriocin	RiPP	FALSE	10624	SEQF2106	Other	Klebsiella	pneumoniae	KCTC 2242	Unassigned	Environment	NA
cluster3021	bacteriocin	RiPP	FALSE	12148	SEQF2628	Other	Lactobacillus	salivarius	cp400	Oral	ADT	NA
cluster2272	nrps	nrps	FALSE	55348	SEQF2270	Corynebacterium	Corynebacterium	diphtheriae	CDCE 8392	Unassigned	Environment	NA
cluster1374	nrps	nrps	TRUE	46740	SEQF1728	Other	Anaerococcus	tetradius	ATCC 35098	Unassigned	Environment	NA
cluster869	terpene	terpene	FALSE	20834	SEQF1457	Other	Ochrobactrum	anthropi	ATCC 49188	Unassigned	Environment	NA
cluster940	arylpolyene	arylpolyene	FALSE	43588	SEQF1509	Other	Escherichia	coli	O157:H7 str. EC4076	Unassigned	Environment	NA
cluster1413	terpene	terpene	FALSE	20813	SEQF1794	Neisseria	Neisseria	gonorrhoeae	DGI2	Unassigned	Environment	NA
cluster165	hserlactone	hserlactone	FALSE	20645	SEQF1082	Other	Yersinia	pestis	biovar Microtus str. 91001	Unassigned	Environment	NA
cluster2299	t1pks	pks	FALSE	44761	SEQF2275	Corynebacterium	Corynebacterium	diphtheriae	INCA 402	Unassigned	Environment	NA
cluster3631	nrps	nrps	FALSE	55348	SEQF2953	Corynebacterium	Corynebacterium	accolens	kpl2004	Nasal	ADT	external naris
cluster3508	siderophore	siderophore	FALSE	14998	SEQF2892	Staphylococcus	Staphylococcus	haemolyticus	s167	Unassigned	Environment	NA
cluster477	arylpolyene-ladderane	hybrid	FALSE	42559	SEQF1247	Other	Escherichia	coli	O157:H7 str. TW14359	Unassigned	Environment	NA
cluster1279	thiopeptide	RiPP	FALSE	33799	SEQF1676	Other	Parvimonas	sp. HMT 110	F0139	Oral	ADT	dorsum of tongue
cluster983	nrps	nrps	FALSE	53337	SEQF1519	Other	Escherichia	coli	SECEC SMS-3-5	Unassigned	Environment	NA
cluster199	t1pks-nrps	hybrid	FALSE	59165	SEQF1099	Other	Yersinia	pestis	Pestoides F	Unassigned	Environment	NA
cluster2499	terpene	terpene	FALSE	20852	SEQF2327	Other	Kingella	kingae	PYKK081	Unassigned	Environment	dorsum of tongue
cluster935	thiopeptide	RiPP	FALSE	26293	SEQF1508	Other	Escherichia	coli	O157:H7 str. EC4045	Unassigned	Environment	NA
cluster3514	nrps	nrps	FALSE	46479	SEQF2894	Other	Roseomonas	mucosa	au37	Unassigned	Environment	NA
cluster3334	other	other	FALSE	42499	SEQF2812	Fusobacterium	Fusobacterium	nucleatum subsp. polymorphum	ChDC F319	Oral	ADT	gingiva
cluster1785	t3pks-t1pks	hybrid	FALSE	58500	SEQF1991	Other	Pseudomonas	aeruginosa	138244	Unassigned	Environment	NA
cluster1218	other	other	FALSE	43999	SEQF1622	Other	Acinetobacter	baumannii	AB307-0294	Unassigned	Environment	dorsum of tongue
cluster1387	bacteriocin	RiPP	TRUE	9053	SEQF1760	Other	Klebsiella	pneumoniae	ATCC 13884	Unassigned	Environment	NA
cluster1272	bacteriocin	RiPP	FALSE	10795	SEQF1668	Actinomyces	Actinomyces	johnsonii	F0330	Oral	ADT	gingiva
cluster2138	nrps	nrps	FALSE	53214	SEQF2202	Staphylococcus	Staphylococcus	aureus	O11	Unassigned	Environment	external naris
cluster3562	siderophore	siderophore	FALSE	16447	SEQF2914	Staphylococcus	Staphylococcus	schleiferi	tscc54	Unassigned	Environment	NA
cluster516	bacteriocin	RiPP	FALSE	10843	SEQF1276	Neisseria	Neisseria	meningitidis	MC58	Oral	ADT	dorsum of tongue
cluster1081	nrps	nrps	FALSE	59378	SEQF1561	Other	Yersinia	pestis	biovar Antiqua str. E1979001	Unassigned	Environment	NA
cluster3634	other	other	FALSE	43909	SEQF2954	Corynebacterium	Corynebacterium	accolens	kpl1824	Nasal	ADT	external naris
cluster2874	bacteriocin	RiPP	TRUE	16939	SEQF2559	Other	Lactococcus	lactis	TIFN7	Oral	ADT	NA
cluster3401	nrps	nrps	TRUE	44938	SEQF2853	Other	Haematobacter	missouriensis	h2381	Unassigned	Environment	NA
cluster1443	siderophore	siderophore	TRUE	10133	SEQF1806	Staphylococcus	Staphylococcus	aureus	A6224	Nasal	ADT	NA
cluster147	arylpolyene	arylpolyene	FALSE	41200	SEQF1072	Other	Tannerella	forsythia	92A2 not ATCC 43037, FDC 338	Oral	ADT	gingiva
cluster1722	terpene	terpene	FALSE	20450	SEQF1964	Other	Lactobacillus	fermentum	CECT 5716	Oral	ADT	NA
cluster1006	bacteriocin	RiPP	TRUE	9606	SEQF1527	Streptococcus	Streptococcus	pneumoniae	CDC3059-06	Nasal	ADT	NA
cluster222	bacteriocin	RiPP	FALSE	12160	SEQF1120	Other	Lactobacillus	reuteri clade 818	100-23	Unassigned	Environment	NA
cluster1231	bacteriocin	RiPP	TRUE	6064	SEQF1640	Staphylococcus	Staphylococcus	epidermidis	BCM-HMP0060	Oral	ADT	external naris
cluster3851	t1pks	pks	FALSE	44857	SEQF3036	Corynebacterium	Corynebacterium	simulans	hmsc076d02	Unassigned	Environment	gingiva
cluster1507	bacteriocin	RiPP	TRUE	6641	SEQF1835	Staphylococcus	Staphylococcus	aureus	WW2703/97	Nasal	ADT	NA
cluster320	siderophore	siderophore	FALSE	11785	SEQF1161	Other	Acinetobacter	baumannii	SDF	Unassigned	Environment	NA
cluster2361	t3pks	pks	FALSE	41149	SEQF2290	Other	Bacillus	subtilis	subsp. spizizenii TU-B-10	Unassigned	Environment	NA
cluster3788	terpene	terpene	FALSE	20981	SEQF3013	Corynebacterium	Corynebacterium	amycolatum	hmsc072b08	Unassigned	Environment	NA
cluster694	bacteriocin	RiPP	FALSE	15720	SEQF1344	Streptococcus	Streptococcus	pneumoniae	INV200	Nasal	ADT	NA
cluster3662	t1pks	pks	FALSE	44722	SEQF2968	Corynebacterium	Corynebacterium	coyleae	hmsc034b08	Unassigned	Environment	NA
cluster3817	other	other	FALSE	42475	SEQF3025	Fusobacterium	Fusobacterium	nucleatum subsp. polymorphum	obrc1	Oral	ADT	gingiva
cluster3333	other	other	FALSE	42475	SEQF2812	Fusobacterium	Fusobacterium	nucleatum subsp. polymorphum	ChDC F319	Oral	ADT	NA
cluster3110	nrps	nrps	FALSE	43981	SEQF2692	Other	Cronobacter	sakazakii	SP291	Unassigned	Environment	NA
cluster833	bacteriocin	RiPP	TRUE	5418	SEQF1407	Streptococcus	Streptococcus	pneumoniae	SP9-BS68	Nasal	ADT	NA
cluster1251	nrps	nrps	FALSE	56515	SEQF1648	Corynebacterium	Corynebacterium	matruchotii	ATCC 33806	Oral	ADT	gingiva
cluster436	nrps	nrps	FALSE	53338	SEQF1213	Other	Escherichia	coli	O157:H7 EDL933	Unassigned	Environment	NA
cluster920	bacteriocin	RiPP	FALSE	13364	SEQF1498	Other	Eggerthella	lenta	DSM 2243, VPI 0255	Unassigned	Environment	NA
cluster227	t1pks-nrps	hybrid	FALSE	63491	SEQF1129	Other	Mycobacterium	tuberculosis	H37Ra	Unassigned	Environment	NA
cluster1635	arylpolyene	arylpolyene	FALSE	48718	SEQF1915	Prevotella	Prevotella	marshii	DSM 16973	Oral	ADT	dorsum of tongue
cluster2488	phosphonate	phosphonate	TRUE	8745	SEQF2325	Other	Bradyrhizobium	elkanii	587	Unassigned	Environment	NA
cluster1112	siderophore	siderophore	FALSE	20317	SEQF1566	Other	Yersinia	pestis	biovar Orientalis str. India 195	Unassigned	Environment	NA
cluster2504	terpene	terpene	TRUE	17914	SEQF2329	Neisseria	Neisseria	meningitidis	961-5945	Oral	ADT	NA
cluster720	bacteriocin	RiPP	FALSE	12389	SEQF1357	Streptococcus	Streptococcus	pyogenes	M6 MGAS10394, ATCC BAA-946	Oral	ADT	NA
cluster866	arylpolyene	arylpolyene	TRUE	35675	SEQF1451	Other	Bacteroidales [G-2]	bacterium HMT 274	F0058	Oral	ADT	gingiva
cluster3695	terpene	terpene	FALSE	20981	SEQF2979	Corynebacterium	Corynebacterium	amycolatum	hmsc064e10	Unassigned	Environment	NA
cluster3834	terpene	terpene	FALSE	21095	SEQF3030	Corynebacterium	Corynebacterium	tuberculostearicum	kpl1817	Unassigned	Environment	external naris
cluster1790	other	other	FALSE	42976	SEQF1991	Other	Pseudomonas	aeruginosa	138244	Unassigned	Environment	NA
cluster3776	terpene	terpene	FALSE	20837	SEQF3008	Corynebacterium	Corynebacterium	coyleae	hmsc067d03	Unassigned	Environment	external naris
cluster2275	siderophore	siderophore	FALSE	13324	SEQF2271	Corynebacterium	Corynebacterium	diphtheriae	HC01	Unassigned	Environment	NA
cluster206	arylpolyene	arylpolyene	FALSE	41137	SEQF1100	Neisseria	Neisseria	meningitidis	53442	Oral	ADT	NA
cluster1339	nrps	nrps	FALSE	53518	SEQF1711	Other	Escherichia	coli	O26:H11 str. 11368	Unassigned	Environment	NA
cluster2614	siderophore	siderophore	FALSE	13324	SEQF2388	Corynebacterium	Corynebacterium	diphtheriae	bv. intermedius str. NCTC 5011	Unassigned	Environment	NA
cluster1864	arylpolyene	arylpolyene	TRUE	24027	SEQF2032	Aggregatibacter	Aggregatibacter	actinomycetemcomitans	serotype a str. H5P1	Oral	ADT	NA
cluster2972	thiopeptide	RiPP	FALSE	26303	SEQF2604	Other	Enterobacter	cancerogenus	YZ1	Unassigned	Environment	gingiva
cluster1843	bacteriocin	RiPP	FALSE	12154	SEQF2020	Streptococcus	Streptococcus	australis	ATCC 700641	Oral	ADT	dorsum of tongue
cluster353	sactipeptide-head_to_tail	hybrid	FALSE	21612	SEQF1173	Other	Bacillus	subtilis	BSn5	Unassigned	Environment	NA
cluster2903	phenazine	other	FALSE	20468	SEQF2577	Other	Bifidobacterium	subtile	DSM 20096	Unassigned	Environment	NA
cluster1309	nrps	nrps	FALSE	60932	SEQF1695	Other	Peptostreptococcaceae [XI][G-1]	[Eubacterium] infirmum	F0142	Oral	ADT	dorsum of tongue
cluster827	bacteriocin	RiPP	TRUE	5348	SEQF1406	Streptococcus	Streptococcus	pneumoniae	SP6-BS73	Nasal	ADT	NA
cluster054	t3pks	pks	FALSE	41182	SEQF1034	Other	Mycobacterium	tuberculosis	H37Rv (lab strain)	Unassigned	Environment	dorsum of tongue
cluster3578	t1pks	pks	FALSE	44764	SEQF2935	Corynebacterium	Corynebacterium	accolens	kpl1855	Nasal	ADT	external naris
cluster3215	terpene	terpene	FALSE	21266	SEQF2717	Other	Caldilinea	aerophila	DSM 14535 = NBRC 104270	NonOralRef	Environment	NA
cluster2527	bacteriocin	RiPP	FALSE	11068	SEQF2334	Streptococcus	Streptococcus	anginosus	CCUG 39159	Oral	ADT	NA
cluster1155	bacteriocin	RiPP	TRUE	5375	SEQF1588	Streptococcus	Streptococcus	pneumoniae	BS458	Nasal	ADT	buccal mucosa
cluster2620	butyrolactone	butyrolactone	FALSE	10651	SEQF2392	Other	Porphyromonas	gingivalis	W50	Oral	ADT	NA
cluster099	nrps	nrps	FALSE	54179	SEQF1055	Other	Yersinia	pestis	CO92	Unassigned	Environment	NA
cluster346	siderophore	siderophore	FALSE	13532	SEQF1170	Other	Bacillus	clausii	KSM-K16	Unassigned	Environment	NA
cluster554	other	other	FALSE	42976	SEQF1297	Other	Pseudomonas	aeruginosa	PAO1	Unassigned	Environment	NA
cluster635	lantipeptide	RiPP	FALSE	24973	SEQF1317	Staphylococcus	Staphylococcus	aureus	MW2	Nasal	ADT	NA
cluster3248	terpene	terpene	FALSE	20885	SEQF2746	Other	Arsenicicoccus	bolidensis	F0371	Unassigned	Environment	NA
cluster1583	bacteriocin	RiPP	FALSE	12166	SEQF1871	Other	Treponema	denticola	US-Trep/F0459	Oral	ADT	NA
cluster3170	lantipeptide	RiPP	TRUE	21842	SEQF2705	Actinomyces	Actinomyces	israelii	DSM 43320	Oral	ADT	gingiva
cluster3171	arylpolyene	arylpolyene	TRUE	24141	SEQF2705	Actinomyces	Actinomyces	israelii	DSM 43320	Oral	ADT	gingiva
cluster168	sactipeptide	RiPP	FALSE	20150	SEQF1083	Other	Anaerococcus	prevotii	DSM 20548, PC1, ATCC 9321	Unassigned	Environment	NA
cluster3349	other	other	FALSE	42499	SEQF2821	Fusobacterium	Fusobacterium	nucleatum subsp. nucleatum	ChDC F316,KCOM 1322	Oral	ADT	dorsum of tongue
cluster3473	transatpks	pks	FALSE	78132	SEQF2880	Other	Paenibacillus	glucanolyticus	5162	Unassigned	Environment	NA
cluster3505	otherks	pks	FALSE	42499	SEQF2891	Streptococcus	Streptococcus	thermophilus	jim_8232	Unassigned	Environment	dorsum of tongue
cluster2666	bacteriocin	RiPP	FALSE	17127	SEQF2420	Other	Lactobacillus	crispatus	FB077-07	Oral	ADT	NA
cluster1966	bacteriocin	RiPP	TRUE	6609	SEQF2120	Other	Lactobacillus	salivarius	ACS-116-V-Col5a	Oral	ADT	NA
cluster764	lantipeptide	RiPP	FALSE	20141	SEQF1380	Streptococcus	Streptococcus	pyogenes	SF370 (serotype M1 GAS), ATCC 700294	Oral	ADT	dorsum of tongue
cluster1608	arylpolyene	arylpolyene	TRUE	23975	SEQF1894	Aggregatibacter	Aggregatibacter	actinomycetemcomitans	Y4, ATCC 43718	Oral	ADT	NA
cluster3391	hserlactone	hserlactone	FALSE	20636	SEQF2848	Other	Micavibrio	aeruginosavorus	arl_13	Unassigned	Environment	NA
cluster3108	terpene	terpene	FALSE	23615	SEQF2692	Other	Cronobacter	sakazakii	SP291	Unassigned	Environment	NA
cluster2722	arylpolyene	arylpolyene	FALSE	49877	SEQF2461	Prevotella	Prevotella	loescheii	DSM 19665 = JCM 12249 = ATCC 15930	Oral	ADT	gingiva
cluster1764	terpene	terpene	FALSE	21020	SEQF1980	Other	Rhodobacter	capsulatus	SB 1003	Unassigned	Environment	NA
cluster1525	siderophore	siderophore	FALSE	20318	SEQF1844	Other	Yersinia	pestis	KIM D27	Unassigned	Environment	NA
cluster3693	other	other	FALSE	44050	SEQF2979	Corynebacterium	Corynebacterium	amycolatum	hmsc064e10	Unassigned	Environment	NA
cluster3894	other	other	FALSE	43969	SEQF3048	Corynebacterium	Corynebacterium	aurimucosum	hmsc056f09	Unassigned	Environment	gingiva
cluster1598	other	other	FALSE	42511	SEQF1879	Fusobacterium	Fusobacterium	sp. HMT 370	F0437	Oral	ADT	dorsum of tongue
cluster705	bacteriocin	RiPP	FALSE	10348	SEQF1346	Streptococcus	Streptococcus	pneumoniae	R6	Nasal	ADT	buccal mucosa
cluster3375	other	other	FALSE	42499	SEQF2841	Fusobacterium	Fusobacterium	hwasookii	ChDC F300	Oral	ADT	NA
cluster1397	nrps	nrps	FALSE	42865	SEQF1773	Other	Lactobacillus	jensenii	269-3	Vaginal	Environment	NA
cluster563	nrps	nrps	FALSE	52280	SEQF1298	Other	Pseudomonas	aeruginosa	UCBPP-PA14	Unassigned	Environment	NA
cluster609	siderophore	siderophore	FALSE	15016	SEQF1311	Staphylococcus	Staphylococcus	aureus	COL	Nasal	ADT	NA
cluster1524	bacteriocin	RiPP	FALSE	12097	SEQF1843	Streptococcus	Streptococcus	salivarius	SK126	Oral	ADT	dorsum of tongue
cluster1855	siderophore	siderophore	FALSE	11848	SEQF2030	Other	Achromobacter	xylosoxidans	C54	Unassigned	Environment	NA
cluster3122	thiopeptide	RiPP	FALSE	33004	SEQF2695	Other	Pseudomonas	otitidis	nan	Unassigned	Environment	gingiva
cluster3622	terpene	terpene	FALSE	20981	SEQF2951	Corynebacterium	Corynebacterium	amycolatum	hmsc077c02	Unassigned	Environment	NA
cluster347	lantipeptide	RiPP	FALSE	25355	SEQF1170	Other	Bacillus	clausii	KSM-K16	Unassigned	Environment	NA
cluster930	nrps	nrps	FALSE	53338	SEQF1507	Other	Escherichia	coli	O157:H7 str. EC4042	Unassigned	Environment	NA
cluster483	nrps	nrps	FALSE	52172	SEQF1250	Other	Klebsiella	pneumoniae	MGH 78578, ATCC 700721	Unassigned	Environment	NA
cluster1492	terpene	terpene	FALSE	20864	SEQF1831	Staphylococcus	Staphylococcus	aureus	TCH130	Nasal	ADT	NA
cluster843	bacteriocin	RiPP	FALSE	10252	SEQF1408	Other	Escherichia	coli	0157:H7 str. Sakai	Unassigned	Environment	NA
cluster2680	otherks	pks	FALSE	42529	SEQF2426	Other	Bifidobacterium	breve	UCC2003	Unassigned	Environment	NA
cluster2956	transatpks	pks	TRUE	2217	SEQF2594	Actinomyces	Actinomyces	timonensis	DSM 23838	Oral	ADT	NA
cluster2084	thiopeptide	RiPP	FALSE	28171	SEQF2185	Other	Yersinia	pestis	D106004	Unassigned	Environment	dorsum of tongue
cluster135	bacteriocin	RiPP	FALSE	12154	SEQF1067	Streptococcus	Streptococcus	mitis	B6	Nasal,Oral	ADT	buccal mucosa
cluster879	hserlactone-nrps	hybrid	FALSE	57259	SEQF1485	Other	Acinetobacter	baumannii	AB0057	Unassigned	Environment	NA
cluster2969	arylpolyene	arylpolyene	FALSE	43610	SEQF2603	Other	Ralstonia	pickettii	DTP0602	Unassigned	Environment	gingiva
cluster629	siderophore	siderophore	FALSE	16489	SEQF1316	Staphylococcus	Staphylococcus	aureus	Mu50, (VRSA), ATCC 700699	Nasal	ADT	NA
cluster1385	bacteriocin	RiPP	FALSE	10924	SEQF1758	Other	Haemophilus	influenzae	NT127	Nasal	ADT	NA
cluster1527	thiopeptide	RiPP	FALSE	28171	SEQF1844	Other	Yersinia	pestis	KIM D27	Unassigned	Environment	NA
cluster3635	t1pks	pks	FALSE	44761	SEQF2954	Corynebacterium	Corynebacterium	accolens	kpl1824	Nasal	ADT	external naris
cluster1871	hserlactone	hserlactone	FALSE	20636	SEQF2035	Other	Agrobacterium	tumefaciens	F2	Unassigned	Environment	NA
cluster868	acyl_amino_acids	other	FALSE	60747	SEQF1457	Other	Ochrobactrum	anthropi	ATCC 49188	Unassigned	Environment	NA
cluster961	nrps	nrps	FALSE	53338	SEQF1515	Other	Escherichia	coli	O157:H7 str. EC4486	Unassigned	Environment	NA
cluster551	bacteriocin	RiPP	FALSE	10855	SEQF1297	Other	Pseudomonas	aeruginosa	PAO1	Unassigned	Environment	NA
cluster1957	bacteriocin	RiPP	FALSE	20052	SEQF2111	Other	Lactobacillus	johnsonii	DPC 6026	Unassigned	Environment	NA
cluster626	bacteriocin	RiPP	FALSE	10294	SEQF1315	Staphylococcus	Staphylococcus	aureus	MSSA476	Nasal	ADT	external naris
cluster953	arylpolyene	arylpolyene	FALSE	43588	SEQF1513	Other	Escherichia	coli	O157:H7 str. EC4206	Unassigned	Environment	NA
cluster1465	siderophore	siderophore	FALSE	16489	SEQF1811	Staphylococcus	Staphylococcus	aureus	A9635	Nasal	ADT	NA
cluster2581	nrps	nrps	FALSE	48134	SEQF2363	Streptococcus	Streptococcus	intermedius	ATCC 27335	Oral	ADT	NA
cluster1392	t1pks-nrps	hybrid	FALSE	59164	SEQF1760	Other	Klebsiella	pneumoniae	ATCC 13884	Unassigned	Environment	NA
cluster3886	other	other	FALSE	43969	SEQF3046	Corynebacterium	Corynebacterium	aurimucosum	hmsc072a04	Unassigned	Environment	dorsum of tongue
cluster847	terpene	terpene	FALSE	21798	SEQF1413	Other	Delftia	acidovorans	SPH-1, ATCC15668	Unassigned	Environment	NA
cluster3319	arylpolyene	arylpolyene	FALSE	41224	SEQF2803	Other	Stenotrophomonas	nitritireducens	DSM 12575	Unassigned	Environment	NA
cluster3276	hserlactone	hserlactone	FALSE	20645	SEQF2764	Other	Mesorhizobium	loti	USDA 3471	Unassigned	Environment	NA
cluster1225	microcin	RiPP	TRUE	5267	SEQF1638	Other	Lactobacillus	brevis	ATCC 27305	Unassigned	Environment	NA
cluster1196	sactipeptide	RiPP	FALSE	20147	SEQF1607	Other	Oribacterium	sinus	F0268	Oral	ADT	dorsum of tongue
cluster2357	terpene	terpene	FALSE	20807	SEQF2290	Other	Bacillus	subtilis	subsp. spizizenii TU-B-10	Unassigned	Environment	NA
cluster1571	bacteriocin	RiPP	FALSE	12157	SEQF1864	Other	Treponema	denticola	ATCC 35404	Oral	ADT	NA
cluster228	t3pks	pks	FALSE	41182	SEQF1129	Other	Mycobacterium	tuberculosis	H37Ra	Unassigned	Environment	dorsum of tongue
cluster2678	bacteriocin	RiPP	TRUE	13290	SEQF2424	Streptococcus	Streptococcus	intermedius	BA1	Oral	ADT	gingiva
cluster2140	nrps	nrps	FALSE	47176	SEQF2202	Staphylococcus	Staphylococcus	aureus	O11	Unassigned	Environment	NA
cluster3632	t1pks	pks	FALSE	44761	SEQF2953	Corynebacterium	Corynebacterium	accolens	kpl2004	Nasal	ADT	external naris
cluster1940	lantipeptide	RiPP	FALSE	22538	SEQF2103	Other	Lactobacillus	johnsonii	pf01	Unassigned	Environment	NA
cluster2592	nrps	nrps	FALSE	46270	SEQF2381	Other	Pseudomonas	fluorescens	SS101	Unassigned	Environment	NA
cluster992	bacteriocin	RiPP	FALSE	10297	SEQF1523	Streptococcus	Streptococcus	pneumoniae	70585	Nasal	ADT	NA
cluster3064	other	other	FALSE	43873	SEQF2672	Other	Mycobacterium	neoaurum	VKM Ac-1815D	Unassigned	Environment	NA
cluster2268	t1pks	pks	FALSE	44761	SEQF2269	Corynebacterium	Corynebacterium	diphtheriae	C7 (beta)	Unassigned	Environment	NA
cluster3552	terpene	terpene	FALSE	20939	SEQF2911	Corynebacterium	Corynebacterium	pseudodiphtheriticum	kpl1995	Nasal	ADT	external naris
cluster2662	arylpolyene	arylpolyene	TRUE	31350	SEQF2416	Other	Campylobacter	showae	CSUNSWCD	Oral	ADT	NA
cluster2049	siderophore	siderophore	FALSE	11809	SEQF2171	Other	Pseudomonas	stutzeri	DSM 4166	Unassigned	Environment	NA
cluster2487	t3pks	pks	TRUE	13375	SEQF2325	Other	Bradyrhizobium	elkanii	587	Unassigned	Environment	NA
cluster3644	t1pks	pks	TRUE	38885	SEQF2957	Corynebacterium	Corynebacterium	coyleae	hmsc08f01	Unassigned	Environment	NA
cluster1650	sactipeptide	RiPP	FALSE	20144	SEQF1921	Other	Peptostreptococcus	anaerobius	653-L	Oral	ADT	NA
cluster2801	bacteriocin	RiPP	TRUE	10477	SEQF2517	Streptococcus	Streptococcus	sobrinus	DSM 20742	Oral	ADT	NA
cluster2246	bacteriocin	RiPP	TRUE	6389	SEQF2247	Streptococcus	Streptococcus	sobrinus	TCI-107	Oral	ADT	NA
cluster682	bacteriocin-lantipeptide	hybrid	FALSE	23210	SEQF1342	Streptococcus	Streptococcus	pneumoniae	D39	Nasal	ADT	NA
cluster081	terpene	terpene	FALSE	21854	SEQF1038	Other	Bacillus	anthracis	Ames Ancestor	Unassigned	Environment	NA
cluster470	bacteriocin	RiPP	FALSE	10924	SEQF1236	Other	Haemophilus	influenzae	R2866	Nasal	ADT	NA
cluster3500	siderophore	siderophore	TRUE	9600	SEQF2890	Other	Dietzia	cinnamea	p4	Unassigned	Environment	NA
cluster1495	siderophore	siderophore	FALSE	16489	SEQF1832	Staphylococcus	Staphylococcus	aureus	TCH60	Nasal	ADT	NA
cluster3267	terpene	terpene	FALSE	20909	SEQF2763	Other	Mesorhizobium	loti	NZP2037	Unassigned	Environment	NA
cluster3205	terpene	terpene	FALSE	24101	SEQF2716	Other	Burkholderia	cepacia	JBK9	Unassigned	Environment	NA
cluster3864	other	other	TRUE	33983	SEQF3039	Corynebacterium	Corynebacterium	singulare	hmsc078h07	Unassigned	Environment	external naris
cluster530	siderophore	siderophore	FALSE	11881	SEQF1289	Other	Proteus	mirabilis	HI4320	Unassigned	Environment	NA
cluster3800	other	other	FALSE	42499	SEQF3018	Fusobacterium	Fusobacterium	nucleatum subsp. polymorphum	hmsc064b11	Oral	ADT	gingiva
cluster2053	t1pks	pks	FALSE	47671	SEQF2172	Other	Ralstonia	pickettii	12J	Unassigned	Environment	NA
cluster254	t1pks	pks	FALSE	44209	SEQF1132	Other	Mycobacterium	tuberculosis	KZN 605	Unassigned	Environment	NA
cluster1983	resorcinol	pks	TRUE	2648	SEQF2146	Prevotella	Prevotella	denticola	CRIS 18C-A	Oral	ADT	NA
cluster931	thiopeptide	RiPP	FALSE	26293	SEQF1507	Other	Escherichia	coli	O157:H7 str. EC4042	Unassigned	Environment	NA
cluster3184	siderophore	siderophore	FALSE	14988	SEQF2712	Staphylococcus	Staphylococcus	warneri	Lyso 1 2011	Oral	ADT	NA
cluster1390	arylpolyene	arylpolyene	FALSE	43588	SEQF1760	Other	Klebsiella	pneumoniae	ATCC 13884	Unassigned	Environment	dorsum of tongue
cluster991	lantipeptide	RiPP	FALSE	22610	SEQF1523	Streptococcus	Streptococcus	pneumoniae	70585	Nasal	ADT	NA
cluster3371	arylpolyene	arylpolyene	FALSE	43713	SEQF2839	Aggregatibacter	Aggregatibacter	actinomycetemcomitans	624	Oral	ADT	NA
cluster167	hserlactone-siderophore	hybrid	FALSE	30632	SEQF1082	Other	Yersinia	pestis	biovar Microtus str. 91001	Unassigned	Environment	NA
cluster985	siderophore	siderophore	FALSE	14415	SEQF1519	Other	Escherichia	coli	SECEC SMS-3-5	Unassigned	Environment	NA
cluster3337	other	other	FALSE	42499	SEQF2814	Fusobacterium	Fusobacterium	nucleatum subsp. polymorphum	ChDC F306	Oral	ADT	gingiva
cluster2344	bacteriocin	RiPP	FALSE	10843	SEQF2288	Neisseria	Neisseria	meningitidis	WUE 2594	Oral	ADT	dorsum of tongue
cluster3116	bacteriocin	RiPP	FALSE	10855	SEQF2695	Other	Pseudomonas	otitidis	nan	Unassigned	Environment	NA
cluster2728	bacteriocin	RiPP	FALSE	10846	SEQF2478	Other	Stenotrophomonas	maltophilia	EPM1	Unassigned	Environment	NA
cluster1008	bacteriocin	RiPP	FALSE	14083	SEQF1527	Streptococcus	Streptococcus	pneumoniae	CDC3059-06	Nasal	ADT	buccal mucosa
cluster1511	nrps	nrps	FALSE	53924	SEQF1836	Staphylococcus	Staphylococcus	epidermidis	M23864:W1	Oral	ADT	external naris
cluster2781	resorcinol	pks	FALSE	41158	SEQF2507	Other	Porphyromonas	gingivalis	JCVI SC001	Oral	ADT	gingiva
cluster2624	siderophore	siderophore	FALSE	11881	SEQF2393	Other	Proteus	mirabilis	WGLW4	Unassigned	Environment	NA
cluster542	phenazine	other	FALSE	21013	SEQF1295	Other	Pseudomonas	aeruginosa	PA7	Unassigned	Environment	NA
cluster1015	bacteriocin	RiPP	FALSE	17934	SEQF1529	Streptococcus	Streptococcus	pneumoniae	JJA	Nasal	ADT	buccal mucosa
cluster1901	lantipeptide	RiPP	FALSE	22376	SEQF2059	Other	Dolosigranulum	pigrum	ATCC 51524	Nasal	ADT	external naris
cluster2043	lantipeptide	RiPP	FALSE	23084	SEQF2169	Other	Pseudomonas	fluorescens	F113	Unassigned	Environment	dorsum of tongue
cluster1609	nrps	nrps	TRUE	25091	SEQF1895	Other	Peptostreptococcus	anaerobius	VPI 4330, ATCC 27337	Oral	ADT	NA
cluster1562	lassopeptide	RiPP	TRUE	17263	SEQF1851	Other	Acidipropionibacterium	acidifaciens	F0233	Oral	ADT	gingiva
cluster2022	hserlactone	hserlactone	FALSE	20606	SEQF2167	Other	Pseudomonas	aeruginosa	M18	Unassigned	Environment	NA
cluster116	otherks	pks	FALSE	41284	SEQF1057	Other	Yersinia	pestis	Nepal516	Unassigned	Environment	NA
cluster3736	terpene	terpene	FALSE	21095	SEQF2994	Corynebacterium	Corynebacterium	tuberculostearicum	kpl1857	Unassigned	Environment	external naris
cluster1580	bacteriocin	RiPP	FALSE	12157	SEQF1869	Other	Treponema	denticola	H-22/F0457	Oral	ADT	NA
cluster3837	other	other	FALSE	43903	SEQF3030	Corynebacterium	Corynebacterium	tuberculostearicum	kpl1817	Unassigned	Environment	external naris
cluster268	thiopeptide	RiPP	FALSE	26293	SEQF1137	Other	Escherichia	coli	O157:H7 str. TW14588	Unassigned	Environment	NA
cluster3699	other	other	TRUE	21428	SEQF2981	Corynebacterium	Corynebacterium	aurimucosum	hmsc062a03	Unassigned	Environment	NA
cluster3109	thiopeptide	RiPP	FALSE	26405	SEQF2692	Other	Cronobacter	sakazakii	SP291	Unassigned	Environment	NA
cluster3224	terpene	terpene	FALSE	20843	SEQF2720	Other	Melioribacter	roseus	P3M-2	NonOralRef	Environment	NA
cluster2585	bacteriocin	RiPP	FALSE	10168	SEQF2374	Other	Lactococcus	lactis	CNCM I-1631	Oral	ADT	dorsum of tongue
cluster1477	siderophore	siderophore	FALSE	16489	SEQF1814	Staphylococcus	Staphylococcus	aureus	A9765	Nasal	ADT	NA
cluster1788	bacteriocin	RiPP	FALSE	10855	SEQF1991	Other	Pseudomonas	aeruginosa	138244	Unassigned	Environment	NA
cluster2755	terpene	terpene	FALSE	25084	SEQF2487	Other	Bradyrhizobium	elkanii	USDA 76	Unassigned	Environment	NA
cluster771	nrps	nrps	FALSE	43075	SEQF1382	Streptococcus	Streptococcus	mutans	NN2025	Oral	ADT	NA
cluster1754	bacteriocin	RiPP	FALSE	10867	SEQF1977	Other	Ralstonia	pickettii	12D	Unassigned	Environment	NA
cluster1170	bacteriocin	RiPP	TRUE	9236	SEQF1590	Streptococcus	Streptococcus	pneumoniae	SP9v-BS293	Nasal	ADT	NA
cluster3443	bacteriocin	RiPP	FALSE	10999	SEQF2870	Other	Moraxella	lincolnii	ccug_9405	Nasal	ADT	NA
cluster2416	bacteriocin	RiPP	FALSE	10288	SEQF2302	Streptococcus	Streptococcus	pneumoniae	459-5	Nasal	ADT	NA
cluster2400	t3pks-t1pks	hybrid	FALSE	58128	SEQF2299	Other	Mycobacterium	tuberculosis	UT205	Unassigned	Environment	NA
cluster3079	resorcinol	pks	TRUE	27016	SEQF2674	Other	Porphyromonas	uenonis	JCM 13868	Unassigned	Environment	dorsum of tongue
cluster503	hserlactone	hserlactone	FALSE	20750	SEQF1264	Neisseria	Neisseria	sicca	ATCC 29256	Oral	ADT	NA
cluster2698	siderophore	siderophore	FALSE	14988	SEQF2442	Staphylococcus	Staphylococcus	warneri	SG1	Oral	ADT	NA
cluster603	lantipeptide	RiPP	FALSE	25850	SEQF1310	Staphylococcus	Staphylococcus	aureus	RF122	Nasal	ADT	NA
cluster1369	bacteriocin	RiPP	FALSE	13099	SEQF1726	Streptococcus	Streptococcus	pneumoniae	P1031	Nasal	ADT	buccal mucosa
cluster2718	other	other	FALSE	43210	SEQF2456	Other	Clostridiales [F-3][G-1]	bacterium HMT 876	F0540	Unassigned	Environment	NA
cluster2273	t1pks-nrps	hybrid	FALSE	95501	SEQF2270	Corynebacterium	Corynebacterium	diphtheriae	CDCE 8392	Unassigned	Environment	NA
cluster069	t1pks	pks	FALSE	66782	SEQF1035	Other	Mycobacterium	leprae	TN	Unassigned	Environment	NA
cluster928	nrps	nrps	FALSE	53524	SEQF1504	Other	Escherichia	coli	str. K-12 substr. DH10B	Unassigned	Environment	NA
cluster1009	bacteriocin	RiPP	FALSE	17934	SEQF1528	Streptococcus	Streptococcus	pneumoniae	Hungary19A-6	Nasal	ADT	buccal mucosa
cluster3385	t1pks	pks	FALSE	44875	SEQF2846	Corynebacterium	Corynebacterium	singulare	ibs_b52218	Unassigned	Environment	external naris
cluster1255	terpene	terpene	FALSE	20849	SEQF1652	Other	Simonsiella	muelleri	ATCC 29453	Oral	ADT	NA
cluster3774	t1pks	pks	FALSE	44716	SEQF3007	Corynebacterium	Corynebacterium	coyleae	hmsc036e10	Unassigned	Environment	gingiva
cluster751	bacteriocin	RiPP	FALSE	12097	SEQF1366	Streptococcus	Streptococcus	salivarius	JIM8777	Oral	ADT	dorsum of tongue
cluster1187	other	other	FALSE	41413	SEQF1601	Other	Leptotrichia	hofstadii	F0254	Oral	ADT	gingiva
cluster1686	resorcinol	pks	TRUE	34919	SEQF1938	Capnocytophaga	Capnocytophaga	sp. HMT 324	F0483	Oral	ADT	gingiva
cluster3041	arylpolyene	arylpolyene	TRUE	8357	SEQF2638	Other	Tannerella	sp. HMT 286	isolate Cell 8/11	Oral	ADT	gingiva
cluster574	nrps	nrps	FALSE	54049	SEQF1300	Other	Pseudomonas	fluorescens	Pf-5	Unassigned	Environment	NA
cluster1052	otherks	pks	FALSE	41284	SEQF1556	Other	Yersinia	pestis	CA88-4125	Unassigned	Environment	NA
cluster2785	resorcinol	pks	FALSE	41137	SEQF2511	Prevotella	Prevotella	veroralis	DSM 19559	Oral	ADT	dorsum of tongue
cluster129	bacteriocin	RiPP	FALSE	12157	SEQF1061	Other	Treponema	denticola	ATCC 35405, DSM 14222	Oral	ADT	NA
cluster2775	sactipeptide	RiPP	FALSE	20156	SEQF2505	Other	Peptoniphilus	lacrimalis	DSM 7455	Oral	ADT	NA
cluster656	nrps	nrps	FALSE	47164	SEQF1324	Staphylococcus	Staphylococcus	epidermidis	RP62A, ATCC 35984	Oral	ADT	external naris
cluster351	other	other	FALSE	41764	SEQF1173	Other	Bacillus	subtilis	BSn5	Unassigned	Environment	NA
cluster1875	terpene	terpene	FALSE	20807	SEQF2039	Other	Bacillus	subtilis	subsp. natto BEST195	Unassigned	Environment	NA
cluster2690	thiopeptide	RiPP	FALSE	25020	SEQF2439	Aggregatibacter	Aggregatibacter	actinomycetemcomitans	serotype c str. AAS4A	Oral	ADT	gingiva
cluster1796	phenazine	other	TRUE	13889	SEQF1992	Other	Pseudomonas	aeruginosa	HB15	Unassigned	Environment	NA
cluster1079	siderophore	siderophore	FALSE	20320	SEQF1561	Other	Yersinia	pestis	biovar Antiqua str. E1979001	Unassigned	Environment	NA
cluster2212	bacteriocin-lantipeptide	hybrid	FALSE	28149	SEQF2230	Streptococcus	Streptococcus	pneumoniae	GA41301	Nasal	ADT	buccal mucosa
cluster1509	terpene	terpene	FALSE	20864	SEQF1836	Staphylococcus	Staphylococcus	epidermidis	M23864:W1	Oral	ADT	NA
cluster3482	siderophore	siderophore	FALSE	12406	SEQF2885	Other	Janibacter	indicus	yfy001	Unassigned	Environment	NA
cluster2570	bacteriocin	RiPP	FALSE	10831	SEQF2352	Other	Pseudomonas	pseudoalcaligenes	KF707	Unassigned	Environment	NA
cluster2579	bacteriocin	RiPP	FALSE	20466	SEQF2363	Streptococcus	Streptococcus	intermedius	ATCC 27335	Oral	ADT	NA
cluster3855	bacteriocin	RiPP	FALSE	10285	SEQF3036	Corynebacterium	Corynebacterium	simulans	hmsc076d02	Unassigned	Environment	dorsum of tongue
cluster2764	bacteriocin	RiPP	TRUE	8273	SEQF2494	Other	Lactobacillus	casei	Lc-10	Unassigned	Environment	NA
cluster3702	bacteriocin	RiPP	FALSE	10921	SEQF2982	Other	Haemophilus	parainfluenzae	hmsc066d03	Nasal,Oral	ADT	dorsum of tongue
cluster1630	t2pks	pks	TRUE	20690	SEQF1910	Other	Lactobacillus	oris	PB013-T2-3	Unassigned	Environment	NA
cluster2746	nrps	nrps	FALSE	43249	SEQF2487	Other	Bradyrhizobium	elkanii	USDA 76	Unassigned	Environment	NA
cluster557	phenazine-nrps	hybrid	FALSE	70385	SEQF1298	Other	Pseudomonas	aeruginosa	UCBPP-PA14	Unassigned	Environment	NA
cluster1034	bacteriocin	RiPP	TRUE	9362	SEQF1536	Streptococcus	Streptococcus	pneumoniae	BS397	Nasal	ADT	NA
cluster3003	hserlactone	hserlactone	FALSE	20591	SEQF2619	Other	Rhodobacter	capsulatus	B6	Unassigned	Environment	NA
cluster2541	bacteriocin	RiPP	TRUE	11100	SEQF2340	Streptococcus	Streptococcus	oralis subsp. oralis	SK10	Oral	ADT	NA
cluster1319	lassopeptide	RiPP	FALSE	23634	SEQF1705	Streptococcus	Streptococcus	vestibularis	F0396	Oral	ADT	dorsum of tongue
cluster1341	siderophore	siderophore	FALSE	14415	SEQF1711	Other	Escherichia	coli	O26:H11 str. 11368	Unassigned	Environment	NA
cluster1514	nrps	nrps	FALSE	47164	SEQF1838	Staphylococcus	Staphylococcus	epidermidis	W23144	Oral	ADT	external naris
cluster170	terpene	terpene	FALSE	21696	SEQF1086	Other	Bordetella	pertussis	Tohama I, ATCC BAA-589, NCTC-13251	Unassigned	Environment	NA
cluster3400	terpene	terpene	TRUE	14342	SEQF2851	Corynebacterium	Corynebacterium	sp. HMT 207	hmsc074a01	Unassigned	Environment	NA
cluster939	arylpolyene-ladderane	hybrid	FALSE	42559	SEQF1509	Other	Escherichia	coli	O157:H7 str. EC4076	Unassigned	Environment	NA
cluster1365	siderophore	siderophore	FALSE	16489	SEQF1725	Staphylococcus	Staphylococcus	aureus	ED98	Nasal	ADT	NA
cluster1555	other	other	TRUE	29099	SEQF1851	Other	Acidipropionibacterium	acidifaciens	F0233	Oral	ADT	gingiva
cluster3421	terpene	terpene	FALSE	20852	SEQF2861	Other	Kocuria	palustris	mu14_1	Unassigned	Environment	gingiva
cluster392	nrps	nrps	FALSE	53524	SEQF1192	Other	Escherichia	coli	B171 (O111:NM)	Unassigned	Environment	NA
cluster980	thiopeptide	RiPP	FALSE	26293	SEQF1518	Other	Escherichia	coli	O157:H7 str. EC869	Unassigned	Environment	NA
cluster2708	sactipeptide	RiPP	FALSE	20147	SEQF2448	Other	Oribacterium	sp. HMT 078	F0263	Oral	ADT	gingiva
cluster1827	bacteriocin	RiPP	FALSE	10297	SEQF2001	Streptococcus	Streptococcus	mitis	SK321	Nasal,Oral	ADT	buccal mucosa
cluster025	hserlactone	hserlactone	FALSE	20639	SEQF1025	Other	Mesorhizobium	loti	MAFF303099	Unassigned	Environment	NA
cluster3242	resorcinol	pks	FALSE	41158	SEQF2742	Other	Porphyromonas	gingivalis	AJW4	Oral	ADT	NA
cluster2449	lantipeptide	RiPP	TRUE	12980	SEQF2310	Other	Peptidiphaga	sp. HMT 183	F0552	Oral	ADT	gingiva
cluster3538	other	other	TRUE	31863	SEQF2907	Corynebacterium	Corynebacterium	coyleae	hmsc11d10	Unassigned	Environment	NA
cluster700	bacteriocin	RiPP	FALSE	10348	SEQF1345	Streptococcus	Streptococcus	pneumoniae	OXC141	Nasal	ADT	buccal mucosa
cluster1605	nrps	nrps	FALSE	46433	SEQF1892	Other	Brevundimonas	diminuta	470-4, ATCC 13184	Unassigned	Environment	gingiva
cluster1962	bacteriocin	RiPP	FALSE	17971	SEQF2114	Other	Lactobacillus	rhamnosus	ATCC 8530	Oral	ADT	NA
cluster2826	t1pks-nrps	hybrid	TRUE	35056	SEQF2536	Other	Delftia	acidovorans	CCUG 15835	Unassigned	Environment	gingiva
cluster2112	bacteriocin	RiPP	FALSE	10855	SEQF2193	Other	Pseudomonas	aeruginosa	39016	Unassigned	Environment	NA
cluster494	arylpolyene	arylpolyene	FALSE	50565	SEQF1261	Neisseria	Neisseria	lactamica	ATCC 23970	Oral	ADT	gingiva
cluster1639	terpene	terpene	FALSE	20813	SEQF1916	Neisseria	Neisseria	meningitidis	ATCC 13091	Oral	ADT	dorsum of tongue
cluster2489	cyanobactin	RiPP	TRUE	8690	SEQF2325	Other	Bradyrhizobium	elkanii	587	Unassigned	Environment	NA
cluster3413	t1pks	pks	FALSE	44725	SEQF2859	Corynebacterium	Corynebacterium	striatum	kc_na_01	Unassigned	Environment	NA
cluster1610	nrps	nrps	FALSE	79405	SEQF1897	Corynebacterium	Corynebacterium	durum	F0235	Oral	ADT	gingiva
cluster2803	bacteriocin	RiPP	FALSE	12154	SEQF2520	Streptococcus	Streptococcus	cristatus clade 578	AS 1.3089	Oral	ADT	gingiva
cluster3641	nrps	nrps	TRUE	20146	SEQF2956	Corynebacterium	Corynebacterium	amycolatum	hmsc14b06	Unassigned	Environment	NA
cluster3249	other	other	FALSE	43870	SEQF2746	Other	Arsenicicoccus	bolidensis	F0371	Unassigned	Environment	dorsum of tongue
cluster1911	nrps	nrps	TRUE	40396	SEQF2063	Other	Finegoldia	magna	SY403409CC001050417	Unassigned	Environment	NA
cluster1100	otherks	pks	FALSE	41284	SEQF1564	Other	Yersinia	pestis	biovar Medievalis str. Harbin 35	Unassigned	Environment	NA
cluster3084	arylpolyene	arylpolyene	TRUE	40154	SEQF2680	Prevotella	Prevotella	maculosa	JCM 15638	Oral	ADT	gingiva
cluster2887	nrps	nrps	TRUE	35340	SEQF2565	Other	Lactobacillus	brevis	KB290	Unassigned	Environment	NA
cluster1415	sactipeptide	RiPP	FALSE	20156	SEQF1795	Other	Peptoniphilus	lacrimalis	315-B	Oral	ADT	NA
cluster3412	sactipeptide	RiPP	FALSE	20150	SEQF2857	Other	Mogibacterium	pumilum	atcc_700696	Unassigned	Environment	dorsum of tongue
cluster3453	siderophore	siderophore	FALSE	15073	SEQF2875	Other	Acinetobacter	junii	65	Unassigned	Environment	NA
cluster1750	siderophore	siderophore	FALSE	11968	SEQF1977	Other	Ralstonia	pickettii	12D	Unassigned	Environment	gingiva
cluster3616	nrps	nrps	TRUE	32554	SEQF2949	Corynebacterium	Corynebacterium	amycolatum	hmsc070b05	Unassigned	Environment	NA
cluster1065	siderophore	siderophore	FALSE	20317	SEQF1559	Other	Yersinia	pestis	Pestoides A	Unassigned	Environment	NA
cluster412	nrps	nrps	FALSE	53524	SEQF1197	Other	Escherichia	coli	E22	Unassigned	Environment	NA
cluster435	thiopeptide	RiPP	FALSE	26293	SEQF1208	Other	Escherichia	coli	str. K-12 substr. MG1655	Unassigned	Environment	gingiva
cluster1699	arylpolyene	arylpolyene	FALSE	43780	SEQF1947	Other	Treponema	vincentii	F0403/N9	Oral	ADT	gingiva
cluster1668	nrps	nrps	FALSE	47329	SEQF1927	Other	Eubacterium	limosum	KIST612	Unassigned	Environment	NA
cluster2096	nrps	nrps	FALSE	59422	SEQF2188	Other	Yersinia	pestis	Z176003	Unassigned	Environment	NA
cluster086	bacteriocin	RiPP	FALSE	10267	SEQF1041	Other	Bacillus	anthracis	Sterne	Unassigned	Environment	NA
cluster1284	nrps	nrps	FALSE	41452	SEQF1678	Other	Pseudopropionibacterium	propionicum	F0230a	Oral	ADT	gingiva
cluster3048	sactipeptide	RiPP	FALSE	20150	SEQF2642	Other	Finegoldia	magna	ALB8	Unassigned	Environment	NA
cluster864	arylpolyene	arylpolyene	FALSE	41179	SEQF1451	Other	Bacteroidales [G-2]	bacterium HMT 274	F0058	Oral	ADT	gingiva
cluster1840	nrps	nrps	TRUE	29195	SEQF2013	Streptococcus	Streptococcus	sanguinis	SK330	Oral	ADT	gingiva
cluster1981	bacteriocin	RiPP	FALSE	10843	SEQF2142	Neisseria	Neisseria	mucosa	C102	Oral	ADT	dorsum of tongue
cluster381	nrps	nrps	FALSE	53338	SEQF1188	Other	Escherichia	coli	53638	Unassigned	Environment	NA
cluster2530	bacteriocin	RiPP	FALSE	10297	SEQF2336	Streptococcus	Streptococcus	intermedius	SK54	Oral	ADT	NA
cluster2339	arylpolyene	arylpolyene	FALSE	41137	SEQF2287	Neisseria	Neisseria	meningitidis	NZ-05/33	Oral	ADT	NA
cluster1189	arylpolyene	arylpolyene	FALSE	41158	SEQF1602	Capnocytophaga	Capnocytophaga	gingivalis	ATCC 33624	Oral	ADT	gingiva
cluster1869	terpene	terpene	FALSE	20846	SEQF2035	Other	Agrobacterium	tumefaciens	F2	Unassigned	Environment	NA
cluster1887	terpene	terpene	FALSE	20873	SEQF2048	Corynebacterium	Corynebacterium	diphtheriae	241	Unassigned	Environment	NA
cluster3550	nrps	nrps	FALSE	48116	SEQF2910	Corynebacterium	Corynebacterium	amycolatum	atcc_6931	Unassigned	Environment	dorsum of tongue
cluster323	nrps	nrps	FALSE	56753	SEQF1164	Other	Acinetobacter	baumannii	AYE	Unassigned	Environment	dorsum of tongue
cluster1078	thiopeptide	RiPP	FALSE	28172	SEQF1561	Other	Yersinia	pestis	biovar Antiqua str. E1979001	Unassigned	Environment	NA
cluster111	thiopeptide	RiPP	FALSE	28173	SEQF1056	Other	Yersinia	pestis	KIM10+	Unassigned	Environment	NA
cluster1922	terpene	terpene	FALSE	20852	SEQF2079	Other	Kingella	denitrificans	ATCC 33394	Oral	ADT	gingiva
cluster2586	resorcinol	pks	FALSE	40381	SEQF2380	Prevotella	Prevotella	bivia	DSM 20514	Oral	ADT	dorsum of tongue
cluster613	siderophore	siderophore	FALSE	15016	SEQF1312	Staphylococcus	Staphylococcus	aureus	JH1	Nasal	ADT	NA
cluster3156	thiopeptide	RiPP	TRUE	28191	SEQF2697	Other	Pseudomonas	aeruginosa	ATCC 700888	Unassigned	Environment	gingiva
cluster2900	arylpolyene-nrps	hybrid	TRUE	64649	SEQF2575	Actinomyces	Actinomyces	gerencseriae	DSM 6844	Oral	ADT	gingiva
cluster2975	bacteriocin	RiPP	FALSE	20645	SEQF2609	Streptococcus	Streptococcus	anginosus	subsp. whileyi MAS624	Oral	ADT	dorsum of tongue
cluster2447	lantipeptide	RiPP	FALSE	22821	SEQF2310	Other	Peptidiphaga	sp. HMT 183	F0552	Oral	ADT	gingiva
cluster3604	other	other	FALSE	43903	SEQF2943	Corynebacterium	Corynebacterium	tuberculostearicum	kpl1821	Unassigned	Environment	external naris
cluster030	phosphonate-t1pks	hybrid	FALSE	86479	SEQF1025	Other	Mesorhizobium	loti	MAFF303099	Unassigned	Environment	gingiva
cluster3463	t1pks	pks	FALSE	44824	SEQF2878	Corynebacterium	Corynebacterium	minutissimum	atcc_23348	Unassigned	Environment	NA
cluster1389	siderophore	siderophore	FALSE	14463	SEQF1760	Other	Klebsiella	pneumoniae	ATCC 13884	Unassigned	Environment	NA
cluster3645	terpene	terpene	FALSE	20990	SEQF2957	Corynebacterium	Corynebacterium	coyleae	hmsc08f01	Unassigned	Environment	external naris
cluster3898	terpene	terpene	FALSE	20822	SEQF3050	Corynebacterium	Corynebacterium	sp. HMT 207	nml_150383	Unassigned	Environment	NA
cluster1723	bacteriocin	RiPP	FALSE	12151	SEQF1965	Other	Lactobacillus	plantarum	WCFS1	Unassigned	Environment	NA
cluster153	thiopeptide	RiPP	FALSE	25020	SEQF1074	Aggregatibacter	Aggregatibacter	actinomycetemcomitans	HK1651	Oral	ADT	gingiva
cluster729	lantipeptide	RiPP	FALSE	20147	SEQF1359	Streptococcus	Streptococcus	pyogenes	MGAS2096, ATCC BAA-1065	Oral	ADT	NA
cluster1643	sactipeptide	RiPP	FALSE	20144	SEQF1918	Other	Veillonella	atypica	ACS-134-V-Col7a	Oral	ADT	dorsum of tongue
cluster3661	terpene	terpene	FALSE	20981	SEQF2967	Corynebacterium	Corynebacterium	amycolatum	hmsc064e07	Unassigned	Environment	NA
cluster2805	arylpolyene	arylpolyene	FALSE	43581	SEQF2521	Other	Pseudomonas	stutzeri	DSM 10701	Unassigned	Environment	gingiva
cluster1769	sactipeptide	RiPP	FALSE	20153	SEQF1982	Other	Anaerococcus	lactolyticus	ATCC 51172	Unassigned	Environment	dorsum of tongue
cluster1935	lantipeptide	RiPP	FALSE	20126	SEQF2097	Other	Lactobacillus	iners	LEAF 2062A-h1	Vaginal	Environment	NA
cluster1335	bacteriocin	RiPP	FALSE	10252	SEQF1710	Other	Escherichia	coli	O111:H- str. 11128	Unassigned	Environment	NA
cluster1176	lantipeptide	RiPP	FALSE	24054	SEQF1590	Streptococcus	Streptococcus	pneumoniae	SP9v-BS293	Nasal	ADT	NA
cluster182	other	other	FALSE	44053	SEQF1087	Other	Agrobacterium	tumefaciens	biovar II K84	Unassigned	Environment	NA
cluster1526	otherks	pks	FALSE	41221	SEQF1844	Other	Yersinia	pestis	KIM D27	Unassigned	Environment	NA
cluster1591	bacteriocin	RiPP	FALSE	12157	SEQF1875	Other	Treponema	denticola	SP32/F0464	Oral	ADT	NA
cluster2335	terpene	terpene	FALSE	20873	SEQF2286	Neisseria	Neisseria	meningitidis	H44/76	Oral	ADT	gingiva
cluster2627	ladderane	other	FALSE	42562	SEQF2394	Other	Proteus	mirabilis	WGLW6	Unassigned	Environment	NA
cluster2953	thiopeptide	RiPP	TRUE	21146	SEQF2594	Actinomyces	Actinomyces	timonensis	DSM 23838	Oral	ADT	gingiva
cluster3804	terpene	terpene	TRUE	10318	SEQF3019	Corynebacterium	Corynebacterium	aurimucosum	hmsc055a01	Unassigned	Environment	gingiva
cluster2252	terpene	terpene	FALSE	21696	SEQF2266	Other	Bordetella	pertussis	CS	Unassigned	Environment	NA
cluster3206	nrps	nrps	FALSE	52781	SEQF2716	Other	Burkholderia	cepacia	JBK9	Unassigned	Environment	NA
cluster3225	terpene	terpene	FALSE	21715	SEQF2720	Other	Melioribacter	roseus	P3M-2	NonOralRef	Environment	NA
cluster3186	siderophore	siderophore	FALSE	14988	SEQF2713	Staphylococcus	Staphylococcus	warneri	Lyso 2 2011	Oral	ADT	NA
cluster1756	terpene	terpene	FALSE	20981	SEQF1978	Other	Kytococcus	sedentarius	DSM 20547	Unassigned	Environment	NA
cluster3348	other	other	FALSE	42475	SEQF2820	Fusobacterium	Fusobacterium	nucleatum subsp. vincentii	3_1_36A2	Oral	ADT	NA
cluster2243	lantipeptide	RiPP	FALSE	22913	SEQF2247	Streptococcus	Streptococcus	sobrinus	TCI-107	Oral	ADT	dorsum of tongue
cluster537	hserlactone	hserlactone	FALSE	20609	SEQF1295	Other	Pseudomonas	aeruginosa	PA7	Unassigned	Environment	gingiva
cluster1768	nrps	nrps	TRUE	32212	SEQF1982	Other	Anaerococcus	lactolyticus	ATCC 51172	Unassigned	Environment	NA
cluster1651	bacteriocin	RiPP	FALSE	20706	SEQF1924	Streptococcus	Streptococcus	infantis clade 638	ATCC BAA-102	Oral	ADT	NA
cluster1936	lantipeptide	RiPP	FALSE	20126	SEQF2098	Other	Lactobacillus	iners	LEAF 3008A-a	Vaginal	Environment	NA
cluster1829	nrps	nrps	TRUE	40109	SEQF2003	Streptococcus	Streptococcus	mitis	SK597	Nasal,Oral	ADT	buccal mucosa
cluster429	thiopeptide	RiPP	FALSE	26293	SEQF1206	Other	Escherichia	coli	IAI1 (O8)	Unassigned	Environment	NA
cluster1381	thiopeptide	RiPP	FALSE	26293	SEQF1754	Other	Escherichia	coli	83972	Unassigned	Environment	NA
cluster303	nrps	nrps	FALSE	47012	SEQF1150	Other	Bacillus	anthracis	str. A0442	Unassigned	Environment	NA
cluster604	siderophore	siderophore	FALSE	15016	SEQF1310	Staphylococcus	Staphylococcus	aureus	RF122	Nasal	ADT	NA
cluster2533	bacteriocin	RiPP	FALSE	12154	SEQF2337	Streptococcus	Streptococcus	mitis	SK575	Nasal,Oral	ADT	buccal mucosa
cluster520	bacteriocin	RiPP	FALSE	10843	SEQF1277	Neisseria	Neisseria	meningitidis	8013 (serogroup C)	Oral	ADT	NA
cluster1557	nrps	nrps	TRUE	45620	SEQF1851	Other	Acidipropionibacterium	acidifaciens	F0233	Oral	ADT	dorsum of tongue
cluster701	bacteriocin	RiPP	FALSE	10297	SEQF1345	Streptococcus	Streptococcus	pneumoniae	OXC141	Nasal	ADT	NA
cluster3314	arylpolyene	arylpolyene	FALSE	44015	SEQF2794	Other	Desulfomicrobium	orale	DSM 12838	Oral	ADT	gingiva
cluster1502	lantipeptide	RiPP	FALSE	24973	SEQF1833	Staphylococcus	Staphylococcus	aureus	TCH70	Nasal	ADT	NA
cluster186	bacteriocin	RiPP	FALSE	10798	SEQF1096	Other	Mycobacterium	tuberculosis	F11 (ExPEC)	Unassigned	Environment	NA
cluster078	nrps	nrps	FALSE	49725	SEQF1038	Other	Bacillus	anthracis	Ames Ancestor	Unassigned	Environment	NA
cluster3874	t1pks	pks	FALSE	44845	SEQF3043	Corynebacterium	Corynebacterium	aurimucosum	hmsc069e04	Unassigned	Environment	NA
cluster1539	bacteriocin	RiPP	FALSE	10309	SEQF1846	Streptococcus	Streptococcus	downei	F0415	Unassigned	Environment	NA
cluster1997	bacteriocin	RiPP	FALSE	10345	SEQF2161	Cutibacterium	Cutibacterium	acnes	266	Oral	ADT	external naris
cluster2955	arylpolyene	arylpolyene	TRUE	31983	SEQF2594	Actinomyces	Actinomyces	timonensis	DSM 23838	Oral	ADT	gingiva
cluster894	nrps	nrps	FALSE	47176	SEQF1488	Staphylococcus	Staphylococcus	aureus	930918-3	Nasal	ADT	NA
cluster1275	bacteriocin	RiPP	FALSE	10825	SEQF1674	Other	Fretibacterium	fastidiosum	SGP1	Oral	ADT	gingiva
cluster1687	arylpolyene	arylpolyene	FALSE	41089	SEQF1938	Capnocytophaga	Capnocytophaga	sp. HMT 324	F0483	Oral	ADT	gingiva
cluster721	lantipeptide	RiPP	FALSE	20147	SEQF1357	Streptococcus	Streptococcus	pyogenes	M6 MGAS10394, ATCC BAA-946	Oral	ADT	NA
cluster3712	other	other	TRUE	25110	SEQF2987	Corynebacterium	Corynebacterium	tuberculostearicum	og2	Unassigned	Environment	gingiva
cluster802	bacteriocin	RiPP	FALSE	11231	SEQF1401	Streptococcus	Streptococcus	pneumoniae	SP14-BS69	Nasal	ADT	NA
cluster1380	arylpolyene	arylpolyene	TRUE	38247	SEQF1754	Other	Escherichia	coli	83972	Unassigned	Environment	NA
cluster2384	terpene	terpene	FALSE	21899	SEQF2293	Other	Bacillus	subtilis	subsp. spizizenii ATCC 6633	Unassigned	Environment	NA
cluster1256	terpene	terpene	FALSE	20909	SEQF1652	Other	Simonsiella	muelleri	ATCC 29453	Oral	ADT	gingiva
cluster3876	terpene	terpene	TRUE	13750	SEQF3043	Corynebacterium	Corynebacterium	aurimucosum	hmsc069e04	Unassigned	Environment	NA
cluster196	terpene	terpene	FALSE	20909	SEQF1096	Other	Mycobacterium	tuberculosis	F11 (ExPEC)	Unassigned	Environment	NA
cluster1237	bacteriocin	RiPP	FALSE	13690	SEQF1642	Streptococcus	Streptococcus	pneumoniae	ATCC 700669	Nasal	ADT	buccal mucosa
cluster3802	other	other	FALSE	43975	SEQF3019	Corynebacterium	Corynebacterium	aurimucosum	hmsc055a01	Unassigned	Environment	NA
cluster084	siderophore	siderophore	FALSE	13706	SEQF1041	Other	Bacillus	anthracis	Sterne	Unassigned	Environment	NA
cluster3374	other	other	FALSE	42487	SEQF2841	Fusobacterium	Fusobacterium	hwasookii	ChDC F300	Oral	ADT	dorsum of tongue
cluster072	nrps	nrps	FALSE	49725	SEQF1037	Other	Bacillus	anthracis	Ames	Unassigned	Environment	NA
cluster2076	nrps	nrps	FALSE	68525	SEQF2184	Other	Yersinia	pestis	A1122	Unassigned	Environment	NA
cluster023	other	other	FALSE	44140	SEQF1025	Other	Mesorhizobium	loti	MAFF303099	Unassigned	Environment	NA
cluster2464	nrps	nrps	FALSE	47011	SEQF2323	Other	Bacillus	anthracis	str. H9401	Unassigned	Environment	NA
cluster2208	bacteriocin	RiPP	FALSE	19996	SEQF2229	Streptococcus	Streptococcus	pneumoniae	GA17570	Nasal	ADT	NA
cluster1973	terpene	terpene	FALSE	20813	SEQF2141	Neisseria	Neisseria	lactamica	Y92-1009	Oral	ADT	NA
cluster1964	bacteriocin	RiPP	TRUE	1456	SEQF2118	Other	Lactobacillus	rhamnosus	MTCC 5462	Oral	ADT	NA
cluster3462	t1pks-nrps	hybrid	FALSE	92469	SEQF2877	Other	Lawsonella	clevelandensis	x1698	Skin	Environment	NA
cluster2101	hserlactone	hserlactone	FALSE	20645	SEQF2188	Other	Yersinia	pestis	Z176003	Unassigned	Environment	NA
cluster1816	bacteriocin	RiPP	TRUE	8742	SEQF1995	Streptococcus	Streptococcus	agalactiae	ATCC 13813	Unassigned	Environment	NA
cluster1989	bacteriocin	RiPP	FALSE	10330	SEQF2150	Other	Lactococcus	lactis	A76	Oral	ADT	NA
cluster2532	bacteriocin	RiPP	TRUE	9015	SEQF2337	Streptococcus	Streptococcus	mitis	SK575	Nasal,Oral	ADT	buccal mucosa
cluster1832	bacteriocin	RiPP	FALSE	14121	SEQF2004	Streptococcus	Streptococcus	vestibularis	ATCC 49124	Oral	ADT	dorsum of tongue
cluster957	thiopeptide	RiPP	FALSE	26326	SEQF1514	Other	Escherichia	coli	O157:H7 str. EC4401	Unassigned	Environment	NA
cluster1884	resorcinol	pks	FALSE	41935	SEQF2047	Other	Comamonas	testosteroni	CNB-2	Oral	ADT	NA
cluster1685	arylpolyene	arylpolyene	TRUE	14826	SEQF1938	Capnocytophaga	Capnocytophaga	sp. HMT 324	F0483	Oral	ADT	gingiva
cluster2780	sactipeptide	RiPP	FALSE	20144	SEQF2506	Other	Peptostreptococcus	anaerobius	DSM 2949	Oral	ADT	NA
cluster2048	bacteriocin	RiPP	FALSE	10219	SEQF2171	Other	Pseudomonas	stutzeri	DSM 4166	Unassigned	Environment	NA
cluster3497	thiopeptide-nrps	hybrid	FALSE	57469	SEQF2889	Other	Serratia	marcescens	rsc_14	Unassigned	Environment	NA
cluster2476	glycocin	RiPP	TRUE	19087	SEQF2324	Other	Bacillus	subtilis	subsp. subtilis str. SC-8	Unassigned	Environment	NA
cluster884	hserlactone-arylpolyene-nrps	hybrid	FALSE	79050	SEQF1486	Other	Acinetobacter	baumannii	MDR-ZJ06	Unassigned	Environment	NA
cluster651	terpene	terpene	FALSE	20864	SEQF1320	Staphylococcus	Staphylococcus	aureus	MRSA, USA300, FPR3757	Nasal	ADT	NA
cluster566	hserlactone	hserlactone	FALSE	20606	SEQF1298	Other	Pseudomonas	aeruginosa	UCBPP-PA14	Unassigned	Environment	NA
cluster301	siderophore	siderophore	FALSE	13706	SEQF1150	Other	Bacillus	anthracis	str. A0442	Unassigned	Environment	NA
cluster1700	arylpolyene	arylpolyene	TRUE	29737	SEQF1950	Capnocytophaga	Capnocytophaga	sp. HMT 380	F0488	Oral	ADT	gingiva
cluster2760	arylpolyene	arylpolyene	FALSE	43542	SEQF2488	Other	Campylobacter	curvus	DSM 6644	Oral	ADT	gingiva
cluster2725	bacteriocin	RiPP	FALSE	10330	SEQF2473	Other	Lactococcus	lactis	IO-1	Oral	ADT	NA
cluster1145	arylpolyene	arylpolyene	TRUE	40820	SEQF1576	Capnocytophaga	Capnocytophaga	sputigena	ATCC 33612	Oral	ADT	gingiva
cluster3867	terpene	terpene	TRUE	10928	SEQF3041	Corynebacterium	Corynebacterium	pseudodiphtheriticum	EPI_003_04_2554_SCH2473622	Nasal	ADT	external naris
cluster2217	bacteriocin	RiPP	FALSE	12154	SEQF2231	Streptococcus	Streptococcus	pneumoniae	GA41317	Nasal	ADT	NA
cluster026	proteusin	RiPP	FALSE	21386	SEQF1025	Other	Mesorhizobium	loti	MAFF303099	Unassigned	Environment	NA
cluster2951	bacteriocin	RiPP	FALSE	20512	SEQF2593	Streptococcus	Streptococcus	intermedius	C270	Oral	ADT	gingiva
cluster954	nrps	nrps	FALSE	53338	SEQF1513	Other	Escherichia	coli	O157:H7 str. EC4206	Unassigned	Environment	NA
cluster2380	sactipeptide-head_to_tail	hybrid	FALSE	72418	SEQF2293	Other	Bacillus	subtilis	subsp. spizizenii ATCC 6633	Unassigned	Environment	NA
cluster3370	arylpolyene	arylpolyene	FALSE	43702	SEQF2838	Aggregatibacter	Aggregatibacter	actinomycetemcomitans	VT1169	Oral	ADT	NA
cluster272	arylpolyene-ladderane	hybrid	FALSE	42559	SEQF1137	Other	Escherichia	coli	O157:H7 str. TW14588	Unassigned	Environment	NA
cluster1059	otherks	pks	TRUE	28585	SEQF1558	Other	Yersinia	pestis	Nepal516	Unassigned	Environment	NA
cluster2081	other	other	FALSE	43414	SEQF2184	Other	Yersinia	pestis	A1122	Unassigned	Environment	NA
cluster3185	terpene	terpene	FALSE	20864	SEQF2713	Staphylococcus	Staphylococcus	warneri	Lyso 2 2011	Oral	ADT	NA
cluster397	t1pks-nrps	hybrid	FALSE	126774	SEQF1194	Other	Escherichia	coli	CFT073	Unassigned	Environment	NA
cluster1324	bacteriocin	RiPP	FALSE	10267	SEQF1708	Other	Bacillus	anthracis	A0248	Unassigned	Environment	NA
cluster2305	lantipeptide	RiPP	FALSE	22844	SEQF2277	Corynebacterium	Corynebacterium	diphtheriae	VA01	Unassigned	Environment	NA
cluster136	bacteriocin	RiPP	FALSE	10228	SEQF1068	Streptococcus	Streptococcus	mitis	NCTC 12261	Nasal,Oral	ADT	buccal mucosa
cluster2493	terpene	terpene	TRUE	7358	SEQF2325	Other	Bradyrhizobium	elkanii	587	Unassigned	Environment	NA
cluster1127	t1pks-nrps	hybrid	FALSE	59165	SEQF1568	Other	Yersinia	pestis	biovar Orientalis str. MG05-1020	Unassigned	Environment	NA
cluster2318	t1pks	pks	FALSE	52459	SEQF2283	Other	Mycobacterium	tuberculosis	CTRI-2	Unassigned	Environment	NA
cluster3891	terpene	terpene	TRUE	16240	SEQF3047	Corynebacterium	Corynebacterium	minutissimum	hmsc05e07	Unassigned	Environment	gingiva
cluster1316	bacteriocin	RiPP	TRUE	7434	SEQF1704	Streptococcus	Streptococcus	oralis subsp. dentisani clade 398	F0407	Oral	ADT	NA
cluster3573	bacteriocin	RiPP	TRUE	9384	SEQF2918	Other	Haemophilus	paraphrohaemolyticus	HK411	Oral	ADT	buccal mucosa
cluster3809	nrps	nrps	TRUE	31417	SEQF3020	Corynebacterium	Corynebacterium	amycolatum	hmsc065h09	Unassigned	Environment	NA
cluster1745	resorcinol	pks	FALSE	41158	SEQF1975	Other	Porphyromonas	gingivalis	TDC60	Oral	ADT	NA
cluster1746	t1pks	pks	FALSE	44992	SEQF1976	Corynebacterium	Corynebacterium	urealyticum	DSM 7109	Unassigned	Environment	NA
cluster3113	hserlactone	hserlactone	FALSE	20606	SEQF2695	Other	Pseudomonas	otitidis	nan	Unassigned	Environment	NA
cluster3208	terpene	terpene	FALSE	21065	SEQF2716	Other	Burkholderia	cepacia	JBK9	Unassigned	Environment	NA
cluster3010	terpene	terpene	FALSE	21020	SEQF2621	Other	Rhodobacter	capsulatus	R121	Unassigned	Environment	NA
cluster2799	bacteriocin	RiPP	FALSE	12118	SEQF2517	Streptococcus	Streptococcus	sobrinus	DSM 20742	Oral	ADT	NA
cluster3318	lassopeptide	RiPP	FALSE	22402	SEQF2803	Other	Stenotrophomonas	nitritireducens	DSM 12575	Unassigned	Environment	NA
cluster581	other	other	FALSE	43390	SEQF1301	Other	Pseudomonas	fluorescens	Pf0-1	Unassigned	Environment	NA
cluster1243	other	other	FALSE	43525	SEQF1645	Other	Mycobacterium	leprae	Br4923	Unassigned	Environment	NA
cluster1473	terpene	terpene	FALSE	20858	SEQF1813	Staphylococcus	Staphylococcus	aureus	A9763	Nasal	ADT	NA
cluster3797	nrps	nrps	FALSE	48116	SEQF3017	Corynebacterium	Corynebacterium	amycolatum	hmsc074c11	Unassigned	Environment	dorsum of tongue
cluster531	thiopeptide	RiPP	FALSE	26480	SEQF1289	Other	Proteus	mirabilis	HI4320	Unassigned	Environment	NA
cluster3581	terpene	terpene	TRUE	13675	SEQF2936	Corynebacterium	Corynebacterium	aurimucosum	hmsc066c02	Unassigned	Environment	NA
cluster2186	bacteriocin	RiPP	FALSE	12154	SEQF2221	Streptococcus	Streptococcus	oralis subsp. oralis	SK313	Oral	ADT	NA
cluster2178	bacteriocin	RiPP	FALSE	10285	SEQF2217	Streptococcus	Streptococcus	mitis	SK1073	Nasal,Oral	ADT	buccal mucosa
cluster229	t1pks	pks	FALSE	46303	SEQF1129	Other	Mycobacterium	tuberculosis	H37Ra	Unassigned	Environment	NA
cluster1067	hserlactone-siderophore	hybrid	TRUE	29245	SEQF1559	Other	Yersinia	pestis	Pestoides A	Unassigned	Environment	NA
cluster1519	bacteriocin	RiPP	FALSE	10249	SEQF1840	Streptococcus	Streptococcus	pneumoniae	TCH8431/19A	Nasal	ADT	buccal mucosa
cluster475	nrps	nrps	FALSE	53338	SEQF1247	Other	Escherichia	coli	O157:H7 str. TW14359	Unassigned	Environment	NA
cluster708	bacteriocin	RiPP	FALSE	10288	SEQF1349	Streptococcus	Streptococcus	pneumoniae	TIGR4	Nasal	ADT	NA
cluster867	arylpolyene	arylpolyene	TRUE	25932	SEQF1451	Other	Bacteroidales [G-2]	bacterium HMT 274	F0058	Oral	ADT	gingiva
cluster2079	otherks	pks	FALSE	41284	SEQF2184	Other	Yersinia	pestis	A1122	Unassigned	Environment	NA
cluster441	nrps	nrps	FALSE	53338	SEQF1217	Other	Escherichia	coli	S88 (O45:K1)	Unassigned	Environment	NA
cluster1532	bacteriocin	RiPP	FALSE	10228	SEQF1846	Streptococcus	Streptococcus	downei	F0415	Unassigned	Environment	NA
cluster2580	bacteriocin	RiPP	FALSE	10297	SEQF2363	Streptococcus	Streptococcus	intermedius	ATCC 27335	Oral	ADT	NA
cluster2070	resorcinol	pks	FALSE	41962	SEQF2183	Other	Variovorax	paradoxus	EPS	Unassigned	Environment	gingiva
cluster2266	thiopeptide	RiPP	FALSE	70279	SEQF2269	Corynebacterium	Corynebacterium	diphtheriae	C7 (beta)	Unassigned	Environment	gingiva
cluster2199	bacteriocin	RiPP	FALSE	10249	SEQF2227	Streptococcus	Streptococcus	pneumoniae	GA04375	Nasal	ADT	buccal mucosa
cluster2883	arylpolyene	arylpolyene	FALSE	49466	SEQF2563	Prevotella	Prevotella	denticola	DSM 20614	Oral	ADT	dorsum of tongue
cluster2677	bacteriocin	RiPP	TRUE	7987	SEQF2424	Streptococcus	Streptococcus	intermedius	BA1	Oral	ADT	NA
cluster2291	terpene	terpene	FALSE	20873	SEQF2274	Corynebacterium	Corynebacterium	diphtheriae	HC04	Unassigned	Environment	gingiva
cluster1434	siderophore	siderophore	FALSE	16489	SEQF1804	Staphylococcus	Staphylococcus	aureus	A5937	Nasal	ADT	NA
cluster1982	arylpolyene-resorcinol	hybrid	FALSE	63281	SEQF2142	Neisseria	Neisseria	mucosa	C102	Oral	ADT	dorsum of tongue
cluster1634	sactipeptide	RiPP	FALSE	20138	SEQF1914	Other	Selenomonas	sp. HMT 149	67H29BP, F0410	Oral	ADT	dorsum of tongue
cluster2588	other	other	FALSE	43378	SEQF2381	Other	Pseudomonas	fluorescens	SS101	Unassigned	Environment	gingiva
cluster2549	bacteriocin	RiPP	FALSE	10297	SEQF2345	Streptococcus	Streptococcus	salivarius	M18	Oral	ADT	dorsum of tongue
cluster3522	other	other	FALSE	44008	SEQF2897	Other	Micrococcus	luteus	nctc_2665	Unassigned	Environment	dorsum of tongue
cluster1282	lantipeptide	RiPP	FALSE	20159	SEQF1678	Other	Pseudopropionibacterium	propionicum	F0230a	Oral	ADT	gingiva
cluster2928	nrps	nrps	FALSE	47497	SEQF2586	Other	Variovorax	paradoxus	B4	Unassigned	Environment	gingiva
cluster902	siderophore	siderophore	FALSE	15016	SEQF1490	Staphylococcus	Staphylococcus	aureus	Mu3	Nasal	ADT	NA
cluster3623	other	other	FALSE	44047	SEQF2951	Corynebacterium	Corynebacterium	amycolatum	hmsc077c02	Unassigned	Environment	gingiva
cluster389	bacteriocin	RiPP	FALSE	10927	SEQF1192	Other	Escherichia	coli	B171 (O111:NM)	Unassigned	Environment	NA
cluster698	bacteriocin	RiPP	FALSE	21724	SEQF1345	Streptococcus	Streptococcus	pneumoniae	OXC141	Nasal	ADT	buccal mucosa
cluster1166	bacteriocin	RiPP	FALSE	13099	SEQF1589	Streptococcus	Streptococcus	pneumoniae	SP14-BS292	Nasal	ADT	NA
cluster901	nrps	nrps	FALSE	47176	SEQF1490	Staphylococcus	Staphylococcus	aureus	Mu3	Nasal	ADT	NA
cluster2535	bacteriocin	RiPP	FALSE	12154	SEQF2338	Streptococcus	Streptococcus	mitis	SK579	Nasal,Oral	ADT	buccal mucosa
cluster2233	bacteriocin	RiPP	FALSE	12664	SEQF2241	Streptococcus	Streptococcus	pneumoniae	SPNA45	Nasal	ADT	buccal mucosa
cluster905	siderophore	siderophore	FALSE	15016	SEQF1491	Staphylococcus	Staphylococcus	aureus	USA300_TCH959	Nasal	ADT	NA
cluster3723	t1pks	pks	FALSE	44773	SEQF2991	Corynebacterium	Corynebacterium	aurimucosum	hmsc056e09	Unassigned	Environment	NA
cluster567	other	other	FALSE	41821	SEQF1298	Other	Pseudomonas	aeruginosa	UCBPP-PA14	Unassigned	Environment	NA
cluster2841	nrps	nrps	TRUE	27666	SEQF2537	Other	Delftia	acidovorans	CCUG 274B	Unassigned	Environment	gingiva
cluster2520	bacteriocin	RiPP	FALSE	10846	SEQF2332	Other	Pseudomonas	fluorescens	A506	Unassigned	Environment	NA
cluster2577	bacteriocin	RiPP	FALSE	20466	SEQF2361	Streptococcus	Streptococcus	intermedius	JTH08	Oral	ADT	NA
cluster290	nrps	nrps	FALSE	47011	SEQF1141	Other	Bacillus	anthracis	str. A0193	Unassigned	Environment	NA
cluster988	bacteriocin-lantipeptide	hybrid	FALSE	29138	SEQF1523	Streptococcus	Streptococcus	pneumoniae	70585	Nasal	ADT	buccal mucosa
cluster1416	bacteriocin	RiPP	FALSE	10789	SEQF1795	Other	Peptoniphilus	lacrimalis	315-B	Oral	ADT	NA
cluster1433	nrps	nrps	FALSE	47176	SEQF1803	Staphylococcus	Staphylococcus	aureus	A10102	Nasal	ADT	NA
cluster2276	terpene	terpene	FALSE	20873	SEQF2271	Corynebacterium	Corynebacterium	diphtheriae	HC01	Unassigned	Environment	NA
cluster1452	siderophore	siderophore	FALSE	16489	SEQF1808	Staphylococcus	Staphylococcus	aureus	A8115	Nasal	ADT	NA
cluster1766	resorcinol	pks	FALSE	41935	SEQF1981	Other	Comamonas	testosteroni	KF-1	Oral	ADT	NA
cluster570	bacteriocin	RiPP	FALSE	10891	SEQF1300	Other	Pseudomonas	fluorescens	Pf-5	Unassigned	Environment	NA
cluster1366	nrps	nrps	FALSE	47176	SEQF1725	Staphylococcus	Staphylococcus	aureus	ED98	Nasal	ADT	NA
cluster2931	bacteriocin	RiPP	FALSE	10843	SEQF2586	Other	Variovorax	paradoxus	B4	Unassigned	Environment	NA
cluster1134	hserlactone	hserlactone	FALSE	20645	SEQF1569	Other	Yersinia	pestis	biovar Orientalis str. PEXU2	Unassigned	Environment	NA
cluster3101	terpene	terpene	FALSE	23615	SEQF2690	Other	Cronobacter	sakazakii	CMCC 45402	Unassigned	Environment	NA
cluster502	bacteriocin	RiPP	FALSE	10843	SEQF1264	Neisseria	Neisseria	sicca	ATCC 29256	Oral	ADT	gingiva
cluster2403	nrps	nrps	FALSE	59934	SEQF2299	Other	Mycobacterium	tuberculosis	UT205	Unassigned	Environment	gingiva
cluster3868	thiopeptide	RiPP	TRUE	27008	SEQF3041	Corynebacterium	Corynebacterium	pseudodiphtheriticum	EPI_003_04_2554_SCH2473622	Nasal	ADT	external naris
cluster3735	terpene	terpene	FALSE	20876	SEQF2994	Corynebacterium	Corynebacterium	tuberculostearicum	kpl1857	Unassigned	Environment	external naris
cluster1419	resorcinol	pks	TRUE	21370	SEQF1797	Prevotella	Prevotella	bivia	JCVIHMP010	Oral	ADT	dorsum of tongue
cluster532	t1pks-nrps	hybrid	FALSE	55333	SEQF1289	Other	Proteus	mirabilis	HI4320	Unassigned	Environment	NA
cluster1991	bacteriocin	RiPP	FALSE	10168	SEQF2152	Other	Lactococcus	lactis	CV56	Oral	ADT	dorsum of tongue
cluster1470	siderophore	siderophore	FALSE	16489	SEQF1812	Staphylococcus	Staphylococcus	aureus	A9719	Nasal	ADT	NA
cluster018	terpene	terpene	FALSE	20816	SEQF1016	Other	Eikenella	corrodens	ATCC 23834	Oral	ADT	gingiva
cluster970	bacteriocin	RiPP	FALSE	10252	SEQF1516	Other	Escherichia	coli	O157:H7 str. EC4501	Unassigned	Environment	NA
cluster1712	arylpolyene-resorcinol	hybrid	FALSE	50050	SEQF1957	Aggregatibacter	Aggregatibacter	segnis	ATCC 33393	Oral	ADT	NA
cluster2924	terpene	terpene	FALSE	21694	SEQF2586	Other	Variovorax	paradoxus	B4	Unassigned	Environment	gingiva
cluster541	siderophore	siderophore	FALSE	14654	SEQF1295	Other	Pseudomonas	aeruginosa	PA7	Unassigned	Environment	NA
cluster1151	bacteriocin	RiPP	TRUE	8203	SEQF1587	Streptococcus	Streptococcus	pneumoniae	BS457	Nasal	ADT	NA
cluster667	arylpolyene	arylpolyene	TRUE	23153	SEQF1331	Streptococcus	Streptococcus	agalactiae	18RS21	Unassigned	Environment	NA
cluster2829	terpene	terpene	FALSE	21798	SEQF2536	Other	Delftia	acidovorans	CCUG 15835	Unassigned	Environment	NA
cluster1014	bacteriocin	RiPP	FALSE	10297	SEQF1528	Streptococcus	Streptococcus	pneumoniae	Hungary19A-6	Nasal	ADT	buccal mucosa
cluster390	bacteriocin	RiPP	TRUE	8950	SEQF1192	Other	Escherichia	coli	B171 (O111:NM)	Unassigned	Environment	NA
cluster2739	terpene	terpene	TRUE	14345	SEQF2484	Other	Enterococcus	durans	IPLA 655	Unassigned	Environment	NA
cluster539	other	other	FALSE	43438	SEQF1295	Other	Pseudomonas	aeruginosa	PA7	Unassigned	Environment	NA
cluster2158	nrps	nrps	FALSE	47164	SEQF2206	Staphylococcus	Staphylococcus	epidermidis	FRI909	Oral	ADT	external naris
cluster1958	bacteriocin	RiPP	FALSE	12151	SEQF2112	Other	Lactobacillus	plantarum	JDM1	Unassigned	Environment	NA
cluster2984	t1pks	pks	FALSE	52132	SEQF2610	Other	Achromobacter	xylosoxidans	NBRC 15126 = ATCC 27061	Unassigned	Environment	NA
cluster1162	bacteriocin	RiPP	TRUE	9236	SEQF1589	Streptococcus	Streptococcus	pneumoniae	SP14-BS292	Nasal	ADT	NA
cluster2604	bacteriocin	RiPP	TRUE	2629	SEQF2384	Streptococcus	Streptococcus	pyogenes	NS88.2	Oral	ADT	NA
cluster2668	bacteriocin	RiPP	FALSE	10936	SEQF2420	Other	Lactobacillus	crispatus	FB077-07	Oral	ADT	NA
cluster639	nrps	nrps	FALSE	47176	SEQF1318	Staphylococcus	Staphylococcus	aureus	N315	Nasal	ADT	NA
cluster3085	resorcinol	pks	FALSE	40264	SEQF2681	Prevotella	Prevotella	marshii	JCM 13450	Oral	ADT	dorsum of tongue
cluster1153	bacteriocin	RiPP	FALSE	10297	SEQF1587	Streptococcus	Streptococcus	pneumoniae	BS457	Nasal	ADT	NA
cluster1463	terpene	terpene	FALSE	20864	SEQF1811	Staphylococcus	Staphylococcus	aureus	A9635	Nasal	ADT	NA
cluster3214	otherks	pks	FALSE	48598	SEQF2717	Other	Caldilinea	aerophila	DSM 14535 = NBRC 104270	NonOralRef	Environment	dorsum of tongue
cluster1702	arylpolyene	arylpolyene	TRUE	5123	SEQF1950	Capnocytophaga	Capnocytophaga	sp. HMT 380	F0488	Oral	ADT	gingiva
cluster2086	siderophore	siderophore	FALSE	20320	SEQF2185	Other	Yersinia	pestis	D106004	Unassigned	Environment	NA
cluster377	siderophore	siderophore	FALSE	14431	SEQF1185	Other	Cronobacter	sakazakii	ATCC BAA-894	Unassigned	Environment	NA
cluster3308	sactipeptide	RiPP	FALSE	20138	SEQF2791	Other	Selenomonas	sp. HMT 136	F0591	Oral	ADT	dorsum of tongue
cluster1140	siderophore	siderophore	FALSE	20320	SEQF1569	Other	Yersinia	pestis	biovar Orientalis str. PEXU2	Unassigned	Environment	NA
cluster1496	terpene	terpene	FALSE	20864	SEQF1832	Staphylococcus	Staphylococcus	aureus	TCH60	Nasal	ADT	NA
cluster3096	resorcinol	pks	TRUE	28966	SEQF2688	Prevotella	Prevotella	veroralis	JCM 6290	Oral	ADT	dorsum of tongue
cluster2180	bacteriocin	RiPP	FALSE	12154	SEQF2218	Streptococcus	Streptococcus	mitis	SK1080	Nasal,Oral	ADT	buccal mucosa
cluster2456	hserlactone	hserlactone	TRUE	16410	SEQF2322	Other	Agrobacterium	tumefaciens	CCNWGS0286	Unassigned	Environment	NA
cluster3676	terpene	terpene	TRUE	16372	SEQF2972	Corynebacterium	Corynebacterium	pseudodiphtheriticum	kpl1989	Nasal	ADT	external naris
cluster1976	arylpolyene	arylpolyene	FALSE	41233	SEQF2142	Neisseria	Neisseria	mucosa	C102	Oral	ADT	dorsum of tongue
cluster853	t1pks-nrps	hybrid	FALSE	59163	SEQF1430	Other	Escherichia	coli	APEC O1	Unassigned	Environment	NA
cluster373	t1pks-nrps	hybrid	FALSE	91176	SEQF1184	Corynebacterium	Corynebacterium	diphtheriae	NCTC 13129	Unassigned	Environment	external naris
cluster2521	ectoine	ectoine	FALSE	66872	SEQF2333	Other	Pseudomonas	stutzeri	ATCC 14405 = CCUG 16156	Unassigned	Environment	gingiva
cluster950	nrps	nrps	FALSE	53338	SEQF1512	Other	Escherichia	coli	O157:H7 str. EC4196	Unassigned	Environment	NA
cluster1180	bacteriocin	RiPP	FALSE	10876	SEQF1594	Other	Kingella	oralis	ATCC 51147	Oral	ADT	gingiva
cluster1268	hserlactone	hserlactone	TRUE	14905	SEQF1659	Neisseria	Neisseria	oralis	F0314	Oral	ADT	gingiva
cluster1409	hserlactone	hserlactone	FALSE	20756	SEQF1790	Neisseria	Neisseria	flavescens	SK114	Oral	ADT	dorsum of tongue
cluster452	t1pks-nrps	hybrid	FALSE	126069	SEQF1219	Other	Escherichia	coli	UTI89	Unassigned	Environment	NA
cluster3427	terpene	terpene	FALSE	20852	SEQF2865	Corynebacterium	Corynebacterium	accolens	kpl1818	Nasal	ADT	NA
cluster529	lantipeptide	RiPP	FALSE	25109	SEQF1287	Other	Leptotrichia	buccalis	C-1013-b, DSM 1135, ATCC 14201, JCM 1296	Oral	ADT	NA
cluster1129	thiopeptide	RiPP	FALSE	28172	SEQF1568	Other	Yersinia	pestis	biovar Orientalis str. MG05-1020	Unassigned	Environment	NA
cluster1760	terpene	terpene	FALSE	20894	SEQF1979	Other	Sanguibacter	keddieii	DSM 10542	Unassigned	Environment	gingiva
cluster466	bacteriocin	RiPP	FALSE	10924	SEQF1232	Other	Haemophilus	influenzae	PittGG	Nasal	ADT	NA
cluster3746	other	other	FALSE	43810	SEQF2998	Corynebacterium	Corynebacterium	pilbarense	hmsc034a01	Unassigned	Environment	NA
cluster3758	t1pks	pks	FALSE	44782	SEQF3002	Corynebacterium	Corynebacterium	simulans	hmsc077d03	Unassigned	Environment	gingiva
cluster1146	arylpolyene	arylpolyene	FALSE	41104	SEQF1576	Capnocytophaga	Capnocytophaga	sputigena	ATCC 33612	Oral	ADT	gingiva
cluster892	siderophore	siderophore	FALSE	16489	SEQF1488	Staphylococcus	Staphylococcus	aureus	930918-3	Nasal	ADT	NA
cluster504	terpene	terpene	FALSE	20873	SEQF1272	Neisseria	Neisseria	gonorrhoeae	FA 1090, ATCC 700825	Unassigned	Environment	NA
cluster2031	nrps	nrps	FALSE	49547	SEQF2168	Other	Pseudomonas	aeruginosa	NCGM2.S1	Unassigned	Environment	NA
cluster3070	bacteriocin	RiPP	FALSE	10798	SEQF2672	Other	Mycobacterium	neoaurum	VKM Ac-1815D	Unassigned	Environment	NA
cluster280	terpene	terpene	FALSE	21854	SEQF1140	Other	Bacillus	anthracis	str. A0174	Unassigned	Environment	NA
cluster2110	thiopeptide	RiPP	FALSE	33567	SEQF2193	Other	Pseudomonas	aeruginosa	39016	Unassigned	Environment	gingiva
cluster2665	bacteriocin	RiPP	FALSE	12628	SEQF2418	Other	Lactobacillus	buchneri	ATCC 11577	Unassigned	Environment	NA
cluster2789	terpene	terpene	FALSE	20834	SEQF2514	Other	Ralstonia	pickettii	OR214	Unassigned	Environment	NA
cluster3777	other	other	FALSE	43822	SEQF3008	Corynebacterium	Corynebacterium	coyleae	hmsc067d03	Unassigned	Environment	NA
cluster2025	hserlactone	hserlactone	FALSE	20606	SEQF2168	Other	Pseudomonas	aeruginosa	NCGM2.S1	Unassigned	Environment	NA
cluster2236	lantipeptide	RiPP	FALSE	23063	SEQF2242	Streptococcus	Streptococcus	pyogenes	ATCC 10782	Oral	ADT	NA
cluster536	other	other	FALSE	42979	SEQF1295	Other	Pseudomonas	aeruginosa	PA7	Unassigned	Environment	NA
cluster3884	terpene	terpene	TRUE	14321	SEQF3045	Corynebacterium	Corynebacterium	aurimucosum	hmsc035e02	Unassigned	Environment	NA
cluster3142	hserlactone	hserlactone	FALSE	20606	SEQF2696	Other	Pseudomonas	aeruginosa	ATCC 14886	Unassigned	Environment	NA
cluster2526	nrps	nrps	TRUE	41990	SEQF2334	Streptococcus	Streptococcus	anginosus	CCUG 39159	Oral	ADT	gingiva
cluster2230	bacteriocin-lantipeptide	hybrid	FALSE	28271	SEQF2233	Streptococcus	Streptococcus	pneumoniae	GA47901	Nasal	ADT	buccal mucosa
cluster616	nrps	nrps	FALSE	47176	SEQF1313	Staphylococcus	Staphylococcus	aureus	JH9	Nasal	ADT	NA
cluster127	bacteriocin	RiPP	FALSE	12166	SEQF1061	Other	Treponema	denticola	ATCC 35405, DSM 14222	Oral	ADT	NA
cluster1349	nrps	nrps	FALSE	52173	SEQF1715	Other	Klebsiella	pneumoniae	NTUH-K2044	Unassigned	Environment	NA
cluster3324	lassopeptide	RiPP	FALSE	27626	SEQF2806	Actinomyces	Actinomyces	oris	T14V	Oral	ADT	gingiva
cluster625	nrps	nrps	FALSE	47176	SEQF1315	Staphylococcus	Staphylococcus	aureus	MSSA476	Nasal	ADT	external naris
cluster2542	bacteriocin	RiPP	FALSE	12154	SEQF2341	Streptococcus	Streptococcus	oralis subsp. oralis	SK100	Oral	ADT	gingiva
cluster1967	bacteriocin	RiPP	TRUE	7494	SEQF2120	Other	Lactobacillus	salivarius	ACS-116-V-Col5a	Oral	ADT	NA
cluster295	siderophore	siderophore	FALSE	13706	SEQF1143	Other	Bacillus	anthracis	str. A0389	Unassigned	Environment	NA
cluster501	terpene	terpene	FALSE	20849	SEQF1264	Neisseria	Neisseria	sicca	ATCC 29256	Oral	ADT	dorsum of tongue
cluster1774	arylpolyene	arylpolyene	FALSE	48303	SEQF1985	Prevotella	Prevotella	buccae	ATCC 33574	Oral	ADT	dorsum of tongue
cluster3681	other	other	FALSE	44050	SEQF2975	Corynebacterium	Corynebacterium	amycolatum	hmsc063a05	Unassigned	Environment	NA
cluster1106	nrps	nrps	FALSE	68517	SEQF1565	Other	Yersinia	pestis	biovar Orientalis str. F1991016	Unassigned	Environment	NA
cluster3125	phenazine	other	TRUE	8315	SEQF2695	Other	Pseudomonas	otitidis	nan	Unassigned	Environment	NA
cluster967	thiopeptide	RiPP	FALSE	26326	SEQF1516	Other	Escherichia	coli	O157:H7 str. EC4501	Unassigned	Environment	NA
cluster3717	t1pks	pks	FALSE	44764	SEQF2988	Corynebacterium	Corynebacterium	accolens	kpl1814	Nasal	ADT	external naris
cluster2745	terpene	terpene	FALSE	20864	SEQF2487	Other	Bradyrhizobium	elkanii	USDA 76	Unassigned	Environment	NA
cluster2838	terpene	terpene	FALSE	21798	SEQF2537	Other	Delftia	acidovorans	CCUG 274B	Unassigned	Environment	NA
cluster1567	microcin	RiPP	TRUE	14284	SEQF1858	Other	Selenomonas	sp. HMT 137	F0430	Oral	ADT	gingiva
cluster3410	bacteriocin-terpene	hybrid	FALSE	31281	SEQF2856	Other	Arthrospira	platensis	paraca	Unassigned	Environment	NA
cluster3892	t1pks	pks	TRUE	26830	SEQF3047	Corynebacterium	Corynebacterium	minutissimum	hmsc05e07	Unassigned	Environment	NA
cluster3196	arylpolyene	arylpolyene	FALSE	41212	SEQF2716	Other	Burkholderia	cepacia	JBK9	Unassigned	Environment	NA
cluster2978	other	other	FALSE	43978	SEQF2610	Other	Achromobacter	xylosoxidans	NBRC 15126 = ATCC 27061	Unassigned	Environment	NA
cluster845	arylpolyene	arylpolyene	FALSE	43588	SEQF1408	Other	Escherichia	coli	0157:H7 str. Sakai	Unassigned	Environment	NA
cluster3251	other	other	FALSE	42655	SEQF2746	Other	Arsenicicoccus	bolidensis	F0371	Unassigned	Environment	gingiva
cluster2685	arylpolyene	arylpolyene	TRUE	26004	SEQF2437	Aggregatibacter	Aggregatibacter	actinomycetemcomitans	serotype b str. S23A	Oral	ADT	NA
cluster3696	other	other	FALSE	42475	SEQF2980	Fusobacterium	Fusobacterium	nucleatum subsp. vincentii	hmsc064b12	Oral	ADT	NA
cluster648	nrps	nrps	FALSE	47176	SEQF1320	Staphylococcus	Staphylococcus	aureus	MRSA, USA300, FPR3757	Nasal	ADT	NA
cluster2455	terpene	terpene	FALSE	20846	SEQF2321	Other	Agrobacterium	tumefaciens	5A	Unassigned	Environment	NA
[truncated: 1,896 more rows]
