# Supplementary material for: Biogeography of Bacterial Communities and Specialized Metabolism in Human Aerodigestive Tract Microbiomes
Source: Microbiol Spectr. 2021 Oct 27;9(2):e01669-21. doi: 10.1128/Spectrum.01669-21 (PMC8549736; doi:10.1128/Spectrum.01669-21)
Supplement: SUPPLEMENTAL FILE 2 — Supplemental material. Download Spectrum.01669-21-s0002.xlsx, XLSX file, 0.1 MB [file spectrum.01669-21-s0002.xlsx]

## Sheet: TableS2
sample_id	subject_id	subject_uuid	sample_body_site	visit_number	subject_gender	subject_race	study_full_name	project_name
faab18e1a137731cffda8825602266ce	159571453	faab18e1a137731cffda88256001be7d	external naris	1	male	None	Healthy Human Subjects	Human Microbiome Project (HMP)
faab18e1a137731cffda882560519550	765256553	faab18e1a137731cffda882560087fc8	dorsum of tongue	1	female	None	Healthy Human Subjects	Human Microbiome Project (HMP)
596fc2de57601ec08a01fdee59068c8e	195044680	faab18e1a137731cffda88256003f5d6	external naris	2	female	None	Healthy Human Subjects	Human Microbiome Project (HMP)
faab18e1a137731cffda8825604702bd	160502038	faab18e1a137731cffda88256002ba12	gingiva	1	female	None	Healthy Human Subjects	Human Microbiome Project (HMP)
faab18e1a137731cffda8825606aba6c	158479027	faab18e1a137731cffda88256000a55a	external naris	2	male	None	Healthy Human Subjects	Human Microbiome Project (HMP)
596fc2de57601ec08a01fdee591a471d	765034022	faab18e1a137731cffda8825600836aa	buccal mucosa	2	female	None	Healthy Human Subjects	Human Microbiome Project (HMP)
faab18e1a137731cffda882560341221	764042746	faab18e1a137731cffda882560071888	buccal mucosa	1	female	None	Healthy Human Subjects	Human Microbiome Project (HMP)
596fc2de57601ec08a01fdee59244bd6	436584885	faab18e1a137731cffda88256004f273	external naris	2	male	None	Healthy Human Subjects	Human Microbiome Project (HMP)
faab18e1a137731cffda8825602cca00	763840445	faab18e1a137731cffda88256006dda2	dorsum of tongue	1	female	None	Healthy Human Subjects	Human Microbiome Project (HMP)
faab18e1a137731cffda88256020072f	158479027	faab18e1a137731cffda88256000a55a	external naris	1	male	None	Healthy Human Subjects	Human Microbiome Project (HMP)
faab18e1a137731cffda882560361eaf	764487809	faab18e1a137731cffda88256007a718	dorsum of tongue	1	male	None	Healthy Human Subjects	Human Microbiome Project (HMP)
faab18e1a137731cffda88256034648e	764083206	faab18e1a137731cffda882560072ab6	external naris	1	male	None	Healthy Human Subjects	Human Microbiome Project (HMP)
faab18e1a137731cffda8825605d8ac1	861967750	faab18e1a137731cffda8825600923f5	external naris	1	male	None	Healthy Human Subjects	Human Microbiome Project (HMP)
faab18e1a137731cffda8825605310e8	764305738	faab18e1a137731cffda882560075cca	buccal mucosa	2	male	None	Healthy Human Subjects	Human Microbiome Project (HMP)
faab18e1a137731cffda88256051b4b4	765256553	faab18e1a137731cffda882560087fc8	gingiva	1	female	None	Healthy Human Subjects	Human Microbiome Project (HMP)
faab18e1a137731cffda882560ab9d0d	370425937	faab18e1a137731cffda88256004c73e	gingiva	2	female	None	Healthy Human Subjects	Human Microbiome Project (HMP)
faab18e1a137731cffda8825607ba047	158802708	faab18e1a137731cffda88256000cbcc	gingiva	2	male	None	Healthy Human Subjects	Human Microbiome Project (HMP)
faab18e1a137731cffda882560d2b62f	764791260	faab18e1a137731cffda88256007ee93	gingiva	2	female	None	Healthy Human Subjects	Human Microbiome Project (HMP)
faab18e1a137731cffda8825603fce37	160421117	faab18e1a137731cffda882560028da5	external naris	1	male	None	Healthy Human Subjects	Human Microbiome Project (HMP)
596fc2de57601ec08a01fdee5923839f	765155402	faab18e1a137731cffda882560086685	throat	3	male	None	Healthy Human Subjects	Human Microbiome Project (HMP)
faab18e1a137731cffda8825605e034f	355657046	faab18e1a137731cffda882560048e03	gingiva	1	male	None	Healthy Human Subjects	Human Microbiome Project (HMP)
faab18e1a137731cffda88256027f5e7	159268001	faab18e1a137731cffda8825600153a2	buccal mucosa	1	male	None	Healthy Human Subjects	Human Microbiome Project (HMP)
faab18e1a137731cffda882560db60ea	612472597	faab18e1a137731cffda88256005d22c	gingiva	2	female	None	Healthy Human Subjects	Human Microbiome Project (HMP)
faab18e1a137731cffda8825604851df	160582958	faab18e1a137731cffda88256002c85a	dorsum of tongue	1	female	None	Healthy Human Subjects	Human Microbiome Project (HMP)
faab18e1a137731cffda8825606084ef	160400887	faab18e1a137731cffda882560028083	gingiva	1	male	None	Healthy Human Subjects	Human Microbiome Project (HMP)
932d8fbc70ae8f856028b3f67cac34f8	ZOZOW1T	88af6472fb03642dd5eaf8cddc362cd5	nasal cavity	6	male	caucasian	prediabetes	Integrative Human Microbiome Project
faab18e1a137731cffda882560bb9304	159510762	faab18e1a137731cffda88256001b19a	dorsum of tongue	3	male	None	Healthy Human Subjects	Human Microbiome Project (HMP)
faab18e1a137731cffda882560431cdc	159611913	faab18e1a137731cffda88256001c4f6	buccal mucosa	1	male	None	Healthy Human Subjects	Human Microbiome Project (HMP)
faab18e1a137731cffda882560cadfc1	764042746	faab18e1a137731cffda882560071888	gingiva	2	female	None	Healthy Human Subjects	Human Microbiome Project (HMP)
faab18e1a137731cffda8825609958c2	550534656	faab18e1a137731cffda882560058852	external naris	1	female	None	Healthy Human Subjects	Human Microbiome Project (HMP)
faab18e1a137731cffda882560913990	763820215	faab18e1a137731cffda88256006d6b3	gingiva	2	female	None	Healthy Human Subjects	Human Microbiome Project (HMP)
faab18e1a137731cffda8825602de501	763961826	faab18e1a137731cffda882560070241	buccal mucosa	1	male	None	Healthy Human Subjects	Human Microbiome Project (HMP)
faab18e1a137731cffda882560501caa	765013792	faab18e1a137731cffda882560083409	gingiva	1	female	None	Healthy Human Subjects	Human Microbiome Project (HMP)
faab18e1a137731cffda88256047404a	160502038	faab18e1a137731cffda88256002ba12	buccal mucosa	1	female	None	Healthy Human Subjects	Human Microbiome Project (HMP)
faab18e1a137731cffda882560aa7559	638754422	faab18e1a137731cffda88256005e8df	dorsum of tongue	2	female	None	Healthy Human Subjects	Human Microbiome Project (HMP)
faab18e1a137731cffda88256097fb2a	737052003	faab18e1a137731cffda88256006478b	buccal mucosa	1	female	None	Healthy Human Subjects	Human Microbiome Project (HMP)
faab18e1a137731cffda882560610258	160663879	faab18e1a137731cffda88256002dbe2	dorsum of tongue	1	male	None	Healthy Human Subjects	Human Microbiome Project (HMP)
596fc2de57601ec08a01fdee594d500d	764710340	faab18e1a137731cffda88256007d720	dorsum of tongue	1	female	None	Healthy Human Subjects	Human Microbiome Project (HMP)
faab18e1a137731cffda882560c94633	765560005	faab18e1a137731cffda88256008bf27	external naris	2	male	None	Healthy Human Subjects	Human Microbiome Project (HMP)
faab18e1a137731cffda882560b5e383	809635352	faab18e1a137731cffda88256008f514	buccal mucosa	2	female	None	Healthy Human Subjects	Human Microbiome Project (HMP)
faab18e1a137731cffda882560292460	763496533	faab18e1a137731cffda88256006809f	gingiva	1	male	None	Healthy Human Subjects	Human Microbiome Project (HMP)
faab18e1a137731cffda882560cab5df	764042746	faab18e1a137731cffda882560071888	dorsum of tongue	2	female	None	Healthy Human Subjects	Human Microbiome Project (HMP)
faab18e1a137731cffda882560ea77d4	159268001	faab18e1a137731cffda8825600153a2	buccal mucosa	3	male	None	Healthy Human Subjects	Human Microbiome Project (HMP)
faab18e1a137731cffda8825605bff72	404239096	faab18e1a137731cffda88256004db77	dorsum of tongue	1	male	None	Healthy Human Subjects	Human Microbiome Project (HMP)
faab18e1a137731cffda8825605c3b4f	393523607	faab18e1a137731cffda88256004d39c	buccal mucosa	1	female	None	Healthy Human Subjects	Human Microbiome Project (HMP)
faab18e1a137731cffda88256042b669	159490532	faab18e1a137731cffda88256001a40f	buccal mucosa	1	male	None	Healthy Human Subjects	Human Microbiome Project (HMP)
faab18e1a137731cffda882560ed0b98	257905678	faab18e1a137731cffda882560042a45	gingiva	2	female	None	Healthy Human Subjects	Human Microbiome Project (HMP)
faab18e1a137731cffda882560312572	763577454	faab18e1a137731cffda88256006a2da	portion of saliva	2	female	None	Healthy Human Subjects	Human Microbiome Project (HMP)
faab18e1a137731cffda8825608ec6a4	765094712	faab18e1a137731cffda882560085330	external naris	2	male	None	Healthy Human Subjects	Human Microbiome Project (HMP)
faab18e1a137731cffda8825606f34b0	158337416	faab18e1a137731cffda8825600073ad	dorsum of tongue	2	female	None	Healthy Human Subjects	Human Microbiome Project (HMP)
faab18e1a137731cffda882560593015	765661155	faab18e1a137731cffda88256008cf29	gingiva	1	female	None	Healthy Human Subjects	Human Microbiome Project (HMP)
faab18e1a137731cffda88256073bb61	158499257	faab18e1a137731cffda88256000a83a	gingiva	2	male	None	Healthy Human Subjects	Human Microbiome Project (HMP)
faab18e1a137731cffda8825601fd761	158458797	faab18e1a137731cffda8825600098dc	gingiva	1	female	None	Healthy Human Subjects	Human Microbiome Project (HMP)
596fc2de57601ec08a01fdee5925101d	765701615	faab18e1a137731cffda88256008de00	gingiva	2	male	None	Healthy Human Subjects	Human Microbiome Project (HMP)
596fc2de57601ec08a01fdee59087b8a	765539774	faab18e1a137731cffda88256008b89d	gingiva	2	female	None	Healthy Human Subjects	Human Microbiome Project (HMP)
faab18e1a137731cffda882560d8970c	360880230	faab18e1a137731cffda882560049da3	external naris	1	female	None	Healthy Human Subjects	Human Microbiome Project (HMP)
faab18e1a137731cffda882560fc3f13	160502038	faab18e1a137731cffda88256002ba12	gingiva	3	female	None	Healthy Human Subjects	Human Microbiome Project (HMP)
faab18e1a137731cffda8825602bda34	763577454	faab18e1a137731cffda88256006a2da	dorsum of tongue	1	female	None	Healthy Human Subjects	Human Microbiome Project (HMP)
faab18e1a137731cffda882560bba22f	159510762	faab18e1a137731cffda88256001b19a	external naris	3	male	None	Healthy Human Subjects	Human Microbiome Project (HMP)
faab18e1a137731cffda882560da3bec	884797910	faab18e1a137731cffda882560094a7f	external naris	1	male	None	Healthy Human Subjects	Human Microbiome Project (HMP)
faab18e1a137731cffda882560dea8d3	486505039	faab18e1a137731cffda882560050fd7	buccal mucosa	1	male	None	Healthy Human Subjects	Human Microbiome Project (HMP)
faab18e1a137731cffda8825602651a7	159227541	faab18e1a137731cffda882560013829	gingiva	1	female	None	Healthy Human Subjects	Human Microbiome Project (HMP)
faab18e1a137731cffda882560c9db3d	764953101	faab18e1a137731cffda882560082b35	throat	2	male	None	Healthy Human Subjects	Human Microbiome Project (HMP)
faab18e1a137731cffda8825607f02d8	159369152	faab18e1a137731cffda882560017cd5	external naris	2	male	None	Healthy Human Subjects	Human Microbiome Project (HMP)
932d8fbc70ae8f856028b3f67c9d977e	ZOZOW1T	88af6472fb03642dd5eaf8cddc362cd5	nasal cavity	12	male	caucasian	prediabetes	Integrative Human Microbiome Project
faab18e1a137731cffda882560bd5dcd	159146620	faab18e1a137731cffda882560011bdf	gingiva	3	male	None	Healthy Human Subjects	Human Microbiome Project (HMP)
faab18e1a137731cffda882560835e10	159713063	faab18e1a137731cffda88256001d840	dorsum of tongue	2	female	None	Healthy Human Subjects	Human Microbiome Project (HMP)
faab18e1a137731cffda882560596f90	764892411	faab18e1a137731cffda882560082081	external naris	2	male	None	Healthy Human Subjects	Human Microbiome Project (HMP)
596fc2de57601ec08a01fdee59130075	765013792	faab18e1a137731cffda882560083409	buccal mucosa	2	female	None	Healthy Human Subjects	Human Microbiome Project (HMP)
faab18e1a137731cffda8825607c02c4	159005010	faab18e1a137731cffda882560010f68	gingiva	2	female	None	Healthy Human Subjects	Human Microbiome Project (HMP)
596fc2de57601ec08a01fdee593d4aee	737052003	faab18e1a137731cffda88256006478b	gingiva	2	female	None	Healthy Human Subjects	Human Microbiome Project (HMP)
932d8fbc70ae8f856028b3f67ca66b11	ZOZOW1T	88af6472fb03642dd5eaf8cddc362cd5	nasal cavity	8	male	caucasian	prediabetes	Integrative Human Microbiome Project
596fc2de57601ec08a01fdee592d3cc8	763721271	faab18e1a137731cffda88256006ccfe	buccal mucosa	3	female	None	Healthy Human Subjects	Human Microbiome Project (HMP)
596fc2de57601ec08a01fdee59423e5c	857980665	faab18e1a137731cffda882560091d92	dorsum of tongue	3	female	None	Healthy Human Subjects	Human Microbiome Project (HMP)
596fc2de57601ec08a01fdee591a5a32	765034022	faab18e1a137731cffda8825600836aa	dorsum of tongue	2	female	None	Healthy Human Subjects	Human Microbiome Project (HMP)
faab18e1a137731cffda882560999a90	289996019	faab18e1a137731cffda882560045384	external naris	1	male	None	Healthy Human Subjects	Human Microbiome Project (HMP)
596fc2de57601ec08a01fdee5906e0eb	675950834	faab18e1a137731cffda882560061a7f	buccal mucosa	2	female	None	Healthy Human Subjects	Human Microbiome Project (HMP)
596fc2de57601ec08a01fdee59471fd5	355657046	faab18e1a137731cffda882560048e03	gingiva	3	male	None	Healthy Human Subjects	Human Microbiome Project (HMP)
faab18e1a137731cffda8825609cbefc	764143897	faab18e1a137731cffda882560073677	dorsum of tongue	2	female	None	Healthy Human Subjects	Human Microbiome Project (HMP)
faab18e1a137731cffda882560326f4d	764143897	faab18e1a137731cffda882560073677	gingiva	1	female	None	Healthy Human Subjects	Human Microbiome Project (HMP)
faab18e1a137731cffda8825604ede36	764710340	faab18e1a137731cffda88256007d720	external naris	1	female	None	Healthy Human Subjects	Human Microbiome Project (HMP)
faab18e1a137731cffda88256039aa02	764508039	faab18e1a137731cffda88256007b4bf	buccal mucosa	1	male	None	Healthy Human Subjects	Human Microbiome Project (HMP)
faab18e1a137731cffda8825603a0755	764588959	faab18e1a137731cffda88256007b6f3	buccal mucosa	1	female	None	Healthy Human Subjects	Human Microbiome Project (HMP)
596fc2de57601ec08a01fdee5928257b	866653606	faab18e1a137731cffda8825600924f5	gingiva	3	female	None	Healthy Human Subjects	Human Microbiome Project (HMP)
faab18e1a137731cffda8825604554d4	160340197	faab18e1a137731cffda882560026a2d	dorsum of tongue	1	male	None	Healthy Human Subjects	Human Microbiome Project (HMP)
faab18e1a137731cffda882560290193	763496533	faab18e1a137731cffda88256006809f	buccal mucosa	1	male	None	Healthy Human Subjects	Human Microbiome Project (HMP)
faab18e1a137731cffda882560501ba8	765013792	faab18e1a137731cffda882560083409	buccal mucosa	1	female	None	Healthy Human Subjects	Human Microbiome Project (HMP)
faab18e1a137731cffda882560224eef	158984779	faab18e1a137731cffda88256001079d	external naris	1	female	None	Healthy Human Subjects	Human Microbiome Project (HMP)
faab18e1a137731cffda882560e193c1	195044680	faab18e1a137731cffda88256003f5d6	gingiva	1	female	None	Healthy Human Subjects	Human Microbiome Project (HMP)
faab18e1a137731cffda88256073de69	158499257	faab18e1a137731cffda88256000a83a	buccal mucosa	2	male	None	Healthy Human Subjects	Human Microbiome Project (HMP)
faab18e1a137731cffda882560f5128f	604812005	faab18e1a137731cffda88256005c2a6	gingiva	3	male	None	Healthy Human Subjects	Human Microbiome Project (HMP)
596fc2de57601ec08a01fdee59493eea	115629832	faab18e1a137731cffda882560000e4a	gingiva	3	male	None	Healthy Human Subjects	Human Microbiome Project (HMP)
faab18e1a137731cffda88256098d031	823052294	faab18e1a137731cffda88256008fc22	buccal mucosa	1	male	None	Healthy Human Subjects	Human Microbiome Project (HMP)
faab18e1a137731cffda88256055d243	765337473	faab18e1a137731cffda882560089ede	buccal mucosa	1	female	None	Healthy Human Subjects	Human Microbiome Project (HMP)
faab18e1a137731cffda882560e6baec	159227541	faab18e1a137731cffda882560013829	buccal mucosa	3	female	None	Healthy Human Subjects	Human Microbiome Project (HMP)
596fc2de57601ec08a01fdee59204c86	764508039	faab18e1a137731cffda88256007b4bf	gingiva	3	male	None	Healthy Human Subjects	Human Microbiome Project (HMP)
faab18e1a137731cffda8825605911e8	765661155	faab18e1a137731cffda88256008cf29	dorsum of tongue	1	female	None	Healthy Human Subjects	Human Microbiome Project (HMP)
596fc2de57601ec08a01fdee590d8e9b	765377934	faab18e1a137731cffda88256008a0ad	gingiva	2	female	None	Healthy Human Subjects	Human Microbiome Project (HMP)
596fc2de57601ec08a01fdee59209ff9	764508039	faab18e1a137731cffda88256007b4bf	external naris	3	male	None	Healthy Human Subjects	Human Microbiome Project (HMP)
faab18e1a137731cffda88256072908a	158458797	faab18e1a137731cffda8825600098dc	dorsum of tongue	2	female	None	Healthy Human Subjects	Human Microbiome Project (HMP)
faab18e1a137731cffda882560808355	159207311	faab18e1a137731cffda882560012baa	buccal mucosa	2	male	None	Healthy Human Subjects	Human Microbiome Project (HMP)
faab18e1a137731cffda88256054143f	764083206	faab18e1a137731cffda882560072ab6	dorsum of tongue	2	male	None	Healthy Human Subjects	Human Microbiome Project (HMP)
faab18e1a137731cffda8825605302ec	764305738	faab18e1a137731cffda882560075cca	dorsum of tongue	2	male	None	Healthy Human Subjects	Human Microbiome Project (HMP)
faab18e1a137731cffda8825603d55b3	159672603	faab18e1a137731cffda88256001d397	external naris	1	male	None	Healthy Human Subjects	Human Microbiome Project (HMP)
faab18e1a137731cffda882560618c0b	160704339	faab18e1a137731cffda88256002ea43	dorsum of tongue	1	female	None	Healthy Human Subjects	Human Microbiome Project (HMP)
596fc2de57601ec08a01fdee59185494	355657046	faab18e1a137731cffda882560048e03	dorsum of tongue	2	male	None	Healthy Human Subjects	Human Microbiome Project (HMP)
faab18e1a137731cffda8825602c3ea1	763638144	faab18e1a137731cffda88256006b0a4	gingiva	1	female	None	Healthy Human Subjects	Human Microbiome Project (HMP)
faab18e1a137731cffda882560330552	763982056	faab18e1a137731cffda882560070871	external naris	1	male	None	Healthy Human Subjects	Human Microbiome Project (HMP)
faab18e1a137731cffda8825605560b3	765377934	faab18e1a137731cffda88256008a0ad	buccal mucosa	1	female	None	Healthy Human Subjects	Human Microbiome Project (HMP)
faab18e1a137731cffda8825607ed0f9	159268001	faab18e1a137731cffda8825600153a2	gingiva	2	male	None	Healthy Human Subjects	Human Microbiome Project (HMP)
faab18e1a137731cffda8825607ba3d7	158802708	faab18e1a137731cffda88256000cbcc	dorsum of tongue	2	male	None	Healthy Human Subjects	Human Microbiome Project (HMP)
faab18e1a137731cffda88256057bfa8	765620695	faab18e1a137731cffda88256008c706	gingiva	1	female	None	Healthy Human Subjects	Human Microbiome Project (HMP)
596fc2de57601ec08a01fdee590e0645	765317243	faab18e1a137731cffda882560089110	dorsum of tongue	2	female	None	Healthy Human Subjects	Human Microbiome Project (HMP)
faab18e1a137731cffda882560504b5a	765195863	faab18e1a137731cffda88256008696b	buccal mucosa	1	female	None	Healthy Human Subjects	Human Microbiome Project (HMP)
faab18e1a137731cffda88256056665b	765560005	faab18e1a137731cffda88256008bf27	buccal mucosa	1	male	None	Healthy Human Subjects	Human Microbiome Project (HMP)
596fc2de57601ec08a01fdee591d4038	932979671	faab18e1a137731cffda8825600977d0	buccal mucosa	2	female	None	Healthy Human Subjects	Human Microbiome Project (HMP)
faab18e1a137731cffda8825603c8fa1	159632143	faab18e1a137731cffda88256001d1f8	buccal mucosa	1	male	None	Healthy Human Subjects	Human Microbiome Project (HMP)
c22b9238b5b9beec7a9a1fc7c32be652	ZLYEM2C	88af6472fb03642dd5eaf8cddc34208b	nasal cavity	1	male	asian	prediabetes	Integrative Human Microbiome Project
faab18e1a137731cffda882560c76eff	763840445	faab18e1a137731cffda88256006dda2	gingiva	2	female	None	Healthy Human Subjects	Human Microbiome Project (HMP)
faab18e1a137731cffda882560e05be6	764467579	faab18e1a137731cffda882560079834	gingiva	3	female	None	Healthy Human Subjects	Human Microbiome Project (HMP)
faab18e1a137731cffda882560a7ed6e	160603188	faab18e1a137731cffda88256002d282	gingiva	2	male	None	Healthy Human Subjects	Human Microbiome Project (HMP)
596fc2de57601ec08a01fdee590e928f	316129862	faab18e1a137731cffda8825600475cd	gingiva	1	female	None	Healthy Human Subjects	Human Microbiome Project (HMP)
faab18e1a137731cffda8825603f0e8c	160036745	faab18e1a137731cffda882560020c9a	gingiva	1	female	None	Healthy Human Subjects	Human Microbiome Project (HMP)
faab18e1a137731cffda88256035aa1a	764346198	faab18e1a137731cffda882560077ad4	dorsum of tongue	1	female	None	Healthy Human Subjects	Human Microbiome Project (HMP)
faab18e1a137731cffda8825602fbfd0	763860675	faab18e1a137731cffda88256006ec30	external naris	1	male	None	Healthy Human Subjects	Human Microbiome Project (HMP)
faab18e1a137731cffda8825603ca770	159632143	faab18e1a137731cffda88256001d1f8	gingiva	1	male	None	Healthy Human Subjects	Human Microbiome Project (HMP)
faab18e1a137731cffda8825604bb4fb	160158126	faab18e1a137731cffda88256002330b	buccal mucosa	1	male	None	Healthy Human Subjects	Human Microbiome Project (HMP)
596fc2de57601ec08a01fdee59112ba2	823052294	faab18e1a137731cffda88256008fc22	dorsum of tongue	2	male	None	Healthy Human Subjects	Human Microbiome Project (HMP)
faab18e1a137731cffda8825605d64d2	765640925	faab18e1a137731cffda88256008c8f5	gingiva	1	female	None	Healthy Human Subjects	Human Microbiome Project (HMP)
faab18e1a137731cffda882560e9f623	160319967	faab18e1a137731cffda8825600261ea	buccal mucosa	3	female	None	Healthy Human Subjects	Human Microbiome Project (HMP)
faab18e1a137731cffda882560cf056d	561079058	faab18e1a137731cffda882560059c7a	dorsum of tongue	1	female	None	Healthy Human Subjects	Human Microbiome Project (HMP)
faab18e1a137731cffda882560d12f3f	993302508	faab18e1a137731cffda88256009c1bb	gingiva	1	male	None	Healthy Human Subjects	Human Microbiome Project (HMP)
faab18e1a137731cffda88256050cce0	765013792	faab18e1a137731cffda882560083409	dorsum of tongue	1	female	None	Healthy Human Subjects	Human Microbiome Project (HMP)
faab18e1a137731cffda8825601f7ec8	158337416	faab18e1a137731cffda8825600073ad	gingiva	1	female	None	Healthy Human Subjects	Human Microbiome Project (HMP)
596fc2de57601ec08a01fdee590f48c4	886389417	faab18e1a137731cffda882560095775	buccal mucosa	1	female	None	Healthy Human Subjects	Human Microbiome Project (HMP)
faab18e1a137731cffda88256021a27b	158944319	faab18e1a137731cffda88256000edb0	dorsum of tongue	1	female	None	Healthy Human Subjects	Human Microbiome Project (HMP)
faab18e1a137731cffda882560f8d5e2	160967330	faab18e1a137731cffda882560034db0	external naris	3	male	None	Healthy Human Subjects	Human Microbiome Project (HMP)
faab18e1a137731cffda882560a21a37	160380657	faab18e1a137731cffda8825600274d0	dorsum of tongue	2	male	None	Healthy Human Subjects	Human Microbiome Project (HMP)
faab18e1a137731cffda882560284755	159389382	faab18e1a137731cffda8825600189f5	dorsum of tongue	1	male	None	Healthy Human Subjects	Human Microbiome Project (HMP)
faab18e1a137731cffda882560608c8f	160400887	faab18e1a137731cffda882560028083	external naris	1	male	None	Healthy Human Subjects	Human Microbiome Project (HMP)
faab18e1a137731cffda8825604f1f27	765094712	faab18e1a137731cffda882560085330	gingiva	1	male	None	Healthy Human Subjects	Human Microbiome Project (HMP)
596fc2de57601ec08a01fdee59112f88	823052294	faab18e1a137731cffda88256008fc22	buccal mucosa	2	male	None	Healthy Human Subjects	Human Microbiome Project (HMP)
faab18e1a137731cffda882560b5d4b1	809635352	faab18e1a137731cffda88256008f514	dorsum of tongue	2	female	None	Healthy Human Subjects	Human Microbiome Project (HMP)
faab18e1a137731cffda882560d87e31	360880230	faab18e1a137731cffda882560049da3	buccal mucosa	1	female	None	Healthy Human Subjects	Human Microbiome Project (HMP)
faab18e1a137731cffda88256082f116	159551223	faab18e1a137731cffda88256001b7b9	dorsum of tongue	2	male	None	Healthy Human Subjects	Human Microbiome Project (HMP)
faab18e1a137731cffda88256063ce91	160947100	faab18e1a137731cffda882560034c4b	dorsum of tongue	1	male	None	Healthy Human Subjects	Human Microbiome Project (HMP)
faab18e1a137731cffda8825604d3e21	160380657	faab18e1a137731cffda8825600274d0	buccal mucosa	1	male	None	Healthy Human Subjects	Human Microbiome Project (HMP)
faab18e1a137731cffda88256036ffe4	764224817	faab18e1a137731cffda882560074416	gingiva	1	male	None	Healthy Human Subjects	Human Microbiome Project (HMP)
faab18e1a137731cffda88256028c939	763435843	faab18e1a137731cffda882560067021	external naris	1	male	None	Healthy Human Subjects	Human Microbiome Project (HMP)
faab18e1a137731cffda8825602919ae	763496533	faab18e1a137731cffda88256006809f	throat	1	male	None	Healthy Human Subjects	Human Microbiome Project (HMP)
faab18e1a137731cffda882560356a1b	764285508	faab18e1a137731cffda8825600750c6	buccal mucosa	1	male	None	Healthy Human Subjects	Human Microbiome Project (HMP)
faab18e1a137731cffda88256029151a	763496533	faab18e1a137731cffda88256006809f	palatine tonsil	1	male	None	Healthy Human Subjects	Human Microbiome Project (HMP)
faab18e1a137731cffda88256074ece3	370425937	faab18e1a137731cffda88256004c73e	gingiva	1	female	None	Healthy Human Subjects	Human Microbiome Project (HMP)
596fc2de57601ec08a01fdee593308a7	663835652	faab18e1a137731cffda882560060845	buccal mucosa	3	female	None	Healthy Human Subjects	Human Microbiome Project (HMP)
faab18e1a137731cffda8825606ab225	158479027	faab18e1a137731cffda88256000a55a	gingiva	2	male	None	Healthy Human Subjects	Human Microbiome Project (HMP)
faab18e1a137731cffda882560ca7734	764042746	faab18e1a137731cffda882560071888	palatine tonsil	2	female	None	Healthy Human Subjects	Human Microbiome Project (HMP)
faab18e1a137731cffda88256088c33f	160158126	faab18e1a137731cffda88256002330b	dorsum of tongue	2	male	None	Healthy Human Subjects	Human Microbiome Project (HMP)
faab18e1a137731cffda882560dc597f	115629832	faab18e1a137731cffda882560000e4a	dorsum of tongue	1	male	None	Healthy Human Subjects	Human Microbiome Project (HMP)
faab18e1a137731cffda882560d0c86a	765195863	faab18e1a137731cffda88256008696b	gingiva	2	female	None	Healthy Human Subjects	Human Microbiome Project (HMP)
faab18e1a137731cffda882560aa7a62	638754422	faab18e1a137731cffda88256005e8df	buccal mucosa	2	female	None	Healthy Human Subjects	Human Microbiome Project (HMP)
faab18e1a137731cffda8825605cad2e	508703490	faab18e1a137731cffda88256005245b	buccal mucosa	1	female	None	Healthy Human Subjects	Human Microbiome Project (HMP)
faab18e1a137731cffda882560c7df26	289996019	faab18e1a137731cffda882560045384	gingiva	2	male	None	Healthy Human Subjects	Human Microbiome Project (HMP)
faab18e1a137731cffda8825602ccab2	763840445	faab18e1a137731cffda88256006dda2	buccal mucosa	1	female	None	Healthy Human Subjects	Human Microbiome Project (HMP)
faab18e1a137731cffda882560564b92	765560005	faab18e1a137731cffda88256008bf27	external naris	1	male	None	Healthy Human Subjects	Human Microbiome Project (HMP)
596fc2de57601ec08a01fdee594503d0	765276783	faab18e1a137731cffda882560088adf	gingiva	2	male	None	Healthy Human Subjects	Human Microbiome Project (HMP)
faab18e1a137731cffda8825603b062e	764649650	faab18e1a137731cffda88256007bc2d	gingiva	1	female	None	Healthy Human Subjects	Human Microbiome Project (HMP)
faab18e1a137731cffda882560540610	764083206	faab18e1a137731cffda882560072ab6	external naris	2	male	None	Healthy Human Subjects	Human Microbiome Project (HMP)
faab18e1a137731cffda88256087d555	604812005	faab18e1a137731cffda88256005c2a6	buccal mucosa	1	male	None	Healthy Human Subjects	Human Microbiome Project (HMP)
932d8fbc70ae8f856028b3f67cafa676	ZOZOW1T	88af6472fb03642dd5eaf8cddc362cd5	nasal cavity	5	male	caucasian	prediabetes	Integrative Human Microbiome Project
faab18e1a137731cffda8825607a0a8a	246515023	faab18e1a137731cffda882560041c2a	buccal mucosa	1	female	None	Healthy Human Subjects	Human Microbiome Project (HMP)
faab18e1a137731cffda8825604e3f0a	160218816	faab18e1a137731cffda8825600242a5	external naris	1	male	None	Healthy Human Subjects	Human Microbiome Project (HMP)
faab18e1a137731cffda88256059fb56	765701615	faab18e1a137731cffda88256008de00	gingiva	1	male	None	Healthy Human Subjects	Human Microbiome Project (HMP)
faab18e1a137731cffda88256036325a	764487809	faab18e1a137731cffda88256007a718	gingiva	1	male	None	Healthy Human Subjects	Human Microbiome Project (HMP)
faab18e1a137731cffda882560c6fb68	764062976	faab18e1a137731cffda882560071d3d	external naris	2	female	None	Healthy Human Subjects	Human Microbiome Project (HMP)
faab18e1a137731cffda882560d1e419	764588959	faab18e1a137731cffda88256007b6f3	dorsum of tongue	2	female	None	Healthy Human Subjects	Human Microbiome Project (HMP)
596fc2de57601ec08a01fdee594cd53d	764811490	faab18e1a137731cffda88256007f09a	gingiva	1	female	None	Healthy Human Subjects	Human Microbiome Project (HMP)
596fc2de57601ec08a01fdee592b2a36	160582958	faab18e1a137731cffda88256002c85a	gingiva	3	female	None	Healthy Human Subjects	Human Microbiome Project (HMP)
faab18e1a137731cffda882560ef23d8	866653606	faab18e1a137731cffda8825600924f5	gingiva	2	female	None	Healthy Human Subjects	Human Microbiome Project (HMP)
faab18e1a137731cffda8825605d7dcc	861967750	faab18e1a137731cffda8825600923f5	gingiva	1	male	None	Healthy Human Subjects	Human Microbiome Project (HMP)
faab18e1a137731cffda8825604934ee	160603188	faab18e1a137731cffda88256002d282	external naris	1	male	None	Healthy Human Subjects	Human Microbiome Project (HMP)
faab18e1a137731cffda8825607e0dd7	158883629	faab18e1a137731cffda88256000dd13	buccal mucosa	2	female	None	Healthy Human Subjects	Human Microbiome Project (HMP)
faab18e1a137731cffda882560ab9c99	370425937	faab18e1a137731cffda88256004c73e	buccal mucosa	2	female	None	Healthy Human Subjects	Human Microbiome Project (HMP)
596fc2de57601ec08a01fdee59143c4c	338793263	faab18e1a137731cffda8825600486c6	gingiva	2	female	None	Healthy Human Subjects	Human Microbiome Project (HMP)
faab18e1a137731cffda88256099a5cf	289996019	faab18e1a137731cffda882560045384	dorsum of tongue	1	male	None	Healthy Human Subjects	Human Microbiome Project (HMP)
faab18e1a137731cffda882560e373d6	159753524	faab18e1a137731cffda88256001ed14	buccal mucosa	3	female	None	Healthy Human Subjects	Human Microbiome Project (HMP)
faab18e1a137731cffda882560e47a83	158802708	faab18e1a137731cffda88256000cbcc	gingiva	3	male	None	Healthy Human Subjects	Human Microbiome Project (HMP)
faab18e1a137731cffda882560a668d1	160582958	faab18e1a137731cffda88256002c85a	external naris	2	female	None	Healthy Human Subjects	Human Microbiome Project (HMP)
faab18e1a137731cffda8825607e167a	158883629	faab18e1a137731cffda88256000dd13	gingiva	2	female	None	Healthy Human Subjects	Human Microbiome Project (HMP)
faab18e1a137731cffda8825607ff805	159510762	faab18e1a137731cffda88256001b19a	gingiva	2	male	None	Healthy Human Subjects	Human Microbiome Project (HMP)
faab18e1a137731cffda882560f7c9e8	368533040	faab18e1a137731cffda88256004aea6	external naris	3	male	None	Healthy Human Subjects	Human Microbiome Project (HMP)
faab18e1a137731cffda882560bc1b44	160421117	faab18e1a137731cffda882560028da5	buccal mucosa	3	male	None	Healthy Human Subjects	Human Microbiome Project (HMP)
faab18e1a137731cffda882560a42588	160421117	faab18e1a137731cffda882560028da5	buccal mucosa	2	male	None	Healthy Human Subjects	Human Microbiome Project (HMP)
faab18e1a137731cffda882560c95815	765560005	faab18e1a137731cffda88256008bf27	throat	2	male	None	Healthy Human Subjects	Human Microbiome Project (HMP)
faab18e1a137731cffda8825608b39ac	159146620	faab18e1a137731cffda882560011bdf	buccal mucosa	2	male	None	Healthy Human Subjects	Human Microbiome Project (HMP)
596fc2de57601ec08a01fdee590a1dc0	765195863	faab18e1a137731cffda88256008696b	buccal mucosa	3	female	None	Healthy Human Subjects	Human Microbiome Project (HMP)
faab18e1a137731cffda88256091f54f	764325968	faab18e1a137731cffda882560076bd4	gingiva	2	male	None	Healthy Human Subjects	Human Microbiome Project (HMP)
faab18e1a137731cffda882560e6c583	159227541	faab18e1a137731cffda882560013829	external naris	3	female	None	Healthy Human Subjects	Human Microbiome Project (HMP)
c22b9238b5b9beec7a9a1fc7c32c1f0a	ZLYEM2C	88af6472fb03642dd5eaf8cddc34208b	nasal cavity	4	male	asian	prediabetes	Integrative Human Microbiome Project
596fc2de57601ec08a01fdee5911a55d	765337473	faab18e1a137731cffda882560089ede	gingiva	2	female	None	Healthy Human Subjects	Human Microbiome Project (HMP)
596fc2de57601ec08a01fdee59369412	765398164	faab18e1a137731cffda88256008aba0	dorsum of tongue	2	male	None	Healthy Human Subjects	Human Microbiome Project (HMP)
faab18e1a137731cffda882560e02db5	764467579	faab18e1a137731cffda882560079834	dorsum of tongue	3	female	None	Healthy Human Subjects	Human Microbiome Project (HMP)
596fc2de57601ec08a01fdee590ec4e8	861967750	faab18e1a137731cffda8825600923f5	external naris	2	male	None	Healthy Human Subjects	Human Microbiome Project (HMP)
faab18e1a137731cffda8825609a3398	338793263	faab18e1a137731cffda8825600486c6	dorsum of tongue	1	female	None	Healthy Human Subjects	Human Microbiome Project (HMP)
faab18e1a137731cffda882560332117	763982056	faab18e1a137731cffda882560070871	gingiva	1	male	None	Healthy Human Subjects	Human Microbiome Project (HMP)
596fc2de57601ec08a01fdee590d60df	765377934	faab18e1a137731cffda88256008a0ad	external naris	2	female	None	Healthy Human Subjects	Human Microbiome Project (HMP)
faab18e1a137731cffda8825604827ab	160582958	faab18e1a137731cffda88256002c85a	external naris	1	female	None	Healthy Human Subjects	Human Microbiome Project (HMP)
faab18e1a137731cffda8825602127df	158802708	faab18e1a137731cffda88256000cbcc	buccal mucosa	1	male	None	Healthy Human Subjects	Human Microbiome Project (HMP)
faab18e1a137731cffda882560d7adb8	764508039	faab18e1a137731cffda88256007b4bf	dorsum of tongue	2	male	None	Healthy Human Subjects	Human Microbiome Project (HMP)
596fc2de57601ec08a01fdee592d35e1	763721271	faab18e1a137731cffda88256006ccfe	dorsum of tongue	3	female	None	Healthy Human Subjects	Human Microbiome Project (HMP)
faab18e1a137731cffda882560c6ecf9	764062976	faab18e1a137731cffda882560071d3d	gingiva	2	female	None	Healthy Human Subjects	Human Microbiome Project (HMP)
faab18e1a137731cffda8825607f5410	159247771	faab18e1a137731cffda88256001465c	dorsum of tongue	2	female	None	Healthy Human Subjects	Human Microbiome Project (HMP)
faab18e1a137731cffda882560cf0751	561079058	faab18e1a137731cffda882560059c7a	palatine tonsil	1	female	None	Healthy Human Subjects	Human Microbiome Project (HMP)
faab18e1a137731cffda88256022738b	159369152	faab18e1a137731cffda882560017cd5	dorsum of tongue	1	male	None	Healthy Human Subjects	Human Microbiome Project (HMP)
faab18e1a137731cffda8825605ef1e0	160643649	faab18e1a137731cffda88256002daa2	dorsum of tongue	1	female	None	Healthy Human Subjects	Human Microbiome Project (HMP)
faab18e1a137731cffda8825601f7a78	158337416	faab18e1a137731cffda8825600073ad	buccal mucosa	1	female	None	Healthy Human Subjects	Human Microbiome Project (HMP)
faab18e1a137731cffda882560d4e6f7	763395383	faab18e1a137731cffda882560066d31	buccal mucosa	3	male	None	Healthy Human Subjects	Human Microbiome Project (HMP)
596fc2de57601ec08a01fdee59369b27	765398164	faab18e1a137731cffda88256008aba0	gingiva	2	male	None	Healthy Human Subjects	Human Microbiome Project (HMP)
596fc2de57601ec08a01fdee59401271	763901136	faab18e1a137731cffda88256006f29d	buccal mucosa	3	female	None	Healthy Human Subjects	Human Microbiome Project (HMP)
faab18e1a137731cffda8825608ed863	763759525	faab18e1a137731cffda88256006d20c	gingiva	2	female	None	Healthy Human Subjects	Human Microbiome Project (HMP)
c22b9238b5b9beec7a9a1fc7c33009f0	ZOZOW1T	88af6472fb03642dd5eaf8cddc362cd5	nasal cavity	57	male	caucasian	prediabetes	Integrative Human Microbiome Project
faab18e1a137731cffda882560c7cd2a	289996019	faab18e1a137731cffda882560045384	buccal mucosa	2	male	None	Healthy Human Subjects	Human Microbiome Project (HMP)
faab18e1a137731cffda8825609a3a02	338793263	faab18e1a137731cffda8825600486c6	gingiva	1	female	None	Healthy Human Subjects	Human Microbiome Project (HMP)
596fc2de57601ec08a01fdee592b1e3d	160582958	faab18e1a137731cffda88256002c85a	buccal mucosa	3	female	None	Healthy Human Subjects	Human Microbiome Project (HMP)
faab18e1a137731cffda88256060799b	160400887	faab18e1a137731cffda882560028083	buccal mucosa	1	male	None	Healthy Human Subjects	Human Microbiome Project (HMP)
596fc2de57601ec08a01fdee593cf17c	486505039	faab18e1a137731cffda882560050fd7	buccal mucosa	2	male	None	Healthy Human Subjects	Human Microbiome Project (HMP)
596fc2de57601ec08a01fdee594b7b95	863126187	faab18e1a137731cffda88256009245b	dorsum of tongue	2	male	None	Healthy Human Subjects	Human Microbiome Project (HMP)
faab18e1a137731cffda8825609f3f67	686765762	faab18e1a137731cffda882560062776	dorsum of tongue	1	male	None	Healthy Human Subjects	Human Microbiome Project (HMP)
faab18e1a137731cffda882560431155	159611913	faab18e1a137731cffda88256001c4f6	dorsum of tongue	1	male	None	Healthy Human Subjects	Human Microbiome Project (HMP)
faab18e1a137731cffda88256097f576	737052003	faab18e1a137731cffda88256006478b	dorsum of tongue	1	female	None	Healthy Human Subjects	Human Microbiome Project (HMP)
596fc2de57601ec08a01fdee5917c083	739574095	faab18e1a137731cffda88256006517c	gingiva	2	female	None	Healthy Human Subjects	Human Microbiome Project (HMP)
faab18e1a137731cffda8825609bedc8	764224817	faab18e1a137731cffda882560074416	gingiva	2	male	None	Healthy Human Subjects	Human Microbiome Project (HMP)
faab18e1a137731cffda88256036a032	764467579	faab18e1a137731cffda882560079834	buccal mucosa	1	female	None	Healthy Human Subjects	Human Microbiome Project (HMP)
faab18e1a137731cffda8825603152d8	763577454	faab18e1a137731cffda88256006a2da	throat	2	female	None	Healthy Human Subjects	Human Microbiome Project (HMP)
faab18e1a137731cffda882560c85c86	663835652	faab18e1a137731cffda882560060845	palatine tonsil	1	female	None	Healthy Human Subjects	Human Microbiome Project (HMP)
596fc2de57601ec08a01fdee591f6e34	765256553	faab18e1a137731cffda882560087fc8	buccal mucosa	2	female	None	Healthy Human Subjects	Human Microbiome Project (HMP)
faab18e1a137731cffda882560331523	763982056	faab18e1a137731cffda882560070871	buccal mucosa	1	male	None	Healthy Human Subjects	Human Microbiome Project (HMP)
596fc2de57601ec08a01fdee5917e25a	370027359	faab18e1a137731cffda88256004bc05	external naris	2	male	None	Healthy Human Subjects	Human Microbiome Project (HMP)
faab18e1a137731cffda882560314b34	763577454	faab18e1a137731cffda88256006a2da	gingiva	2	female	None	Healthy Human Subjects	Human Microbiome Project (HMP)
faab18e1a137731cffda88256034e53c	764245047	faab18e1a137731cffda8825600748d0	dorsum of tongue	1	female	None	Healthy Human Subjects	Human Microbiome Project (HMP)
faab18e1a137731cffda882560e96728	441369442	faab18e1a137731cffda88256004fb68	buccal mucosa	2	female	None	Healthy Human Subjects	Human Microbiome Project (HMP)
faab18e1a137731cffda8825602e0e79	763961826	faab18e1a137731cffda882560070241	portion of saliva	1	male	None	Healthy Human Subjects	Human Microbiome Project (HMP)
faab18e1a137731cffda88256070cbd7	533247696	faab18e1a137731cffda882560056fc6	gingiva	1	female	None	Healthy Human Subjects	Human Microbiome Project (HMP)
596fc2de57601ec08a01fdee59479081	316129862	faab18e1a137731cffda8825600475cd	external naris	2	female	None	Healthy Human Subjects	Human Microbiome Project (HMP)
faab18e1a137731cffda882560ea6131	159268001	faab18e1a137731cffda8825600153a2	external naris	3	male	None	Healthy Human Subjects	Human Microbiome Project (HMP)
596fc2de57601ec08a01fdee591e25f9	764366428	faab18e1a137731cffda882560077fbb	palatine tonsil	3	female	None	Healthy Human Subjects	Human Microbiome Project (HMP)
faab18e1a137731cffda8825606e4142	158256496	faab18e1a137731cffda882560005e48	gingiva	2	female	None	Healthy Human Subjects	Human Microbiome Project (HMP)
faab18e1a137731cffda882560d99818	764366428	faab18e1a137731cffda882560077fbb	gingiva	2	female	None	Healthy Human Subjects	Human Microbiome Project (HMP)
faab18e1a137731cffda882560c1fffe	764346198	faab18e1a137731cffda882560077ad4	gingiva	2	female	None	Healthy Human Subjects	Human Microbiome Project (HMP)
596fc2de57601ec08a01fdee59456619	305070461	faab18e1a137731cffda882560046e80	buccal mucosa	3	male	None	Healthy Human Subjects	Human Microbiome Project (HMP)
faab18e1a137731cffda882560230bed	159591683	faab18e1a137731cffda88256001c2a4	buccal mucosa	1	male	None	Healthy Human Subjects	Human Microbiome Project (HMP)
faab18e1a137731cffda8825607b9a6d	158802708	faab18e1a137731cffda88256000cbcc	buccal mucosa	2	male	None	Healthy Human Subjects	Human Microbiome Project (HMP)
faab18e1a137731cffda882560db074a	525622796	faab18e1a137731cffda882560055156	dorsum of tongue	1	female	None	Healthy Human Subjects	Human Microbiome Project (HMP)
596fc2de57601ec08a01fdee59171865	857980665	faab18e1a137731cffda882560091d92	dorsum of tongue	2	female	None	Healthy Human Subjects	Human Microbiome Project (HMP)
faab18e1a137731cffda882560992424	675950834	faab18e1a137731cffda882560061a7f	gingiva	1	female	None	Healthy Human Subjects	Human Microbiome Project (HMP)
596fc2de57601ec08a01fdee591d320b	932979671	faab18e1a137731cffda8825600977d0	dorsum of tongue	2	female	None	Healthy Human Subjects	Human Microbiome Project (HMP)
596fc2de57601ec08a01fdee591c2073	953045535	faab18e1a137731cffda8825600992c6	dorsum of tongue	2	female	None	Healthy Human Subjects	Human Microbiome Project (HMP)
faab18e1a137731cffda88256048263c	160582958	faab18e1a137731cffda88256002c85a	gingiva	1	female	None	Healthy Human Subjects	Human Microbiome Project (HMP)
faab18e1a137731cffda8825607fec5d	159510762	faab18e1a137731cffda88256001b19a	dorsum of tongue	2	male	None	Healthy Human Subjects	Human Microbiome Project (HMP)
596fc2de57601ec08a01fdee59119e9d	765337473	faab18e1a137731cffda882560089ede	buccal mucosa	2	female	None	Healthy Human Subjects	Human Microbiome Project (HMP)
faab18e1a137731cffda8825604f6993	765094712	faab18e1a137731cffda882560085330	dorsum of tongue	1	male	None	Healthy Human Subjects	Human Microbiome Project (HMP)
faab18e1a137731cffda882560919905	764325968	faab18e1a137731cffda882560076bd4	dorsum of tongue	2	male	None	Healthy Human Subjects	Human Microbiome Project (HMP)
faab18e1a137731cffda882560393157	764447348	faab18e1a137731cffda882560078dfb	external naris	1	male	None	Healthy Human Subjects	Human Microbiome Project (HMP)
faab18e1a137731cffda882560ed0b46	257905678	faab18e1a137731cffda882560042a45	buccal mucosa	2	female	None	Healthy Human Subjects	Human Microbiome Project (HMP)
faab18e1a137731cffda8825602bf201	763577454	faab18e1a137731cffda88256006a2da	gingiva	1	female	None	Healthy Human Subjects	Human Microbiome Project (HMP)
faab18e1a137731cffda8825609f50c6	686765762	faab18e1a137731cffda882560062776	gingiva	1	male	None	Healthy Human Subjects	Human Microbiome Project (HMP)
596fc2de57601ec08a01fdee59401aa5	763901136	faab18e1a137731cffda88256006f29d	gingiva	3	female	None	Healthy Human Subjects	Human Microbiome Project (HMP)
faab18e1a137731cffda8825609ec886	159814214	faab18e1a137731cffda88256001fad6	dorsum of tongue	2	male	None	Healthy Human Subjects	Human Microbiome Project (HMP)
faab18e1a137731cffda882560bece9d	160603188	faab18e1a137731cffda88256002d282	dorsum of tongue	3	male	None	Healthy Human Subjects	Human Microbiome Project (HMP)
faab18e1a137731cffda88256025e06f	159207311	faab18e1a137731cffda882560012baa	dorsum of tongue	1	male	None	Healthy Human Subjects	Human Microbiome Project (HMP)
faab18e1a137731cffda8825603a035d	764588959	faab18e1a137731cffda88256007b6f3	dorsum of tongue	1	female	None	Healthy Human Subjects	Human Microbiome Project (HMP)
faab18e1a137731cffda88256027274e	159207311	faab18e1a137731cffda882560012baa	external naris	1	male	None	Healthy Human Subjects	Human Microbiome Project (HMP)
faab18e1a137731cffda8825604e48e5	160259276	faab18e1a137731cffda882560025884	gingiva	1	female	None	Healthy Human Subjects	Human Microbiome Project (HMP)
faab18e1a137731cffda8825605efa75	160643649	faab18e1a137731cffda88256002daa2	buccal mucosa	1	female	None	Healthy Human Subjects	Human Microbiome Project (HMP)
faab18e1a137731cffda8825602df921	763961826	faab18e1a137731cffda882560070241	gingiva	1	male	None	Healthy Human Subjects	Human Microbiome Project (HMP)
faab18e1a137731cffda882560545918	763496533	faab18e1a137731cffda88256006809f	external naris	2	male	None	Healthy Human Subjects	Human Microbiome Project (HMP)
faab18e1a137731cffda8825608258d5	158944319	faab18e1a137731cffda88256000edb0	external naris	2	female	None	Healthy Human Subjects	Human Microbiome Project (HMP)
faab18e1a137731cffda882560742ff9	158499257	faab18e1a137731cffda88256000a83a	external naris	2	male	None	Healthy Human Subjects	Human Microbiome Project (HMP)
596fc2de57601ec08a01fdee593a5c7c	809362576	faab18e1a137731cffda88256008f05d	dorsum of tongue	2	female	None	Healthy Human Subjects	Human Microbiome Project (HMP)
faab18e1a137731cffda882560449bfb	159814214	faab18e1a137731cffda88256001fad6	buccal mucosa	1	male	None	Healthy Human Subjects	Human Microbiome Project (HMP)
faab18e1a137731cffda8825602c469f	763638144	faab18e1a137731cffda88256006b0a4	dorsum of tongue	1	female	None	Healthy Human Subjects	Human Microbiome Project (HMP)
faab18e1a137731cffda882560376e41	763435843	faab18e1a137731cffda882560067021	external naris	2	male	None	Healthy Human Subjects	Human Microbiome Project (HMP)
faab18e1a137731cffda882560297010	763820215	faab18e1a137731cffda88256006d6b3	buccal mucosa	1	female	None	Healthy Human Subjects	Human Microbiome Project (HMP)
faab18e1a137731cffda882560b122e1	246515023	faab18e1a137731cffda882560041c2a	buccal mucosa	2	female	None	Healthy Human Subjects	Human Microbiome Project (HMP)
932d8fbc70ae8f856028b3f67c451161	ZLZNCLZ	88af6472fb03642dd5eaf8cddc36e4fd	nasal cavity	2	male	caucasian	prediabetes	Integrative Human Microbiome Project
faab18e1a137731cffda882560c2b646	763536994	faab18e1a137731cffda882560069414	gingiva	3	male	None	Healthy Human Subjects	Human Microbiome Project (HMP)
c22b9238b5b9beec7a9a1fc7c32c0e09	ZLYEM2C	88af6472fb03642dd5eaf8cddc34208b	nasal cavity	3	male	asian	prediabetes	Integrative Human Microbiome Project
faab18e1a137731cffda8825602dd954	763961826	faab18e1a137731cffda882560070241	dorsum of tongue	1	male	None	Healthy Human Subjects	Human Microbiome Project (HMP)
596fc2de57601ec08a01fdee594f17a5	764872181	faab18e1a137731cffda882560081489	external naris	1	male	None	Healthy Human Subjects	Human Microbiome Project (HMP)
596fc2de57601ec08a01fdee591ae020	525622796	faab18e1a137731cffda882560055156	gingiva	2	female	None	Healthy Human Subjects	Human Microbiome Project (HMP)
596fc2de57601ec08a01fdee5923d1f8	275382046	faab18e1a137731cffda8825600442d2	buccal mucosa	2	male	None	Healthy Human Subjects	Human Microbiome Project (HMP)
faab18e1a137731cffda882560545b5c	763496533	faab18e1a137731cffda88256006809f	portion of saliva	2	male	None	Healthy Human Subjects	Human Microbiome Project (HMP)
faab18e1a137731cffda882560378088	763435843	faab18e1a137731cffda882560067021	buccal mucosa	2	male	None	Healthy Human Subjects	Human Microbiome Project (HMP)
faab18e1a137731cffda8825602fa3dc	763860675	faab18e1a137731cffda88256006ec30	dorsum of tongue	1	male	None	Healthy Human Subjects	Human Microbiome Project (HMP)
596fc2de57601ec08a01fdee5930e309	797461496	faab18e1a137731cffda88256008ede7	dorsum of tongue	3	female	None	Healthy Human Subjects	Human Microbiome Project (HMP)
596fc2de57601ec08a01fdee5905cd25	366487741	faab18e1a137731cffda882560049fe9	dorsum of tongue	1	female	None	Healthy Human Subjects	Human Microbiome Project (HMP)
596fc2de57601ec08a01fdee5923d84f	275382046	faab18e1a137731cffda8825600442d2	gingiva	2	male	None	Healthy Human Subjects	Human Microbiome Project (HMP)
faab18e1a137731cffda882560ad48ff	160178356	faab18e1a137731cffda882560023e36	gingiva	2	male	None	Healthy Human Subjects	Human Microbiome Project (HMP)
faab18e1a137731cffda882560ea0555	160319967	faab18e1a137731cffda8825600261ea	external naris	3	female	None	Healthy Human Subjects	Human Microbiome Project (HMP)
596fc2de57601ec08a01fdee593621d4	765377934	faab18e1a137731cffda88256008a0ad	external naris	3	female	None	Healthy Human Subjects	Human Microbiome Project (HMP)
faab18e1a137731cffda8825605d7acf	861967750	faab18e1a137731cffda8825600923f5	buccal mucosa	1	male	None	Healthy Human Subjects	Human Microbiome Project (HMP)
faab18e1a137731cffda8825603e558d	159915365	faab18e1a137731cffda88256001ff7a	dorsum of tongue	1	female	None	Healthy Human Subjects	Human Microbiome Project (HMP)
faab18e1a137731cffda88256038afec	764325968	faab18e1a137731cffda882560076bd4	dorsum of tongue	1	male	None	Healthy Human Subjects	Human Microbiome Project (HMP)
596fc2de57601ec08a01fdee59424b65	857980665	faab18e1a137731cffda882560091d92	external naris	3	female	None	Healthy Human Subjects	Human Microbiome Project (HMP)
faab18e1a137731cffda88256039949c	764508039	faab18e1a137731cffda88256007b4bf	external naris	1	male	None	Healthy Human Subjects	Human Microbiome Project (HMP)
faab18e1a137731cffda882560857d86	159591683	faab18e1a137731cffda88256001c2a4	gingiva	2	male	None	Healthy Human Subjects	Human Microbiome Project (HMP)
faab18e1a137731cffda882560ab91f6	370425937	faab18e1a137731cffda88256004c73e	dorsum of tongue	2	female	None	Healthy Human Subjects	Human Microbiome Project (HMP)
faab18e1a137731cffda8825607f627f	159247771	faab18e1a137731cffda88256001465c	buccal mucosa	2	female	None	Healthy Human Subjects	Human Microbiome Project (HMP)
faab18e1a137731cffda88256055c5d8	765337473	faab18e1a137731cffda882560089ede	dorsum of tongue	1	female	None	Healthy Human Subjects	Human Microbiome Project (HMP)
faab18e1a137731cffda88256029fb97	763536994	faab18e1a137731cffda882560069414	dorsum of tongue	1	male	None	Healthy Human Subjects	Human Microbiome Project (HMP)
faab18e1a137731cffda8825606f47e9	158337416	faab18e1a137731cffda8825600073ad	gingiva	2	female	None	Healthy Human Subjects	Human Microbiome Project (HMP)
faab18e1a137731cffda8825602c0c62	763577454	faab18e1a137731cffda88256006a2da	throat	1	female	None	Healthy Human Subjects	Human Microbiome Project (HMP)
596fc2de57601ec08a01fdee5918cfb8	305070461	faab18e1a137731cffda882560046e80	buccal mucosa	2	male	None	Healthy Human Subjects	Human Microbiome Project (HMP)
596fc2de57601ec08a01fdee594c71f9	764245047	faab18e1a137731cffda8825600748d0	gingiva	2	female	None	Healthy Human Subjects	Human Microbiome Project (HMP)
596fc2de57601ec08a01fdee59119c6c	765337473	faab18e1a137731cffda882560089ede	dorsum of tongue	2	female	None	Healthy Human Subjects	Human Microbiome Project (HMP)
faab18e1a137731cffda88256031101e	763901136	faab18e1a137731cffda88256006f29d	external naris	1	female	None	Healthy Human Subjects	Human Microbiome Project (HMP)
faab18e1a137731cffda882560cbe225	763901136	faab18e1a137731cffda88256006f29d	dorsum of tongue	2	female	None	Healthy Human Subjects	Human Microbiome Project (HMP)
596fc2de57601ec08a01fdee593598bd	147406386	faab18e1a137731cffda8825600012e8	dorsum of tongue	3	male	None	Healthy Human Subjects	Human Microbiome Project (HMP)
596fc2de57601ec08a01fdee591c1518	953045535	faab18e1a137731cffda8825600992c6	buccal mucosa	2	female	None	Healthy Human Subjects	Human Microbiome Project (HMP)
596fc2de57601ec08a01fdee59205b13	764508039	faab18e1a137731cffda88256007b4bf	dorsum of tongue	3	male	None	Healthy Human Subjects	Human Microbiome Project (HMP)
596fc2de57601ec08a01fdee5934b84e	275382046	faab18e1a137731cffda8825600442d2	buccal mucosa	3	male	None	Healthy Human Subjects	Human Microbiome Project (HMP)
faab18e1a137731cffda882560289b9d	159571453	faab18e1a137731cffda88256001be7d	buccal mucosa	1	male	None	Healthy Human Subjects	Human Microbiome Project (HMP)
faab18e1a137731cffda882560bcf9b1	160380657	faab18e1a137731cffda8825600274d0	dorsum of tongue	3	male	None	Healthy Human Subjects	Human Microbiome Project (HMP)
faab18e1a137731cffda882560e36863	159753524	faab18e1a137731cffda88256001ed14	dorsum of tongue	3	female	None	Healthy Human Subjects	Human Microbiome Project (HMP)
596fc2de57601ec08a01fdee591ce7bc	550534656	faab18e1a137731cffda882560058852	buccal mucosa	3	female	None	Healthy Human Subjects	Human Microbiome Project (HMP)
faab18e1a137731cffda882560f50746	604812005	faab18e1a137731cffda88256005c2a6	buccal mucosa	3	male	None	Healthy Human Subjects	Human Microbiome Project (HMP)
faab18e1a137731cffda8825608161de	159733294	faab18e1a137731cffda88256001df4f	gingiva	2	female	None	Healthy Human Subjects	Human Microbiome Project (HMP)
596fc2de57601ec08a01fdee59269ef8	884797910	faab18e1a137731cffda882560094a7f	external naris	3	male	None	Healthy Human Subjects	Human Microbiome Project (HMP)
596fc2de57601ec08a01fdee592b381a	160582958	faab18e1a137731cffda88256002c85a	external naris	3	female	None	Healthy Human Subjects	Human Microbiome Project (HMP)
faab18e1a137731cffda882560467b77	160319967	faab18e1a137731cffda8825600261ea	external naris	1	female	None	Healthy Human Subjects	Human Microbiome Project (HMP)
faab18e1a137731cffda882560e9ea36	160319967	faab18e1a137731cffda8825600261ea	dorsum of tongue	3	female	None	Healthy Human Subjects	Human Microbiome Project (HMP)
932d8fbc70ae8f856028b3f67c4568cf	ZLZNCLZ	88af6472fb03642dd5eaf8cddc36e4fd	nasal cavity	6	male	caucasian	prediabetes	Integrative Human Microbiome Project
596fc2de57601ec08a01fdee5915396a	234447334	faab18e1a137731cffda882560040f91	dorsum of tongue	2	female	None	Healthy Human Subjects	Human Microbiome Project (HMP)
faab18e1a137731cffda8825608e9570	765094712	faab18e1a137731cffda882560085330	gingiva	2	male	None	Healthy Human Subjects	Human Microbiome Project (HMP)
faab18e1a137731cffda8825605bdddf	404239096	faab18e1a137731cffda88256004db77	gingiva	1	male	None	Healthy Human Subjects	Human Microbiome Project (HMP)
596fc2de57601ec08a01fdee592a06e5	257905678	faab18e1a137731cffda882560042a45	external naris	3	female	None	Healthy Human Subjects	Human Microbiome Project (HMP)
faab18e1a137731cffda882560429cb4	159490532	faab18e1a137731cffda88256001a40f	dorsum of tongue	1	male	None	Healthy Human Subjects	Human Microbiome Project (HMP)
596fc2de57601ec08a01fdee591e3e01	764366428	faab18e1a137731cffda882560077fbb	gingiva	3	female	None	Healthy Human Subjects	Human Microbiome Project (HMP)
faab18e1a137731cffda8825605cb413	508703490	faab18e1a137731cffda88256005245b	gingiva	1	female	None	Healthy Human Subjects	Human Microbiome Project (HMP)
faab18e1a137731cffda8825602be6d0	763577454	faab18e1a137731cffda88256006a2da	buccal mucosa	1	female	None	Healthy Human Subjects	Human Microbiome Project (HMP)
faab18e1a137731cffda88256053c59a	763961826	faab18e1a137731cffda882560070241	palatine tonsil	2	male	None	Healthy Human Subjects	Human Microbiome Project (HMP)
faab18e1a137731cffda8825607bf69d	159005010	faab18e1a137731cffda882560010f68	buccal mucosa	2	female	None	Healthy Human Subjects	Human Microbiome Project (HMP)
faab18e1a137731cffda8825604f1e1e	765094712	faab18e1a137731cffda882560085330	buccal mucosa	1	male	None	Healthy Human Subjects	Human Microbiome Project (HMP)
faab18e1a137731cffda882560ed71c4	763721271	faab18e1a137731cffda88256006ccfe	dorsum of tongue	2	female	None	Healthy Human Subjects	Human Microbiome Project (HMP)
faab18e1a137731cffda8825606db847	158155345	faab18e1a137731cffda882560003f87	dorsum of tongue	2	male	None	Healthy Human Subjects	Human Microbiome Project (HMP)
faab18e1a137731cffda8825603e83b9	159915365	faab18e1a137731cffda88256001ff7a	buccal mucosa	1	female	None	Healthy Human Subjects	Human Microbiome Project (HMP)
faab18e1a137731cffda882560232e8a	159591683	faab18e1a137731cffda88256001c2a4	gingiva	1	male	None	Healthy Human Subjects	Human Microbiome Project (HMP)
596fc2de57601ec08a01fdee59393c94	765337473	faab18e1a137731cffda882560089ede	buccal mucosa	3	female	None	Healthy Human Subjects	Human Microbiome Project (HMP)
faab18e1a137731cffda882560db287e	525622796	faab18e1a137731cffda882560055156	gingiva	1	female	None	Healthy Human Subjects	Human Microbiome Project (HMP)
596fc2de57601ec08a01fdee591ccf1c	550534656	faab18e1a137731cffda882560058852	dorsum of tongue	3	female	None	Healthy Human Subjects	Human Microbiome Project (HMP)
faab18e1a137731cffda882560dea3b6	486505039	faab18e1a137731cffda882560050fd7	external naris	1	male	None	Healthy Human Subjects	Human Microbiome Project (HMP)
faab18e1a137731cffda88256059a272	764892411	faab18e1a137731cffda882560082081	dorsum of tongue	2	male	None	Healthy Human Subjects	Human Microbiome Project (HMP)
faab18e1a137731cffda88256051a50d	765256553	faab18e1a137731cffda882560087fc8	buccal mucosa	1	female	None	Healthy Human Subjects	Human Microbiome Project (HMP)
faab18e1a137731cffda88256056f183	765317243	faab18e1a137731cffda882560089110	gingiva	1	female	None	Healthy Human Subjects	Human Microbiome Project (HMP)
596fc2de57601ec08a01fdee591867b3	355657046	faab18e1a137731cffda882560048e03	gingiva	2	male	None	Healthy Human Subjects	Human Microbiome Project (HMP)
faab18e1a137731cffda882560d5eae2	722859603	faab18e1a137731cffda882560063375	gingiva	1	female	None	Healthy Human Subjects	Human Microbiome Project (HMP)
faab18e1a137731cffda882560d5d4ed	722859603	faab18e1a137731cffda882560063375	dorsum of tongue	1	female	None	Healthy Human Subjects	Human Microbiome Project (HMP)
faab18e1a137731cffda882560994fea	550534656	faab18e1a137731cffda882560058852	dorsum of tongue	1	female	None	Healthy Human Subjects	Human Microbiome Project (HMP)
faab18e1a137731cffda882560c4095b	367712035	faab18e1a137731cffda88256004a942	gingiva	1	male	None	Healthy Human Subjects	Human Microbiome Project (HMP)
faab18e1a137731cffda8825603616be	764487809	faab18e1a137731cffda88256007a718	external naris	1	male	None	Healthy Human Subjects	Human Microbiome Project (HMP)
596fc2de57601ec08a01fdee5939337e	765337473	faab18e1a137731cffda882560089ede	dorsum of tongue	3	female	None	Healthy Human Subjects	Human Microbiome Project (HMP)
596fc2de57601ec08a01fdee5930efec	797461496	faab18e1a137731cffda88256008ede7	buccal mucosa	3	female	None	Healthy Human Subjects	Human Microbiome Project (HMP)
faab18e1a137731cffda882560b11a52	246515023	faab18e1a137731cffda882560041c2a	dorsum of tongue	2	female	None	Healthy Human Subjects	Human Microbiome Project (HMP)
faab18e1a137731cffda88256035b7e4	764346198	faab18e1a137731cffda882560077ad4	gingiva	1	female	None	Healthy Human Subjects	Human Microbiome Project (HMP)
faab18e1a137731cffda8825602bd882	763577454	faab18e1a137731cffda88256006a2da	portion of saliva	1	female	None	Healthy Human Subjects	Human Microbiome Project (HMP)
faab18e1a137731cffda8825609b758e	763982056	faab18e1a137731cffda882560070871	gingiva	2	male	None	Healthy Human Subjects	Human Microbiome Project (HMP)
faab18e1a137731cffda882560502c39	765013792	faab18e1a137731cffda882560083409	external naris	1	female	None	Healthy Human Subjects	Human Microbiome Project (HMP)
faab18e1a137731cffda88256048b75c	160542498	faab18e1a137731cffda88256002be82	buccal mucosa	1	male	None	Healthy Human Subjects	Human Microbiome Project (HMP)
faab18e1a137731cffda8825609885a1	706846339	faab18e1a137731cffda882560062e2e	gingiva	1	female	None	Healthy Human Subjects	Human Microbiome Project (HMP)
596fc2de57601ec08a01fdee594c68f0	764245047	faab18e1a137731cffda8825600748d0	dorsum of tongue	2	female	None	Healthy Human Subjects	Human Microbiome Project (HMP)
faab18e1a137731cffda88256089b7de	159227541	faab18e1a137731cffda882560013829	dorsum of tongue	2	female	None	Healthy Human Subjects	Human Microbiome Project (HMP)
596fc2de57601ec08a01fdee594a3446	612472597	faab18e1a137731cffda88256005d22c	gingiva	3	female	None	Healthy Human Subjects	Human Microbiome Project (HMP)
faab18e1a137731cffda8825605ca260	508703490	faab18e1a137731cffda88256005245b	dorsum of tongue	1	female	None	Healthy Human Subjects	Human Microbiome Project (HMP)
faab18e1a137731cffda8825604ba1e3	160158126	faab18e1a137731cffda88256002330b	dorsum of tongue	1	male	None	Healthy Human Subjects	Human Microbiome Project (HMP)
faab18e1a137731cffda88256087d467	604812005	faab18e1a137731cffda88256005c2a6	dorsum of tongue	1	male	None	Healthy Human Subjects	Human Microbiome Project (HMP)
596fc2de57601ec08a01fdee594ec153	764851951	faab18e1a137731cffda8825600804fc	dorsum of tongue	1	female	None	Healthy Human Subjects	Human Microbiome Project (HMP)
faab18e1a137731cffda88256084888e	159389382	faab18e1a137731cffda8825600189f5	buccal mucosa	2	male	None	Healthy Human Subjects	Human Microbiome Project (HMP)
596fc2de57601ec08a01fdee591b5518	765135172	faab18e1a137731cffda882560085d74	dorsum of tongue	3	male	None	Healthy Human Subjects	Human Microbiome Project (HMP)
596fc2de57601ec08a01fdee5937121d	370027359	faab18e1a137731cffda88256004bc05	external naris	3	male	None	Healthy Human Subjects	Human Microbiome Project (HMP)
596fc2de57601ec08a01fdee59446674	250593475	faab18e1a137731cffda882560042220	dorsum of tongue	2	male	None	Healthy Human Subjects	Human Microbiome Project (HMP)
faab18e1a137731cffda882560b35578	604812005	faab18e1a137731cffda88256005c2a6	external naris	2	male	None	Healthy Human Subjects	Human Microbiome Project (HMP)
596fc2de57601ec08a01fdee591e83be	436584885	faab18e1a137731cffda88256004f273	dorsum of tongue	1	male	None	Healthy Human Subjects	Human Microbiome Project (HMP)
faab18e1a137731cffda882560f6ca00	336497421	faab18e1a137731cffda882560047c83	gingiva	3	male	None	Healthy Human Subjects	Human Microbiome Project (HMP)
596fc2de57601ec08a01fdee591f74de	765256553	faab18e1a137731cffda882560087fc8	gingiva	2	female	None	Healthy Human Subjects	Human Microbiome Project (HMP)
faab18e1a137731cffda882560d4a506	268204421	faab18e1a137731cffda882560042aed	buccal mucosa	1	male	None	Healthy Human Subjects	Human Microbiome Project (HMP)
faab18e1a137731cffda882560b12593	246515023	faab18e1a137731cffda882560041c2a	gingiva	2	female	None	Healthy Human Subjects	Human Microbiome Project (HMP)
596fc2de57601ec08a01fdee594675b5	658594300	faab18e1a137731cffda88256006054d	buccal mucosa	2	male	None	Healthy Human Subjects	Human Microbiome Project (HMP)
faab18e1a137731cffda88256028ecb4	763516763	faab18e1a137731cffda882560068c26	gingiva	1	male	None	Healthy Human Subjects	Human Microbiome Project (HMP)
596fc2de57601ec08a01fdee59383e4d	765519544	faab18e1a137731cffda88256008ad61	buccal mucosa	3	male	None	Healthy Human Subjects	Human Microbiome Project (HMP)
faab18e1a137731cffda882560bf5621	158883629	faab18e1a137731cffda88256000dd13	buccal mucosa	3	female	None	Healthy Human Subjects	Human Microbiome Project (HMP)
faab18e1a137731cffda88256057e300	765620695	faab18e1a137731cffda88256008c706	dorsum of tongue	1	female	None	Healthy Human Subjects	Human Microbiome Project (HMP)
596fc2de57601ec08a01fdee590c3c25	763719065	faab18e1a137731cffda88256006c201	external naris	3	female	None	Healthy Human Subjects	Human Microbiome Project (HMP)
faab18e1a137731cffda882560e131f0	765094712	faab18e1a137731cffda882560085330	dorsum of tongue	3	male	None	Healthy Human Subjects	Human Microbiome Project (HMP)
faab18e1a137731cffda8825609d2b39	764811490	faab18e1a137731cffda88256007f09a	dorsum of tongue	2	female	None	Healthy Human Subjects	Human Microbiome Project (HMP)
596fc2de57601ec08a01fdee59113e41	823052294	faab18e1a137731cffda88256008fc22	gingiva	2	male	None	Healthy Human Subjects	Human Microbiome Project (HMP)
faab18e1a137731cffda882560c654ac	884419868	faab18e1a137731cffda8825600949a5	gingiva	1	female	None	Healthy Human Subjects	Human Microbiome Project (HMP)
faab18e1a137731cffda882560348758	764083206	faab18e1a137731cffda882560072ab6	gingiva	1	male	None	Healthy Human Subjects	Human Microbiome Project (HMP)
596fc2de57601ec08a01fdee59480c81	525622796	faab18e1a137731cffda882560055156	dorsum of tongue	3	female	None	Healthy Human Subjects	Human Microbiome Project (HMP)
faab18e1a137731cffda88256055d495	765337473	faab18e1a137731cffda882560089ede	gingiva	1	female	None	Healthy Human Subjects	Human Microbiome Project (HMP)
faab18e1a137731cffda8825608ec9d0	763759525	faab18e1a137731cffda88256006d20c	dorsum of tongue	2	female	None	Healthy Human Subjects	Human Microbiome Project (HMP)
596fc2de57601ec08a01fdee593b8561	561079058	faab18e1a137731cffda882560059c7a	gingiva	2	female	None	Healthy Human Subjects	Human Microbiome Project (HMP)
596fc2de57601ec08a01fdee590c4037	763719065	faab18e1a137731cffda88256006c201	dorsum of tongue	3	female	None	Healthy Human Subjects	Human Microbiome Project (HMP)
596fc2de57601ec08a01fdee592498b7	765216093	faab18e1a137731cffda8825600875e4	buccal mucosa	3	male	None	Healthy Human Subjects	Human Microbiome Project (HMP)
faab18e1a137731cffda8825603d7130	159429842	faab18e1a137731cffda882560018a57	dorsum of tongue	1	male	None	Healthy Human Subjects	Human Microbiome Project (HMP)
faab18e1a137731cffda8825603e27b4	159753524	faab18e1a137731cffda88256001ed14	gingiva	1	female	None	Healthy Human Subjects	Human Microbiome Project (HMP)
faab18e1a137731cffda88256055d88d	765337473	faab18e1a137731cffda882560089ede	external naris	1	female	None	Healthy Human Subjects	Human Microbiome Project (HMP)
faab18e1a137731cffda8825604d95aa	160178356	faab18e1a137731cffda882560023e36	external naris	1	male	None	Healthy Human Subjects	Human Microbiome Project (HMP)
faab18e1a137731cffda882560deb0ed	486505039	faab18e1a137731cffda882560050fd7	gingiva	1	male	None	Healthy Human Subjects	Human Microbiome Project (HMP)
faab18e1a137731cffda882560bb948d	159510762	faab18e1a137731cffda88256001b19a	gingiva	3	male	None	Healthy Human Subjects	Human Microbiome Project (HMP)
faab18e1a137731cffda8825607ea2ff	159268001	faab18e1a137731cffda8825600153a2	buccal mucosa	2	male	None	Healthy Human Subjects	Human Microbiome Project (HMP)
faab18e1a137731cffda8825608598a2	159591683	faab18e1a137731cffda88256001c2a4	dorsum of tongue	2	male	None	Healthy Human Subjects	Human Microbiome Project (HMP)
596fc2de57601ec08a01fdee594b846a	863126187	faab18e1a137731cffda88256009245b	gingiva	2	male	None	Healthy Human Subjects	Human Microbiome Project (HMP)
faab18e1a137731cffda8825606e6a38	158256496	faab18e1a137731cffda882560005e48	buccal mucosa	2	female	None	Healthy Human Subjects	Human Microbiome Project (HMP)
faab18e1a137731cffda882560a6474d	160582958	faab18e1a137731cffda88256002c85a	dorsum of tongue	2	female	None	Healthy Human Subjects	Human Microbiome Project (HMP)
596fc2de57601ec08a01fdee5945772b	305070461	faab18e1a137731cffda882560046e80	external naris	3	male	None	Healthy Human Subjects	Human Microbiome Project (HMP)
faab18e1a137731cffda882560d761a8	764285508	faab18e1a137731cffda8825600750c6	gingiva	2	male	None	Healthy Human Subjects	Human Microbiome Project (HMP)
faab18e1a137731cffda8825609f46ff	686765762	faab18e1a137731cffda882560062776	buccal mucosa	1	male	None	Healthy Human Subjects	Human Microbiome Project (HMP)
faab18e1a137731cffda88256039b804	764508039	faab18e1a137731cffda88256007b4bf	gingiva	1	male	None	Healthy Human Subjects	Human Microbiome Project (HMP)
faab18e1a137731cffda88256056a62d	765519544	faab18e1a137731cffda88256008ad61	dorsum of tongue	1	male	None	Healthy Human Subjects	Human Microbiome Project (HMP)
faab18e1a137731cffda882560cbf1e0	763901136	faab18e1a137731cffda88256006f29d	gingiva	2	female	None	Healthy Human Subjects	Human Microbiome Project (HMP)
faab18e1a137731cffda882560e9faff	160319967	faab18e1a137731cffda8825600261ea	gingiva	3	female	None	Healthy Human Subjects	Human Microbiome Project (HMP)
faab18e1a137731cffda882560c6e332	764062976	faab18e1a137731cffda882560071d3d	dorsum of tongue	2	female	None	Healthy Human Subjects	Human Microbiome Project (HMP)
faab18e1a137731cffda882560bd769b	160178356	faab18e1a137731cffda882560023e36	dorsum of tongue	3	male	None	Healthy Human Subjects	Human Microbiome Project (HMP)
faab18e1a137731cffda882560b5e75a	809635352	faab18e1a137731cffda88256008f514	gingiva	2	female	None	Healthy Human Subjects	Human Microbiome Project (HMP)
596fc2de57601ec08a01fdee590a62ca	765195863	faab18e1a137731cffda88256008696b	palatine tonsil	3	female	None	Healthy Human Subjects	Human Microbiome Project (HMP)
596fc2de57601ec08a01fdee5920490b	764508039	faab18e1a137731cffda88256007b4bf	buccal mucosa	3	male	None	Healthy Human Subjects	Human Microbiome Project (HMP)
faab18e1a137731cffda882560549775	765398164	faab18e1a137731cffda88256008aba0	buccal mucosa	1	male	None	Healthy Human Subjects	Human Microbiome Project (HMP)
faab18e1a137731cffda882560e7e0c7	159207311	faab18e1a137731cffda882560012baa	dorsum of tongue	3	male	None	Healthy Human Subjects	Human Microbiome Project (HMP)
faab18e1a137731cffda88256083663d	159713063	faab18e1a137731cffda88256001d840	buccal mucosa	2	female	None	Healthy Human Subjects	Human Microbiome Project (HMP)
faab18e1a137731cffda882560926b8a	764487809	faab18e1a137731cffda88256007a718	buccal mucosa	2	male	None	Healthy Human Subjects	Human Microbiome Project (HMP)
faab18e1a137731cffda882560734229	809635352	faab18e1a137731cffda88256008f514	dorsum of tongue	1	female	None	Healthy Human Subjects	Human Microbiome Project (HMP)
faab18e1a137731cffda882560bf61ea	158883629	faab18e1a137731cffda88256000dd13	gingiva	3	female	None	Healthy Human Subjects	Human Microbiome Project (HMP)
faab18e1a137731cffda88256022801d	159369152	faab18e1a137731cffda882560017cd5	gingiva	1	male	None	Healthy Human Subjects	Human Microbiome Project (HMP)
596fc2de57601ec08a01fdee5921d70d	764062976	faab18e1a137731cffda882560071d3d	buccal mucosa	3	female	None	Healthy Human Subjects	Human Microbiome Project (HMP)
596fc2de57601ec08a01fdee59132038	884419868	faab18e1a137731cffda8825600949a5	dorsum of tongue	2	female	None	Healthy Human Subjects	Human Microbiome Project (HMP)
faab18e1a137731cffda882560de2ded	188816475	faab18e1a137731cffda88256003f3cf	gingiva	1	female	None	Healthy Human Subjects	Human Microbiome Project (HMP)
faab18e1a137731cffda882560548aac	763496533	faab18e1a137731cffda88256006809f	gingiva	2	male	None	Healthy Human Subjects	Human Microbiome Project (HMP)
faab18e1a137731cffda88256042d4c1	159490532	faab18e1a137731cffda88256001a40f	gingiva	1	male	None	Healthy Human Subjects	Human Microbiome Project (HMP)
faab18e1a137731cffda8825609edf2c	159814214	faab18e1a137731cffda88256001fad6	buccal mucosa	2	male	None	Healthy Human Subjects	Human Microbiome Project (HMP)
faab18e1a137731cffda8825604d82a4	160178356	faab18e1a137731cffda882560023e36	dorsum of tongue	1	male	None	Healthy Human Subjects	Human Microbiome Project (HMP)
faab18e1a137731cffda8825601fec6c	158479027	faab18e1a137731cffda88256000a55a	dorsum of tongue	1	male	None	Healthy Human Subjects	Human Microbiome Project (HMP)
faab18e1a137731cffda882560f540cb	604812005	faab18e1a137731cffda88256005c2a6	external naris	3	male	None	Healthy Human Subjects	Human Microbiome Project (HMP)
faab18e1a137731cffda882560e476fd	158802708	faab18e1a137731cffda88256000cbcc	buccal mucosa	3	male	None	Healthy Human Subjects	Human Microbiome Project (HMP)
faab18e1a137731cffda882560377b8e	763435843	faab18e1a137731cffda882560067021	dorsum of tongue	2	male	None	Healthy Human Subjects	Human Microbiome Project (HMP)
faab18e1a137731cffda8825609a38f1	338793263	faab18e1a137731cffda8825600486c6	buccal mucosa	1	female	None	Healthy Human Subjects	Human Microbiome Project (HMP)
faab18e1a137731cffda882560491a7c	160603188	faab18e1a137731cffda88256002d282	dorsum of tongue	1	male	None	Healthy Human Subjects	Human Microbiome Project (HMP)
faab18e1a137731cffda882560cbe6c7	763901136	faab18e1a137731cffda88256006f29d	buccal mucosa	2	female	None	Healthy Human Subjects	Human Microbiome Project (HMP)
596fc2de57601ec08a01fdee5941d189	184349034	faab18e1a137731cffda88256003e415	gingiva	2	male	None	Healthy Human Subjects	Human Microbiome Project (HMP)
faab18e1a137731cffda882560d97450	764366428	faab18e1a137731cffda882560077fbb	dorsum of tongue	2	female	None	Healthy Human Subjects	Human Microbiome Project (HMP)
596fc2de57601ec08a01fdee59471905	355657046	faab18e1a137731cffda882560048e03	dorsum of tongue	3	male	None	Healthy Human Subjects	Human Microbiome Project (HMP)
faab18e1a137731cffda882560c6e8f9	764062976	faab18e1a137731cffda882560071d3d	buccal mucosa	2	female	None	Healthy Human Subjects	Human Microbiome Project (HMP)
596fc2de57601ec08a01fdee591f5053	823052294	faab18e1a137731cffda88256008fc22	gingiva	3	male	None	Healthy Human Subjects	Human Microbiome Project (HMP)
596fc2de57601ec08a01fdee59238281	765155402	faab18e1a137731cffda882560086685	palatine tonsil	3	male	None	Healthy Human Subjects	Human Microbiome Project (HMP)
596fc2de57601ec08a01fdee594b7c52	863126187	faab18e1a137731cffda88256009245b	buccal mucosa	2	male	None	Healthy Human Subjects	Human Microbiome Project (HMP)
faab18e1a137731cffda882560d311fd	763982056	faab18e1a137731cffda882560070871	external naris	3	male	None	Healthy Human Subjects	Human Microbiome Project (HMP)
faab18e1a137731cffda8825603e0800	159753524	faab18e1a137731cffda88256001ed14	external naris	1	female	None	Healthy Human Subjects	Human Microbiome Project (HMP)
faab18e1a137731cffda882560e6f01c	158944319	faab18e1a137731cffda88256000edb0	gingiva	3	female	None	Healthy Human Subjects	Human Microbiome Project (HMP)
faab18e1a137731cffda88256065945c	160765029	faab18e1a137731cffda882560030026	gingiva	1	male	None	Healthy Human Subjects	Human Microbiome Project (HMP)
faab18e1a137731cffda882560c9e741	764953101	faab18e1a137731cffda882560082b35	external naris	2	male	None	Healthy Human Subjects	Human Microbiome Project (HMP)
faab18e1a137731cffda882560adaedd	160319967	faab18e1a137731cffda8825600261ea	gingiva	2	female	None	Healthy Human Subjects	Human Microbiome Project (HMP)
faab18e1a137731cffda882560326995	764143897	faab18e1a137731cffda882560073677	dorsum of tongue	1	female	None	Healthy Human Subjects	Human Microbiome Project (HMP)
faab18e1a137731cffda882560e6e351	158944319	faab18e1a137731cffda88256000edb0	buccal mucosa	3	female	None	Healthy Human Subjects	Human Microbiome Project (HMP)
faab18e1a137731cffda882560c76478	763840445	faab18e1a137731cffda88256006dda2	dorsum of tongue	2	female	None	Healthy Human Subjects	Human Microbiome Project (HMP)
faab18e1a137731cffda8825603eed42	160036745	faab18e1a137731cffda882560020c9a	buccal mucosa	1	female	None	Healthy Human Subjects	Human Microbiome Project (HMP)
faab18e1a137731cffda882560531728	764305738	faab18e1a137731cffda882560075cca	gingiva	2	male	None	Healthy Human Subjects	Human Microbiome Project (HMP)
596fc2de57601ec08a01fdee594505fa	765276783	faab18e1a137731cffda882560088adf	external naris	2	male	None	Healthy Human Subjects	Human Microbiome Project (HMP)
faab18e1a137731cffda8825605658d5	765560005	faab18e1a137731cffda88256008bf27	dorsum of tongue	1	male	None	Healthy Human Subjects	Human Microbiome Project (HMP)
faab18e1a137731cffda8825607a185f	246515023	faab18e1a137731cffda882560041c2a	gingiva	1	female	None	Healthy Human Subjects	Human Microbiome Project (HMP)
faab18e1a137731cffda8825609fbe80	159753524	faab18e1a137731cffda88256001ed14	buccal mucosa	2	female	None	Healthy Human Subjects	Human Microbiome Project (HMP)
faab18e1a137731cffda88256074ea15	370425937	faab18e1a137731cffda88256004c73e	buccal mucosa	1	female	None	Healthy Human Subjects	Human Microbiome Project (HMP)
faab18e1a137731cffda882560448dd4	159814214	faab18e1a137731cffda88256001fad6	dorsum of tongue	1	male	None	Healthy Human Subjects	Human Microbiome Project (HMP)
faab18e1a137731cffda882560d5eeeb	722859603	faab18e1a137731cffda882560063375	external naris	1	female	None	Healthy Human Subjects	Human Microbiome Project (HMP)
faab18e1a137731cffda882560355e9a	764285508	faab18e1a137731cffda8825600750c6	dorsum of tongue	1	male	None	Healthy Human Subjects	Human Microbiome Project (HMP)
596fc2de57601ec08a01fdee591eef58	823052294	faab18e1a137731cffda88256008fc22	external naris	3	male	None	Healthy Human Subjects	Human Microbiome Project (HMP)
c22b9238b5b9beec7a9a1fc7c32fea16	ZOZOW1T	88af6472fb03642dd5eaf8cddc362cd5	nasal cavity	51	male	caucasian	prediabetes	Integrative Human Microbiome Project
596fc2de57601ec08a01fdee590e83c6	316129862	faab18e1a137731cffda8825600475cd	external naris	1	female	None	Healthy Human Subjects	Human Microbiome Project (HMP)
596fc2de57601ec08a01fdee59226afb	646253328	faab18e1a137731cffda88256006024d	buccal mucosa	2	female	None	Healthy Human Subjects	Human Microbiome Project (HMP)
faab18e1a137731cffda882560313db4	763577454	faab18e1a137731cffda88256006a2da	buccal mucosa	2	female	None	Healthy Human Subjects	Human Microbiome Project (HMP)
faab18e1a137731cffda882560f50594	604812005	faab18e1a137731cffda88256005c2a6	dorsum of tongue	3	male	None	Healthy Human Subjects	Human Microbiome Project (HMP)
faab18e1a137731cffda8825601fce09	158458797	faab18e1a137731cffda8825600098dc	dorsum of tongue	1	female	None	Healthy Human Subjects	Human Microbiome Project (HMP)
596fc2de57601ec08a01fdee590b4c5f	764649650	faab18e1a137731cffda88256007bc2d	gingiva	2	female	None	Healthy Human Subjects	Human Microbiome Project (HMP)
faab18e1a137731cffda88256079ff30	246515023	faab18e1a137731cffda882560041c2a	dorsum of tongue	1	female	None	Healthy Human Subjects	Human Microbiome Project (HMP)
faab18e1a137731cffda8825602ea8db	763921366	faab18e1a137731cffda88256006f845	buccal mucosa	1	female	None	Healthy Human Subjects	Human Microbiome Project (HMP)
596fc2de57601ec08a01fdee5925b9a1	675950834	faab18e1a137731cffda882560061a7f	gingiva	3	female	None	Healthy Human Subjects	Human Microbiome Project (HMP)
596fc2de57601ec08a01fdee593d5e34	737052003	faab18e1a137731cffda88256006478b	dorsum of tongue	2	female	None	Healthy Human Subjects	Human Microbiome Project (HMP)
faab18e1a137731cffda88256021aa16	158944319	faab18e1a137731cffda88256000edb0	buccal mucosa	1	female	None	Healthy Human Subjects	Human Microbiome Project (HMP)
596fc2de57601ec08a01fdee594d92f2	764750800	faab18e1a137731cffda88256007e528	buccal mucosa	1	male	None	Healthy Human Subjects	Human Microbiome Project (HMP)
596fc2de57601ec08a01fdee591c3829	953045535	faab18e1a137731cffda8825600992c6	palatine tonsil	2	female	None	Healthy Human Subjects	Human Microbiome Project (HMP)
faab18e1a137731cffda88256020e174	158742018	faab18e1a137731cffda88256000bc68	external naris	1	female	None	Healthy Human Subjects	Human Microbiome Project (HMP)
596fc2de57601ec08a01fdee593cae48	162469177	faab18e1a137731cffda88256003bfeb	buccal mucosa	2	male	None	Healthy Human Subjects	Human Microbiome Project (HMP)
faab18e1a137731cffda88256053a1f7	763961826	faab18e1a137731cffda882560070241	dorsum of tongue	2	male	None	Healthy Human Subjects	Human Microbiome Project (HMP)
596fc2de57601ec08a01fdee5918de29	305070461	faab18e1a137731cffda882560046e80	gingiva	2	male	None	Healthy Human Subjects	Human Microbiome Project (HMP)
faab18e1a137731cffda88256020100c	158499257	faab18e1a137731cffda88256000a83a	dorsum of tongue	1	male	None	Healthy Human Subjects	Human Microbiome Project (HMP)
596fc2de57601ec08a01fdee591c8ddf	550534656	faab18e1a137731cffda882560058852	external naris	3	female	None	Healthy Human Subjects	Human Microbiome Project (HMP)
faab18e1a137731cffda8825607e1c01	158883629	faab18e1a137731cffda88256000dd13	external naris	2	female	None	Healthy Human Subjects	Human Microbiome Project (HMP)
faab18e1a137731cffda8825607ef273	159369152	faab18e1a137731cffda882560017cd5	dorsum of tongue	2	male	None	Healthy Human Subjects	Human Microbiome Project (HMP)
932d8fbc70ae8f856028b3f67ca184fe	ZOZOW1T	88af6472fb03642dd5eaf8cddc362cd5	nasal cavity	10	male	caucasian	prediabetes	Integrative Human Microbiome Project
faab18e1a137731cffda8825601f7302	158337416	faab18e1a137731cffda8825600073ad	dorsum of tongue	1	female	None	Healthy Human Subjects	Human Microbiome Project (HMP)
faab18e1a137731cffda882560320ab2	763759525	faab18e1a137731cffda88256006d20c	dorsum of tongue	1	female	None	Healthy Human Subjects	Human Microbiome Project (HMP)
faab18e1a137731cffda882560c021b8	764872181	faab18e1a137731cffda882560081489	external naris	2	male	None	Healthy Human Subjects	Human Microbiome Project (HMP)
faab18e1a137731cffda882560f55d69	638754422	faab18e1a137731cffda88256005e8df	buccal mucosa	3	female	None	Healthy Human Subjects	Human Microbiome Project (HMP)
596fc2de57601ec08a01fdee591d004d	550534656	faab18e1a137731cffda882560058852	gingiva	3	female	None	Healthy Human Subjects	Human Microbiome Project (HMP)
596fc2de57601ec08a01fdee59100bdb	765519544	faab18e1a137731cffda88256008ad61	gingiva	2	male	None	Healthy Human Subjects	Human Microbiome Project (HMP)
596fc2de57601ec08a01fdee5935f57a	765377934	faab18e1a137731cffda88256008a0ad	dorsum of tongue	3	female	None	Healthy Human Subjects	Human Microbiome Project (HMP)
596fc2de57601ec08a01fdee590cebe4	182518224	faab18e1a137731cffda88256003de0e	gingiva	1	female	None	Healthy Human Subjects	Human Microbiome Project (HMP)
faab18e1a137731cffda882560961678	763516763	faab18e1a137731cffda882560068c26	external naris	2	male	None	Healthy Human Subjects	Human Microbiome Project (HMP)
faab18e1a137731cffda882560657db2	160765029	faab18e1a137731cffda882560030026	dorsum of tongue	1	male	None	Healthy Human Subjects	Human Microbiome Project (HMP)
faab18e1a137731cffda8825604383a9	159551223	faab18e1a137731cffda88256001b7b9	dorsum of tongue	1	male	None	Healthy Human Subjects	Human Microbiome Project (HMP)
faab18e1a137731cffda882560528e0b	765276783	faab18e1a137731cffda882560088adf	buccal mucosa	1	male	None	Healthy Human Subjects	Human Microbiome Project (HMP)
faab18e1a137731cffda882560a43556	160421117	faab18e1a137731cffda882560028da5	gingiva	2	male	None	Healthy Human Subjects	Human Microbiome Project (HMP)
faab18e1a137731cffda882560cd748b	901775393	faab18e1a137731cffda882560096a02	gingiva	1	male	None	Healthy Human Subjects	Human Microbiome Project (HMP)
faab18e1a137731cffda8825603151f8	763577454	faab18e1a137731cffda88256006a2da	palatine tonsil	2	female	None	Healthy Human Subjects	Human Microbiome Project (HMP)
596fc2de57601ec08a01fdee590f4f48	886389417	faab18e1a137731cffda882560095775	external naris	1	female	None	Healthy Human Subjects	Human Microbiome Project (HMP)
faab18e1a137731cffda8825606aa51f	158479027	faab18e1a137731cffda88256000a55a	buccal mucosa	2	male	None	Healthy Human Subjects	Human Microbiome Project (HMP)
faab18e1a137731cffda8825609b6c16	763982056	faab18e1a137731cffda882560070871	dorsum of tongue	2	male	None	Healthy Human Subjects	Human Microbiome Project (HMP)
596fc2de57601ec08a01fdee5926f8fe	159733294	faab18e1a137731cffda88256001df4f	gingiva	3	female	None	Healthy Human Subjects	Human Microbiome Project (HMP)
faab18e1a137731cffda88256065a1b3	160765029	faab18e1a137731cffda882560030026	external naris	1	male	None	Healthy Human Subjects	Human Microbiome Project (HMP)
faab18e1a137731cffda882560b6800e	686765762	faab18e1a137731cffda882560062776	buccal mucosa	2	male	None	Healthy Human Subjects	Human Microbiome Project (HMP)
596fc2de57601ec08a01fdee593ce195	486505039	faab18e1a137731cffda882560050fd7	dorsum of tongue	2	male	None	Healthy Human Subjects	Human Microbiome Project (HMP)
596fc2de57601ec08a01fdee592d470e	763721271	faab18e1a137731cffda88256006ccfe	external naris	3	female	None	Healthy Human Subjects	Human Microbiome Project (HMP)
faab18e1a137731cffda88256053c757	763961826	faab18e1a137731cffda882560070241	throat	2	male	None	Healthy Human Subjects	Human Microbiome Project (HMP)
faab18e1a137731cffda8825602740f6	159288231	faab18e1a137731cffda882560015e55	dorsum of tongue	1	male	None	Healthy Human Subjects	Human Microbiome Project (HMP)
faab18e1a137731cffda88256074e216	370425937	faab18e1a137731cffda88256004c73e	dorsum of tongue	1	female	None	Healthy Human Subjects	Human Microbiome Project (HMP)
faab18e1a137731cffda88256054cdd8	765034022	faab18e1a137731cffda8825600836aa	external naris	1	female	None	Healthy Human Subjects	Human Microbiome Project (HMP)
faab18e1a137731cffda88256098755f	706846339	faab18e1a137731cffda882560062e2e	dorsum of tongue	1	female	None	Healthy Human Subjects	Human Microbiome Project (HMP)
596fc2de57601ec08a01fdee591b490a	765135172	faab18e1a137731cffda882560085d74	gingiva	3	male	None	Healthy Human Subjects	Human Microbiome Project (HMP)
c22b9238b5b9beec7a9a1fc7c32c2048	ZLZQMEV	88af6472fb03642dd5eaf8cddc3410c8	nasal cavity	1	female	hispanic_or_latino	prediabetes	Integrative Human Microbiome Project
faab18e1a137731cffda8825604d1a96	160380657	faab18e1a137731cffda8825600274d0	external naris	1	male	None	Healthy Human Subjects	Human Microbiome Project (HMP)
596fc2de57601ec08a01fdee5933ab8a	765013792	faab18e1a137731cffda882560083409	buccal mucosa	3	female	None	Healthy Human Subjects	Human Microbiome Project (HMP)
faab18e1a137731cffda882560e03f0c	764467579	faab18e1a137731cffda882560079834	buccal mucosa	3	female	None	Healthy Human Subjects	Human Microbiome Project (HMP)
faab18e1a137731cffda882560597530	764892411	faab18e1a137731cffda882560082081	buccal mucosa	2	male	None	Healthy Human Subjects	Human Microbiome Project (HMP)
faab18e1a137731cffda8825602cd6d0	763840445	faab18e1a137731cffda88256006dda2	gingiva	1	female	None	Healthy Human Subjects	Human Microbiome Project (HMP)
faab18e1a137731cffda8825606fbfa5	638754422	faab18e1a137731cffda88256005e8df	dorsum of tongue	1	female	None	Healthy Human Subjects	Human Microbiome Project (HMP)
596fc2de57601ec08a01fdee59360316	765377934	faab18e1a137731cffda88256008a0ad	buccal mucosa	3	female	None	Healthy Human Subjects	Human Microbiome Project (HMP)
faab18e1a137731cffda882560218df0	158802708	faab18e1a137731cffda88256000cbcc	external naris	1	male	None	Healthy Human Subjects	Human Microbiome Project (HMP)
596fc2de57601ec08a01fdee590e87fe	316129862	faab18e1a137731cffda8825600475cd	dorsum of tongue	1	female	None	Healthy Human Subjects	Human Microbiome Project (HMP)
faab18e1a137731cffda8825603844c8	764305738	faab18e1a137731cffda882560075cca	buccal mucosa	1	male	None	Healthy Human Subjects	Human Microbiome Project (HMP)
faab18e1a137731cffda882560ed7cd9	763721271	faab18e1a137731cffda88256006ccfe	buccal mucosa	2	female	None	Healthy Human Subjects	Human Microbiome Project (HMP)
faab18e1a137731cffda882560e50684	159389382	faab18e1a137731cffda8825600189f5	gingiva	3	male	None	Healthy Human Subjects	Human Microbiome Project (HMP)
596fc2de57601ec08a01fdee5934bf11	275382046	faab18e1a137731cffda8825600442d2	external naris	3	male	None	Healthy Human Subjects	Human Microbiome Project (HMP)
faab18e1a137731cffda8825606106e1	160663879	faab18e1a137731cffda88256002dbe2	gingiva	1	male	None	Healthy Human Subjects	Human Microbiome Project (HMP)
faab18e1a137731cffda882560b6703d	686765762	faab18e1a137731cffda882560062776	dorsum of tongue	2	male	None	Healthy Human Subjects	Human Microbiome Project (HMP)
faab18e1a137731cffda882560ddb144	162469177	faab18e1a137731cffda88256003bfeb	gingiva	1	male	None	Healthy Human Subjects	Human Microbiome Project (HMP)
faab18e1a137731cffda882560832ae4	159551223	faab18e1a137731cffda88256001b7b9	gingiva	2	male	None	Healthy Human Subjects	Human Microbiome Project (HMP)
faab18e1a137731cffda882560860e25	159611913	faab18e1a137731cffda88256001c4f6	gingiva	2	male	None	Healthy Human Subjects	Human Microbiome Project (HMP)
596fc2de57601ec08a01fdee59357963	147406386	faab18e1a137731cffda8825600012e8	buccal mucosa	3	male	None	Healthy Human Subjects	Human Microbiome Project (HMP)
faab18e1a137731cffda882560b34a4d	604812005	faab18e1a137731cffda88256005c2a6	buccal mucosa	2	male	None	Healthy Human Subjects	Human Microbiome Project (HMP)
faab18e1a137731cffda882560820028	158944319	faab18e1a137731cffda88256000edb0	dorsum of tongue	2	female	None	Healthy Human Subjects	Human Microbiome Project (HMP)
faab18e1a137731cffda8825601f86df	158337416	faab18e1a137731cffda8825600073ad	external naris	1	female	None	Healthy Human Subjects	Human Microbiome Project (HMP)
faab18e1a137731cffda882560921d17	516889361	faab18e1a137731cffda8825600537f3	gingiva	1	male	None	Healthy Human Subjects	Human Microbiome Project (HMP)
faab18e1a137731cffda8825605b6522	763880905	faab18e1a137731cffda88256006f14e	dorsum of tongue	2	male	None	Healthy Human Subjects	Human Microbiome Project (HMP)
596fc2de57601ec08a01fdee590f3f12	886389417	faab18e1a137731cffda882560095775	dorsum of tongue	1	female	None	Healthy Human Subjects	Human Microbiome Project (HMP)
596fc2de57601ec08a01fdee59238ac4	765155402	faab18e1a137731cffda882560086685	gingiva	3	male	None	Healthy Human Subjects	Human Microbiome Project (HMP)
faab18e1a137731cffda882560cc52b0	938202701	faab18e1a137731cffda882560098c6b	external naris	1	male	None	Healthy Human Subjects	Human Microbiome Project (HMP)
faab18e1a137731cffda88256090af2d	612472597	faab18e1a137731cffda88256005d22c	buccal mucosa	1	female	None	Healthy Human Subjects	Human Microbiome Project (HMP)
faab18e1a137731cffda882560bf4aa0	158883629	faab18e1a137731cffda88256000dd13	dorsum of tongue	3	female	None	Healthy Human Subjects	Human Microbiome Project (HMP)
faab18e1a137731cffda8825608ce27c	763860675	faab18e1a137731cffda88256006ec30	dorsum of tongue	2	male	None	Healthy Human Subjects	Human Microbiome Project (HMP)
596fc2de57601ec08a01fdee5911acbe	765337473	faab18e1a137731cffda882560089ede	external naris	2	female	None	Healthy Human Subjects	Human Microbiome Project (HMP)
faab18e1a137731cffda88256098bbc3	823052294	faab18e1a137731cffda88256008fc22	external naris	1	male	None	Healthy Human Subjects	Human Microbiome Project (HMP)
faab18e1a137731cffda882560c28d06	763536994	faab18e1a137731cffda882560069414	dorsum of tongue	3	male	None	Healthy Human Subjects	Human Microbiome Project (HMP)
faab18e1a137731cffda882560539625	763961826	faab18e1a137731cffda882560070241	external naris	2	male	None	Healthy Human Subjects	Human Microbiome Project (HMP)
596fc2de57601ec08a01fdee590bf798	535376874	faab18e1a137731cffda8825600571da	gingiva	1	male	None	Healthy Human Subjects	Human Microbiome Project (HMP)
faab18e1a137731cffda882560606ce5	160400887	faab18e1a137731cffda882560028083	dorsum of tongue	1	male	None	Healthy Human Subjects	Human Microbiome Project (HMP)
596fc2de57601ec08a01fdee59327676	682102541	faab18e1a137731cffda882560061d1d	dorsum of tongue	3	male	None	Healthy Human Subjects	Human Microbiome Project (HMP)
faab18e1a137731cffda882560de263d	188816475	faab18e1a137731cffda88256003f3cf	buccal mucosa	1	female	None	Healthy Human Subjects	Human Microbiome Project (HMP)
596fc2de57601ec08a01fdee5942460c	857980665	faab18e1a137731cffda882560091d92	gingiva	3	female	None	Healthy Human Subjects	Human Microbiome Project (HMP)
596fc2de57601ec08a01fdee5913baa5	178713055	faab18e1a137731cffda88256003d2d9	dorsum of tongue	2	female	None	Healthy Human Subjects	Human Microbiome Project (HMP)
596fc2de57601ec08a01fdee59257cbd	675950834	faab18e1a137731cffda882560061a7f	buccal mucosa	3	female	None	Healthy Human Subjects	Human Microbiome Project (HMP)
faab18e1a137731cffda882560408cf8	159733294	faab18e1a137731cffda88256001df4f	dorsum of tongue	1	female	None	Healthy Human Subjects	Human Microbiome Project (HMP)
faab18e1a137731cffda882560e51568	159288231	faab18e1a137731cffda882560015e55	dorsum of tongue	3	male	None	Healthy Human Subjects	Human Microbiome Project (HMP)
596fc2de57601ec08a01fdee591fcf26	182518224	faab18e1a137731cffda88256003de0e	buccal mucosa	2	female	None	Healthy Human Subjects	Human Microbiome Project (HMP)
faab18e1a137731cffda882560622684	160684109	faab18e1a137731cffda88256002dd4a	external naris	1	male	None	Healthy Human Subjects	Human Microbiome Project (HMP)
faab18e1a137731cffda8825603a3644	764588959	faab18e1a137731cffda88256007b6f3	external naris	1	female	None	Healthy Human Subjects	Human Microbiome Project (HMP)
faab18e1a137731cffda88256046514a	160319967	faab18e1a137731cffda8825600261ea	dorsum of tongue	1	female	None	Healthy Human Subjects	Human Microbiome Project (HMP)
596fc2de57601ec08a01fdee593604c6	765377934	faab18e1a137731cffda88256008a0ad	portion of saliva	3	female	None	Healthy Human Subjects	Human Microbiome Project (HMP)
faab18e1a137731cffda882560545d7e	763496533	faab18e1a137731cffda88256006809f	dorsum of tongue	2	male	None	Healthy Human Subjects	Human Microbiome Project (HMP)
596fc2de57601ec08a01fdee591d8e66	868454789	faab18e1a137731cffda8825600931d5	dorsum of tongue	2	male	None	Healthy Human Subjects	Human Microbiome Project (HMP)
faab18e1a137731cffda88256097e238	737052003	faab18e1a137731cffda88256006478b	external naris	1	female	None	Healthy Human Subjects	Human Microbiome Project (HMP)
596fc2de57601ec08a01fdee591659ac	765074482	faab18e1a137731cffda882560084345	gingiva	3	male	None	Healthy Human Subjects	Human Microbiome Project (HMP)
faab18e1a137731cffda8825602c0011	763577454	faab18e1a137731cffda88256006a2da	palatine tonsil	1	female	None	Healthy Human Subjects	Human Microbiome Project (HMP)
faab18e1a137731cffda882560aa80ef	638754422	faab18e1a137731cffda88256005e8df	gingiva	2	female	None	Healthy Human Subjects	Human Microbiome Project (HMP)
faab18e1a137731cffda88256020d3f0	158742018	faab18e1a137731cffda88256000bc68	dorsum of tongue	1	female	None	Healthy Human Subjects	Human Microbiome Project (HMP)
faab18e1a137731cffda8825604f5d73	765094712	faab18e1a137731cffda882560085330	external naris	1	male	None	Healthy Human Subjects	Human Microbiome Project (HMP)
596fc2de57601ec08a01fdee594b28a7	535376874	faab18e1a137731cffda8825600571da	external naris	2	male	None	Healthy Human Subjects	Human Microbiome Project (HMP)
faab18e1a137731cffda8825609d3fd1	764811490	faab18e1a137731cffda88256007f09a	gingiva	2	female	None	Healthy Human Subjects	Human Microbiome Project (HMP)
faab18e1a137731cffda882560830c3a	159551223	faab18e1a137731cffda88256001b7b9	buccal mucosa	2	male	None	Healthy Human Subjects	Human Microbiome Project (HMP)
faab18e1a137731cffda882560a7fc74	160603188	faab18e1a137731cffda88256002d282	external naris	2	male	None	Healthy Human Subjects	Human Microbiome Project (HMP)
faab18e1a137731cffda882560ad44c1	160178356	faab18e1a137731cffda882560023e36	buccal mucosa	2	male	None	Healthy Human Subjects	Human Microbiome Project (HMP)
faab18e1a137731cffda8825609295c3	764487809	faab18e1a137731cffda88256007a718	gingiva	2	male	None	Healthy Human Subjects	Human Microbiome Project (HMP)
faab18e1a137731cffda88256030110d	763880905	faab18e1a137731cffda88256006f14e	dorsum of tongue	1	male	None	Healthy Human Subjects	Human Microbiome Project (HMP)
faab18e1a137731cffda8825607f68b0	159247771	faab18e1a137731cffda88256001465c	gingiva	2	female	None	Healthy Human Subjects	Human Microbiome Project (HMP)
596fc2de57601ec08a01fdee59260ad9	765539774	faab18e1a137731cffda88256008b89d	buccal mucosa	3	female	None	Healthy Human Subjects	Human Microbiome Project (HMP)
faab18e1a137731cffda88256036ac1f	764467579	faab18e1a137731cffda882560079834	gingiva	1	female	None	Healthy Human Subjects	Human Microbiome Project (HMP)
faab18e1a137731cffda8825605be91e	404239096	faab18e1a137731cffda88256004db77	external naris	1	male	None	Healthy Human Subjects	Human Microbiome Project (HMP)
596fc2de57601ec08a01fdee5916766d	765074482	faab18e1a137731cffda882560084345	dorsum of tongue	3	male	None	Healthy Human Subjects	Human Microbiome Project (HMP)
596fc2de57601ec08a01fdee59053b18	646253328	faab18e1a137731cffda88256006024d	gingiva	1	female	None	Healthy Human Subjects	Human Microbiome Project (HMP)
c22b9238b5b9beec7a9a1fc7c32aa938	ZL9BTWF	88af6472fb03642dd5eaf8cddc35f846	nasal cavity	6	male	caucasian	prediabetes	Integrative Human Microbiome Project
faab18e1a137731cffda882560c48b59	763921366	faab18e1a137731cffda88256006f845	dorsum of tongue	2	female	None	Healthy Human Subjects	Human Microbiome Project (HMP)
faab18e1a137731cffda882560735c1f	809635352	faab18e1a137731cffda88256008f514	gingiva	1	female	None	Healthy Human Subjects	Human Microbiome Project (HMP)
faab18e1a137731cffda882560532bdb	764305738	faab18e1a137731cffda882560075cca	external naris	2	male	None	Healthy Human Subjects	Human Microbiome Project (HMP)
596fc2de57601ec08a01fdee592830dd	866653606	faab18e1a137731cffda8825600924f5	external naris	3	female	None	Healthy Human Subjects	Human Microbiome Project (HMP)
faab18e1a137731cffda882560331185	763982056	faab18e1a137731cffda882560070871	dorsum of tongue	1	male	None	Healthy Human Subjects	Human Microbiome Project (HMP)
596fc2de57601ec08a01fdee5912f1f4	765013792	faab18e1a137731cffda882560083409	dorsum of tongue	2	female	None	Healthy Human Subjects	Human Microbiome Project (HMP)
596fc2de57601ec08a01fdee590999d5	188816475	faab18e1a137731cffda88256003f3cf	external naris	2	female	None	Healthy Human Subjects	Human Microbiome Project (HMP)
596fc2de57601ec08a01fdee59172a7d	857980665	faab18e1a137731cffda882560091d92	palatine tonsil	2	female	None	Healthy Human Subjects	Human Microbiome Project (HMP)
faab18e1a137731cffda882560c5d22e	763456073	faab18e1a137731cffda8825600674b8	gingiva	3	female	None	Healthy Human Subjects	Human Microbiome Project (HMP)
faab18e1a137731cffda8825609cc4f7	764143897	faab18e1a137731cffda882560073677	buccal mucosa	2	female	None	Healthy Human Subjects	Human Microbiome Project (HMP)
596fc2de57601ec08a01fdee591e0a06	764366428	faab18e1a137731cffda882560077fbb	external naris	3	female	None	Healthy Human Subjects	Human Microbiome Project (HMP)
faab18e1a137731cffda88256078cfe2	158924089	faab18e1a137731cffda88256000e362	external naris	2	male	None	Healthy Human Subjects	Human Microbiome Project (HMP)
faab18e1a137731cffda882560cb76b5	875002022	faab18e1a137731cffda882560093cd9	gingiva	1	female	None	Healthy Human Subjects	Human Microbiome Project (HMP)
596fc2de57601ec08a01fdee593316ee	663835652	faab18e1a137731cffda882560060845	gingiva	3	female	None	Healthy Human Subjects	Human Microbiome Project (HMP)
faab18e1a137731cffda882560df223a	550534656	faab18e1a137731cffda882560058852	dorsum of tongue	2	female	None	Healthy Human Subjects	Human Microbiome Project (HMP)
faab18e1a137731cffda88256054dda1	765034022	faab18e1a137731cffda8825600836aa	gingiva	1	female	None	Healthy Human Subjects	Human Microbiome Project (HMP)
faab18e1a137731cffda882560da3d27	884797910	faab18e1a137731cffda882560094a7f	buccal mucosa	1	male	None	Healthy Human Subjects	Human Microbiome Project (HMP)
faab18e1a137731cffda8825608f74c2	275382046	faab18e1a137731cffda8825600442d2	dorsum of tongue	1	male	None	Healthy Human Subjects	Human Microbiome Project (HMP)
faab18e1a137731cffda88256059f5c6	765701615	faab18e1a137731cffda88256008de00	external naris	1	male	None	Healthy Human Subjects	Human Microbiome Project (HMP)
faab18e1a137731cffda8825608cf15b	763860675	faab18e1a137731cffda88256006ec30	gingiva	2	male	None	Healthy Human Subjects	Human Microbiome Project (HMP)
596fc2de57601ec08a01fdee5940f46d	103092734	faab18e1a137731cffda88256000075a	dorsum of tongue	3	male	None	Healthy Human Subjects	Human Microbiome Project (HMP)
faab18e1a137731cffda88256057c795	765620695	faab18e1a137731cffda88256008c706	external naris	1	female	None	Healthy Human Subjects	Human Microbiome Project (HMP)
faab18e1a137731cffda88256045e4c9	160481808	faab18e1a137731cffda88256002ace2	gingiva	1	male	None	Healthy Human Subjects	Human Microbiome Project (HMP)
faab18e1a137731cffda8825602018f2	158499257	faab18e1a137731cffda88256000a83a	buccal mucosa	1	male	None	Healthy Human Subjects	Human Microbiome Project (HMP)
faab18e1a137731cffda88256091a436	764325968	faab18e1a137731cffda882560076bd4	buccal mucosa	2	male	None	Healthy Human Subjects	Human Microbiome Project (HMP)
faab18e1a137731cffda882560f8d2fe	160967330	faab18e1a137731cffda882560034db0	gingiva	3	male	None	Healthy Human Subjects	Human Microbiome Project (HMP)
596fc2de57601ec08a01fdee59413f9f	643185023	faab18e1a137731cffda88256005f7a4	dorsum of tongue	2	female	None	Healthy Human Subjects	Human Microbiome Project (HMP)
596fc2de57601ec08a01fdee5918ea63	305070461	faab18e1a137731cffda882560046e80	external naris	2	male	None	Healthy Human Subjects	Human Microbiome Project (HMP)
c22b9238b5b9beec7a9a1fc7c32d1795	ZMGT937	88af6472fb03642dd5eaf8cddc33ec10	nasal cavity	1	male	asian	prediabetes	Integrative Human Microbiome Project
faab18e1a137731cffda88256043b1b3	159551223	faab18e1a137731cffda88256001b7b9	gingiva	1	male	None	Healthy Human Subjects	Human Microbiome Project (HMP)
faab18e1a137731cffda8825605480ac	763496533	faab18e1a137731cffda88256006809f	throat	2	male	None	Healthy Human Subjects	Human Microbiome Project (HMP)
faab18e1a137731cffda882560c94eb9	765560005	faab18e1a137731cffda88256008bf27	hard palate	2	male	None	Healthy Human Subjects	Human Microbiome Project (HMP)
faab18e1a137731cffda8825602767f8	159288231	faab18e1a137731cffda882560015e55	gingiva	1	male	None	Healthy Human Subjects	Human Microbiome Project (HMP)
596fc2de57601ec08a01fdee591d4e67	932979671	faab18e1a137731cffda8825600977d0	gingiva	2	female	None	Healthy Human Subjects	Human Microbiome Project (HMP)
596fc2de57601ec08a01fdee594f19b1	764872181	faab18e1a137731cffda882560081489	buccal mucosa	1	male	None	Healthy Human Subjects	Human Microbiome Project (HMP)
faab18e1a137731cffda882560541631	764083206	faab18e1a137731cffda882560072ab6	buccal mucosa	2	male	None	Healthy Human Subjects	Human Microbiome Project (HMP)
faab18e1a137731cffda882560847f0f	159389382	faab18e1a137731cffda8825600189f5	dorsum of tongue	2	male	None	Healthy Human Subjects	Human Microbiome Project (HMP)
596fc2de57601ec08a01fdee59433424	875002022	faab18e1a137731cffda882560093cd9	gingiva	2	female	None	Healthy Human Subjects	Human Microbiome Project (HMP)
596fc2de57601ec08a01fdee5921349a	147406386	faab18e1a137731cffda8825600012e8	gingiva	2	male	None	Healthy Human Subjects	Human Microbiome Project (HMP)
932d8fbc70ae8f856028b3f67ca3f047	ZOZOW1T	88af6472fb03642dd5eaf8cddc362cd5	nasal cavity	9	male	caucasian	prediabetes	Integrative Human Microbiome Project
faab18e1a137731cffda8825602937d2	763496533	faab18e1a137731cffda88256006809f	external naris	1	male	None	Healthy Human Subjects	Human Microbiome Project (HMP)
faab18e1a137731cffda882560bd853e	160178356	faab18e1a137731cffda882560023e36	gingiva	3	male	None	Healthy Human Subjects	Human Microbiome Project (HMP)
596fc2de57601ec08a01fdee591737f8	857980665	faab18e1a137731cffda882560091d92	throat	2	female	None	Healthy Human Subjects	Human Microbiome Project (HMP)
faab18e1a137731cffda8825609bd6d0	764224817	faab18e1a137731cffda882560074416	dorsum of tongue	2	male	None	Healthy Human Subjects	Human Microbiome Project (HMP)
596fc2de57601ec08a01fdee59258ad8	675950834	faab18e1a137731cffda882560061a7f	dorsum of tongue	3	female	None	Healthy Human Subjects	Human Microbiome Project (HMP)
faab18e1a137731cffda8825607350ca	809635352	faab18e1a137731cffda88256008f514	buccal mucosa	1	female	None	Healthy Human Subjects	Human Microbiome Project (HMP)
faab18e1a137731cffda882560939e17	765155402	faab18e1a137731cffda882560086685	gingiva	2	male	None	Healthy Human Subjects	Human Microbiome Project (HMP)
faab18e1a137731cffda882560a7d185	160603188	faab18e1a137731cffda88256002d282	dorsum of tongue	2	male	None	Healthy Human Subjects	Human Microbiome Project (HMP)
faab18e1a137731cffda8825603c4981	765074482	faab18e1a137731cffda882560084345	dorsum of tongue	1	male	None	Healthy Human Subjects	Human Microbiome Project (HMP)
596fc2de57601ec08a01fdee591fd7b1	182518224	faab18e1a137731cffda88256003de0e	external naris	2	female	None	Healthy Human Subjects	Human Microbiome Project (HMP)
596fc2de57601ec08a01fdee590ca672	763719065	faab18e1a137731cffda88256006c201	gingiva	3	female	None	Healthy Human Subjects	Human Microbiome Project (HMP)
596fc2de57601ec08a01fdee591e8ee2	436584885	faab18e1a137731cffda88256004f273	buccal mucosa	1	male	None	Healthy Human Subjects	Human Microbiome Project (HMP)
596fc2de57601ec08a01fdee591336a0	884419868	faab18e1a137731cffda8825600949a5	gingiva	2	female	None	Healthy Human Subjects	Human Microbiome Project (HMP)
596fc2de57601ec08a01fdee5933b34f	765013792	faab18e1a137731cffda882560083409	gingiva	3	female	None	Healthy Human Subjects	Human Microbiome Project (HMP)
faab18e1a137731cffda8825603e045b	159753524	faab18e1a137731cffda88256001ed14	dorsum of tongue	1	female	None	Healthy Human Subjects	Human Microbiome Project (HMP)
faab18e1a137731cffda882560c857ab	663835652	faab18e1a137731cffda882560060845	buccal mucosa	1	female	None	Healthy Human Subjects	Human Microbiome Project (HMP)
596fc2de57601ec08a01fdee59186d2e	355657046	faab18e1a137731cffda882560048e03	external naris	2	male	None	Healthy Human Subjects	Human Microbiome Project (HMP)
596fc2de57601ec08a01fdee59269338	884797910	faab18e1a137731cffda882560094a7f	gingiva	3	male	None	Healthy Human Subjects	Human Microbiome Project (HMP)
faab18e1a137731cffda882560d549fa	763820215	faab18e1a137731cffda88256006d6b3	buccal mucosa	3	female	None	Healthy Human Subjects	Human Microbiome Project (HMP)
faab18e1a137731cffda882560990eb8	675950834	faab18e1a137731cffda882560061a7f	dorsum of tongue	1	female	None	Healthy Human Subjects	Human Microbiome Project (HMP)
faab18e1a137731cffda88256089176c	937415040	faab18e1a137731cffda882560097d61	dorsum of tongue	1	female	None	Healthy Human Subjects	Human Microbiome Project (HMP)
faab18e1a137731cffda88256062180b	160684109	faab18e1a137731cffda88256002dd4a	gingiva	1	male	None	Healthy Human Subjects	Human Microbiome Project (HMP)
faab18e1a137731cffda882560bc282b	160421117	faab18e1a137731cffda882560028da5	gingiva	3	male	None	Healthy Human Subjects	Human Microbiome Project (HMP)
faab18e1a137731cffda8825605c3e37	393523607	faab18e1a137731cffda88256004d39c	gingiva	1	female	None	Healthy Human Subjects	Human Microbiome Project (HMP)
faab18e1a137731cffda882560391733	764447348	faab18e1a137731cffda882560078dfb	buccal mucosa	1	male	None	Healthy Human Subjects	Human Microbiome Project (HMP)
faab18e1a137731cffda882560e025ff	764467579	faab18e1a137731cffda882560079834	external naris	3	female	None	Healthy Human Subjects	Human Microbiome Project (HMP)
faab18e1a137731cffda882560cb57cb	875002022	faab18e1a137731cffda882560093cd9	buccal mucosa	1	female	None	Healthy Human Subjects	Human Microbiome Project (HMP)
596fc2de57601ec08a01fdee59500e83	764953101	faab18e1a137731cffda882560082b35	buccal mucosa	1	male	None	Healthy Human Subjects	Human Microbiome Project (HMP)
faab18e1a137731cffda8825601fd357	158458797	faab18e1a137731cffda8825600098dc	buccal mucosa	1	female	None	Healthy Human Subjects	Human Microbiome Project (HMP)
faab18e1a137731cffda88256044b92c	159814214	faab18e1a137731cffda88256001fad6	gingiva	1	male	None	Healthy Human Subjects	Human Microbiome Project (HMP)
596fc2de57601ec08a01fdee593c16fa	508703490	faab18e1a137731cffda88256005245b	external naris	3	female	None	Healthy Human Subjects	Human Microbiome Project (HMP)
596fc2de57601ec08a01fdee5918123b	370027359	faab18e1a137731cffda88256004bc05	gingiva	2	male	None	Healthy Human Subjects	Human Microbiome Project (HMP)
596fc2de57601ec08a01fdee591df3eb	764366428	faab18e1a137731cffda882560077fbb	buccal mucosa	3	female	None	Healthy Human Subjects	Human Microbiome Project (HMP)
faab18e1a137731cffda88256028b244	159571453	faab18e1a137731cffda88256001be7d	gingiva	1	male	None	Healthy Human Subjects	Human Microbiome Project (HMP)
596fc2de57601ec08a01fdee594c8166	764245047	faab18e1a137731cffda8825600748d0	external naris	2	female	None	Healthy Human Subjects	Human Microbiome Project (HMP)
faab18e1a137731cffda882560b13235	246515023	faab18e1a137731cffda882560041c2a	external naris	2	female	None	Healthy Human Subjects	Human Microbiome Project (HMP)
faab18e1a137731cffda882560dfccfb	763921366	faab18e1a137731cffda88256006f845	gingiva	3	female	None	Healthy Human Subjects	Human Microbiome Project (HMP)
faab18e1a137731cffda882560ddaaf8	162469177	faab18e1a137731cffda88256003bfeb	buccal mucosa	1	male	None	Healthy Human Subjects	Human Microbiome Project (HMP)
faab18e1a137731cffda8825603d9c56	159429842	faab18e1a137731cffda882560018a57	gingiva	1	male	None	Healthy Human Subjects	Human Microbiome Project (HMP)
faab18e1a137731cffda882560d53d31	763820215	faab18e1a137731cffda88256006d6b3	dorsum of tongue	3	female	None	Healthy Human Subjects	Human Microbiome Project (HMP)
faab18e1a137731cffda882560472938	160502038	faab18e1a137731cffda88256002ba12	dorsum of tongue	1	female	None	Healthy Human Subjects	Human Microbiome Project (HMP)
faab18e1a137731cffda8825608ed826	763759525	faab18e1a137731cffda88256006d20c	buccal mucosa	2	female	None	Healthy Human Subjects	Human Microbiome Project (HMP)
596fc2de57601ec08a01fdee59218f6f	682102541	faab18e1a137731cffda882560061d1d	gingiva	2	male	None	Healthy Human Subjects	Human Microbiome Project (HMP)
596fc2de57601ec08a01fdee5945fc49	884419868	faab18e1a137731cffda8825600949a5	buccal mucosa	3	female	None	Healthy Human Subjects	Human Microbiome Project (HMP)
596fc2de57601ec08a01fdee59252468	765701615	faab18e1a137731cffda88256008de00	dorsum of tongue	2	male	None	Healthy Human Subjects	Human Microbiome Project (HMP)
faab18e1a137731cffda8825603e6581	159915365	faab18e1a137731cffda88256001ff7a	external naris	1	female	None	Healthy Human Subjects	Human Microbiome Project (HMP)
faab18e1a137731cffda88256028cac9	763435843	faab18e1a137731cffda882560067021	dorsum of tongue	1	male	None	Healthy Human Subjects	Human Microbiome Project (HMP)
c22b9238b5b9beec7a9a1fc7c32b411f	ZLGD9M0	88af6472fb03642dd5eaf8cddc35eaa5	nasal cavity	4	male	caucasian	prediabetes	Integrative Human Microbiome Project
faab18e1a137731cffda8825607c2450	159005010	faab18e1a137731cffda882560010f68	dorsum of tongue	2	female	None	Healthy Human Subjects	Human Microbiome Project (HMP)
faab18e1a137731cffda8825602672ca	159227541	faab18e1a137731cffda882560013829	buccal mucosa	1	female	None	Healthy Human Subjects	Human Microbiome Project (HMP)
faab18e1a137731cffda882560d4ac7a	268204421	faab18e1a137731cffda882560042aed	gingiva	1	male	None	Healthy Human Subjects	Human Microbiome Project (HMP)
faab18e1a137731cffda882560ad3efb	160178356	faab18e1a137731cffda882560023e36	dorsum of tongue	2	male	None	Healthy Human Subjects	Human Microbiome Project (HMP)
faab18e1a137731cffda8825608e4123	765094712	faab18e1a137731cffda882560085330	dorsum of tongue	2	male	None	Healthy Human Subjects	Human Microbiome Project (HMP)
faab18e1a137731cffda8825604d56e3	160380657	faab18e1a137731cffda8825600274d0	gingiva	1	male	None	Healthy Human Subjects	Human Microbiome Project (HMP)
596fc2de57601ec08a01fdee591e988c	436584885	faab18e1a137731cffda88256004f273	gingiva	1	male	None	Healthy Human Subjects	Human Microbiome Project (HMP)
faab18e1a137731cffda8825607608fa	650853796	faab18e1a137731cffda882560060540	gingiva	1	female	None	Healthy Human Subjects	Human Microbiome Project (HMP)
faab18e1a137731cffda88256099042f	823052294	faab18e1a137731cffda88256008fc22	gingiva	1	male	None	Healthy Human Subjects	Human Microbiome Project (HMP)
faab18e1a137731cffda8825606fce20	638754422	faab18e1a137731cffda88256005e8df	buccal mucosa	1	female	None	Healthy Human Subjects	Human Microbiome Project (HMP)
faab18e1a137731cffda882560547d43	763496533	faab18e1a137731cffda88256006809f	palatine tonsil	2	male	None	Healthy Human Subjects	Human Microbiome Project (HMP)
596fc2de57601ec08a01fdee59440010	596625983	faab18e1a137731cffda88256005a627	dorsum of tongue	3	male	None	Healthy Human Subjects	Human Microbiome Project (HMP)
faab18e1a137731cffda882560ea51f9	159268001	faab18e1a137731cffda8825600153a2	dorsum of tongue	3	male	None	Healthy Human Subjects	Human Microbiome Project (HMP)
faab18e1a137731cffda88256031e093	763759525	faab18e1a137731cffda88256006d20c	buccal mucosa	1	female	None	Healthy Human Subjects	Human Microbiome Project (HMP)
c22b9238b5b9beec7a9a1fc7c3298d3a	ZKVR426	88af6472fb03642dd5eaf8cddc36082b	nasal cavity	10	female	caucasian	prediabetes	Integrative Human Microbiome Project
596fc2de57601ec08a01fdee5922e3b5	884797910	faab18e1a137731cffda882560094a7f	buccal mucosa	2	male	None	Healthy Human Subjects	Human Microbiome Project (HMP)
faab18e1a137731cffda882560503676	765195863	faab18e1a137731cffda88256008696b	dorsum of tongue	1	female	None	Healthy Human Subjects	Human Microbiome Project (HMP)
faab18e1a137731cffda8825609ccf23	764143897	faab18e1a137731cffda882560073677	gingiva	2	female	None	Healthy Human Subjects	Human Microbiome Project (HMP)
596fc2de57601ec08a01fdee59439b6e	646253328	faab18e1a137731cffda88256006024d	buccal mucosa	3	female	None	Healthy Human Subjects	Human Microbiome Project (HMP)
faab18e1a137731cffda882560d2acd3	764791260	faab18e1a137731cffda88256007ee93	dorsum of tongue	2	female	None	Healthy Human Subjects	Human Microbiome Project (HMP)
faab18e1a137731cffda8825605d78ab	861967750	faab18e1a137731cffda8825600923f5	dorsum of tongue	1	male	None	Healthy Human Subjects	Human Microbiome Project (HMP)
faab18e1a137731cffda88256045dc70	160481808	faab18e1a137731cffda88256002ace2	buccal mucosa	1	male	None	Healthy Human Subjects	Human Microbiome Project (HMP)
faab18e1a137731cffda882560e29875	765135172	faab18e1a137731cffda882560085d74	dorsum of tongue	2	male	None	Healthy Human Subjects	Human Microbiome Project (HMP)
faab18e1a137731cffda8825609be44d	764224817	faab18e1a137731cffda882560074416	buccal mucosa	2	male	None	Healthy Human Subjects	Human Microbiome Project (HMP)
596fc2de57601ec08a01fdee59439c79	646253328	faab18e1a137731cffda88256006024d	external naris	3	female	None	Healthy Human Subjects	Human Microbiome Project (HMP)
596fc2de57601ec08a01fdee5920a279	115629832	faab18e1a137731cffda882560000e4a	buccal mucosa	2	male	None	Healthy Human Subjects	Human Microbiome Project (HMP)
596fc2de57601ec08a01fdee592baebe	160987560	faab18e1a137731cffda8825600357bd	gingiva	3	male	None	Healthy Human Subjects	Human Microbiome Project (HMP)
faab18e1a137731cffda8825605d5fac	765640925	faab18e1a137731cffda88256008c8f5	buccal mucosa	1	female	None	Healthy Human Subjects	Human Microbiome Project (HMP)
932d8fbc70ae8f856028b3f67c6f8eca	ZX52KVK	88af6472fb03642dd5eaf8cddc347bff	nasal cavity	18	female	caucasian	prediabetes	Integrative Human Microbiome Project
faab18e1a137731cffda88256087e0c0	604812005	faab18e1a137731cffda88256005c2a6	gingiva	1	male	None	Healthy Human Subjects	Human Microbiome Project (HMP)
faab18e1a137731cffda882560492856	160603188	faab18e1a137731cffda88256002d282	gingiva	1	male	None	Healthy Human Subjects	Human Microbiome Project (HMP)
faab18e1a137731cffda882560f57f76	638754422	faab18e1a137731cffda88256005e8df	external naris	3	female	None	Healthy Human Subjects	Human Microbiome Project (HMP)
596fc2de57601ec08a01fdee592b9fe3	160987560	faab18e1a137731cffda8825600357bd	dorsum of tongue	3	male	None	Healthy Human Subjects	Human Microbiome Project (HMP)
faab18e1a137731cffda882560ad5add	160178356	faab18e1a137731cffda882560023e36	external naris	2	male	None	Healthy Human Subjects	Human Microbiome Project (HMP)
faab18e1a137731cffda88256092748b	764487809	faab18e1a137731cffda88256007a718	external naris	2	male	None	Healthy Human Subjects	Human Microbiome Project (HMP)
faab18e1a137731cffda88256047c1c4	160461578	faab18e1a137731cffda88256002a990	external naris	1	male	None	Healthy Human Subjects	Human Microbiome Project (HMP)
faab18e1a137731cffda882560d9b721	305070461	faab18e1a137731cffda882560046e80	external naris	1	male	None	Healthy Human Subjects	Human Microbiome Project (HMP)
596fc2de57601ec08a01fdee59440de8	596625983	faab18e1a137731cffda88256005a627	gingiva	3	male	None	Healthy Human Subjects	Human Microbiome Project (HMP)
faab18e1a137731cffda882560d52710	763395383	faab18e1a137731cffda882560066d31	gingiva	3	male	None	Healthy Human Subjects	Human Microbiome Project (HMP)
faab18e1a137731cffda882560e6f954	158944319	faab18e1a137731cffda88256000edb0	external naris	3	female	None	Healthy Human Subjects	Human Microbiome Project (HMP)
596fc2de57601ec08a01fdee59352969	868454789	faab18e1a137731cffda8825600931d5	buccal mucosa	3	male	None	Healthy Human Subjects	Human Microbiome Project (HMP)
faab18e1a137731cffda882560987f3d	706846339	faab18e1a137731cffda882560062e2e	buccal mucosa	1	female	None	Healthy Human Subjects	Human Microbiome Project (HMP)
faab18e1a137731cffda882560cce236	764831721	faab18e1a137731cffda88256007fa32	palatine tonsil	2	male	None	Healthy Human Subjects	Human Microbiome Project (HMP)
faab18e1a137731cffda882560e6c2d9	159227541	faab18e1a137731cffda882560013829	gingiva	3	female	None	Healthy Human Subjects	Human Microbiome Project (HMP)
faab18e1a137731cffda882560da4039	884797910	faab18e1a137731cffda882560094a7f	gingiva	1	male	None	Healthy Human Subjects	Human Microbiome Project (HMP)
faab18e1a137731cffda882560adaacc	160319967	faab18e1a137731cffda8825600261ea	buccal mucosa	2	female	None	Healthy Human Subjects	Human Microbiome Project (HMP)
faab18e1a137731cffda882560e523cb	159288231	faab18e1a137731cffda882560015e55	gingiva	3	male	None	Healthy Human Subjects	Human Microbiome Project (HMP)
faab18e1a137731cffda882560d461b3	375450439	faab18e1a137731cffda88256004c811	dorsum of tongue	3	female	None	Healthy Human Subjects	Human Microbiome Project (HMP)
faab18e1a137731cffda882560918fb3	764325968	faab18e1a137731cffda882560076bd4	external naris	2	male	None	Healthy Human Subjects	Human Microbiome Project (HMP)
faab18e1a137731cffda8825601fe052	158458797	faab18e1a137731cffda8825600098dc	external naris	1	female	None	Healthy Human Subjects	Human Microbiome Project (HMP)
596fc2de57601ec08a01fdee594327ab	875002022	faab18e1a137731cffda882560093cd9	dorsum of tongue	2	female	None	Healthy Human Subjects	Human Microbiome Project (HMP)
faab18e1a137731cffda882560564c5d	765560005	faab18e1a137731cffda88256008bf27	gingiva	1	male	None	Healthy Human Subjects	Human Microbiome Project (HMP)
596fc2de57601ec08a01fdee594dea7f	764791260	faab18e1a137731cffda88256007ee93	buccal mucosa	1	female	None	Healthy Human Subjects	Human Microbiome Project (HMP)
faab18e1a137731cffda88256056bf3f	765519544	faab18e1a137731cffda88256008ad61	gingiva	1	male	None	Healthy Human Subjects	Human Microbiome Project (HMP)
faab18e1a137731cffda8825607efe7b	159369152	faab18e1a137731cffda882560017cd5	gingiva	2	male	None	Healthy Human Subjects	Human Microbiome Project (HMP)
faab18e1a137731cffda882560438990	159551223	faab18e1a137731cffda88256001b7b9	buccal mucosa	1	male	None	Healthy Human Subjects	Human Microbiome Project (HMP)
596fc2de57601ec08a01fdee5922f050	884797910	faab18e1a137731cffda882560094a7f	gingiva	2	male	None	Healthy Human Subjects	Human Microbiome Project (HMP)
faab18e1a137731cffda88256061e5fe	160704339	faab18e1a137731cffda88256002ea43	external naris	1	female	None	Healthy Human Subjects	Human Microbiome Project (HMP)
faab18e1a137731cffda8825603bfe8a	765074482	faab18e1a137731cffda882560084345	external naris	1	male	None	Healthy Human Subjects	Human Microbiome Project (HMP)
faab18e1a137731cffda88256059c7e4	764892411	faab18e1a137731cffda882560082081	gingiva	2	male	None	Healthy Human Subjects	Human Microbiome Project (HMP)
596fc2de57601ec08a01fdee5921fed1	764062976	faab18e1a137731cffda882560071d3d	external naris	3	female	None	Healthy Human Subjects	Human Microbiome Project (HMP)
faab18e1a137731cffda88256099393b	675950834	faab18e1a137731cffda882560061a7f	external naris	1	female	None	Healthy Human Subjects	Human Microbiome Project (HMP)
596fc2de57601ec08a01fdee59456c02	305070461	faab18e1a137731cffda882560046e80	gingiva	3	male	None	Healthy Human Subjects	Human Microbiome Project (HMP)
faab18e1a137731cffda882560d35e71	763982056	faab18e1a137731cffda882560070871	gingiva	3	male	None	Healthy Human Subjects	Human Microbiome Project (HMP)
faab18e1a137731cffda882560d0430d	991168867	faab18e1a137731cffda88256009b85c	buccal mucosa	1	male	None	Healthy Human Subjects	Human Microbiome Project (HMP)
faab18e1a137731cffda8825602807e0	159268001	faab18e1a137731cffda8825600153a2	gingiva	1	male	None	Healthy Human Subjects	Human Microbiome Project (HMP)
596fc2de57601ec08a01fdee5938cd6c	938202701	faab18e1a137731cffda882560098c6b	dorsum of tongue	2	male	None	Healthy Human Subjects	Human Microbiome Project (HMP)
596fc2de57601ec08a01fdee59412025	103092734	faab18e1a137731cffda88256000075a	gingiva	3	male	None	Healthy Human Subjects	Human Microbiome Project (HMP)
596fc2de57601ec08a01fdee59407ac5	765256553	faab18e1a137731cffda882560087fc8	gingiva	3	female	None	Healthy Human Subjects	Human Microbiome Project (HMP)
faab18e1a137731cffda88256085f29f	159611913	faab18e1a137731cffda88256001c4f6	buccal mucosa	2	male	None	Healthy Human Subjects	Human Microbiome Project (HMP)
faab18e1a137731cffda882560384a09	764305738	faab18e1a137731cffda882560075cca	gingiva	1	male	None	Healthy Human Subjects	Human Microbiome Project (HMP)
faab18e1a137731cffda8825606e31e4	158256496	faab18e1a137731cffda882560005e48	dorsum of tongue	2	female	None	Healthy Human Subjects	Human Microbiome Project (HMP)
faab18e1a137731cffda8825608c3471	465578759	faab18e1a137731cffda882560050a4b	gingiva	1	female	None	Healthy Human Subjects	Human Microbiome Project (HMP)
faab18e1a137731cffda882560ada68f	160319967	faab18e1a137731cffda8825600261ea	dorsum of tongue	2	female	None	Healthy Human Subjects	Human Microbiome Project (HMP)
596fc2de57601ec08a01fdee59384dbb	765519544	faab18e1a137731cffda88256008ad61	gingiva	3	male	None	Healthy Human Subjects	Human Microbiome Project (HMP)
596fc2de57601ec08a01fdee5937c10f	553359145	faab18e1a137731cffda8825600591b8	external naris	2	female	None	Healthy Human Subjects	Human Microbiome Project (HMP)
faab18e1a137731cffda882560358c55	764285508	faab18e1a137731cffda8825600750c6	gingiva	1	male	None	Healthy Human Subjects	Human Microbiome Project (HMP)
596fc2de57601ec08a01fdee5941c59f	184349034	faab18e1a137731cffda88256003e415	buccal mucosa	2	male	None	Healthy Human Subjects	Human Microbiome Project (HMP)
596fc2de57601ec08a01fdee591439e9	338793263	faab18e1a137731cffda8825600486c6	buccal mucosa	2	female	None	Healthy Human Subjects	Human Microbiome Project (HMP)
596fc2de57601ec08a01fdee594aa663	886389417	faab18e1a137731cffda882560095775	dorsum of tongue	2	female	None	Healthy Human Subjects	Human Microbiome Project (HMP)
faab18e1a137731cffda8825602b1a5c	763698834	faab18e1a137731cffda88256006ba27	gingiva	1	female	None	Healthy Human Subjects	Human Microbiome Project (HMP)
faab18e1a137731cffda882560cd6f97	901775393	faab18e1a137731cffda882560096a02	throat	1	male	None	Healthy Human Subjects	Human Microbiome Project (HMP)
faab18e1a137731cffda8825607f1269	159369152	faab18e1a137731cffda882560017cd5	buccal mucosa	2	male	None	Healthy Human Subjects	Human Microbiome Project (HMP)
faab18e1a137731cffda882560995699	550534656	faab18e1a137731cffda882560058852	buccal mucosa	1	female	None	Healthy Human Subjects	Human Microbiome Project (HMP)
faab18e1a137731cffda882560985eed	706846339	faab18e1a137731cffda882560062e2e	external naris	1	female	None	Healthy Human Subjects	Human Microbiome Project (HMP)
596fc2de57601ec08a01fdee590cdda6	182518224	faab18e1a137731cffda88256003de0e	buccal mucosa	1	female	None	Healthy Human Subjects	Human Microbiome Project (HMP)
faab18e1a137731cffda882560caa48b	764042746	faab18e1a137731cffda882560071888	external naris	2	female	None	Healthy Human Subjects	Human Microbiome Project (HMP)
faab18e1a137731cffda882560c551ad	488228756	faab18e1a137731cffda8825600513c7	external naris	1	female	None	Healthy Human Subjects	Human Microbiome Project (HMP)
596fc2de57601ec08a01fdee5913c000	178713055	faab18e1a137731cffda88256003d2d9	gingiva	2	female	None	Healthy Human Subjects	Human Microbiome Project (HMP)
faab18e1a137731cffda88256048c73a	160542498	faab18e1a137731cffda88256002be82	gingiva	1	male	None	Healthy Human Subjects	Human Microbiome Project (HMP)
596fc2de57601ec08a01fdee5949327c	115629832	faab18e1a137731cffda882560000e4a	buccal mucosa	3	male	None	Healthy Human Subjects	Human Microbiome Project (HMP)
faab18e1a137731cffda882560d692b6	868454789	faab18e1a137731cffda8825600931d5	buccal mucosa	1	male	None	Healthy Human Subjects	Human Microbiome Project (HMP)
faab18e1a137731cffda882560955b03	764447348	faab18e1a137731cffda882560078dfb	dorsum of tongue	2	male	None	Healthy Human Subjects	Human Microbiome Project (HMP)
596fc2de57601ec08a01fdee5923c2da	275382046	faab18e1a137731cffda8825600442d2	dorsum of tongue	2	male	None	Healthy Human Subjects	Human Microbiome Project (HMP)
faab18e1a137731cffda8825608e50c4	765094712	faab18e1a137731cffda882560085330	buccal mucosa	2	male	None	Healthy Human Subjects	Human Microbiome Project (HMP)
faab18e1a137731cffda88256031055e	763901136	faab18e1a137731cffda88256006f29d	buccal mucosa	1	female	None	Healthy Human Subjects	Human Microbiome Project (HMP)
faab18e1a137731cffda88256020de96	158742018	faab18e1a137731cffda88256000bc68	buccal mucosa	1	female	None	Healthy Human Subjects	Human Microbiome Project (HMP)
faab18e1a137731cffda8825604d8ca2	160178356	faab18e1a137731cffda882560023e36	buccal mucosa	1	male	None	Healthy Human Subjects	Human Microbiome Project (HMP)
faab18e1a137731cffda88256087ec92	604812005	faab18e1a137731cffda88256005c2a6	external naris	1	male	None	Healthy Human Subjects	Human Microbiome Project (HMP)
faab18e1a137731cffda88256053e159	763961826	faab18e1a137731cffda882560070241	gingiva	2	male	None	Healthy Human Subjects	Human Microbiome Project (HMP)
faab18e1a137731cffda882560f55bb2	638754422	faab18e1a137731cffda88256005e8df	dorsum of tongue	3	female	None	Healthy Human Subjects	Human Microbiome Project (HMP)
faab18e1a137731cffda882560e51b64	159288231	faab18e1a137731cffda882560015e55	buccal mucosa	3	male	None	Healthy Human Subjects	Human Microbiome Project (HMP)
596fc2de57601ec08a01fdee593f8ab1	516889361	faab18e1a137731cffda8825600537f3	buccal mucosa	2	male	None	Healthy Human Subjects	Human Microbiome Project (HMP)
faab18e1a137731cffda882560bd7f12	160178356	faab18e1a137731cffda882560023e36	buccal mucosa	3	male	None	Healthy Human Subjects	Human Microbiome Project (HMP)
faab18e1a137731cffda8825606fda9d	638754422	faab18e1a137731cffda88256005e8df	gingiva	1	female	None	Healthy Human Subjects	Human Microbiome Project (HMP)
faab18e1a137731cffda88256044fd6a	159510762	faab18e1a137731cffda88256001b19a	dorsum of tongue	1	male	None	Healthy Human Subjects	Human Microbiome Project (HMP)
faab18e1a137731cffda882560d418c8	375450439	faab18e1a137731cffda88256004c811	buccal mucosa	3	female	None	Healthy Human Subjects	Human Microbiome Project (HMP)
faab18e1a137731cffda8825602dc98b	763961826	faab18e1a137731cffda882560070241	external naris	1	male	None	Healthy Human Subjects	Human Microbiome Project (HMP)
596fc2de57601ec08a01fdee590e8a61	316129862	faab18e1a137731cffda8825600475cd	buccal mucosa	1	female	None	Healthy Human Subjects	Human Microbiome Project (HMP)
596fc2de57601ec08a01fdee590a4a3c	765195863	faab18e1a137731cffda88256008696b	dorsum of tongue	3	female	None	Healthy Human Subjects	Human Microbiome Project (HMP)
faab18e1a137731cffda88256088e2e8	160158126	faab18e1a137731cffda88256002330b	gingiva	2	male	None	Healthy Human Subjects	Human Microbiome Project (HMP)
faab18e1a137731cffda882560378315	763435843	faab18e1a137731cffda882560067021	gingiva	2	male	None	Healthy Human Subjects	Human Microbiome Project (HMP)
596fc2de57601ec08a01fdee591ba13b	208027353	faab18e1a137731cffda88256003f9e9	dorsum of tongue	2	female	None	Healthy Human Subjects	Human Microbiome Project (HMP)
faab18e1a137731cffda882560513201	765135172	faab18e1a137731cffda882560085d74	external naris	1	male	None	Healthy Human Subjects	Human Microbiome Project (HMP)
faab18e1a137731cffda88256098c656	823052294	faab18e1a137731cffda88256008fc22	dorsum of tongue	1	male	None	Healthy Human Subjects	Human Microbiome Project (HMP)
faab18e1a137731cffda8825605f0183	160643649	faab18e1a137731cffda88256002daa2	gingiva	1	female	None	Healthy Human Subjects	Human Microbiome Project (HMP)
faab18e1a137731cffda882560fc4d2e	160502038	faab18e1a137731cffda88256002ba12	external naris	3	female	None	Healthy Human Subjects	Human Microbiome Project (HMP)
faab18e1a137731cffda88256088487e	159490532	faab18e1a137731cffda88256001a40f	buccal mucosa	2	male	None	Healthy Human Subjects	Human Microbiome Project (HMP)
596fc2de57601ec08a01fdee590f78a3	765661155	faab18e1a137731cffda88256008cf29	gingiva	2	female	None	Healthy Human Subjects	Human Microbiome Project (HMP)
596fc2de57601ec08a01fdee593cbf1f	162469177	faab18e1a137731cffda88256003bfeb	external naris	2	male	None	Healthy Human Subjects	Human Microbiome Project (HMP)
faab18e1a137731cffda882560a38fea	160502038	faab18e1a137731cffda88256002ba12	dorsum of tongue	2	female	None	Healthy Human Subjects	Human Microbiome Project (HMP)
596fc2de57601ec08a01fdee592180a7	682102541	faab18e1a137731cffda882560061d1d	buccal mucosa	2	male	None	Healthy Human Subjects	Human Microbiome Project (HMP)
faab18e1a137731cffda882560d989a7	764366428	faab18e1a137731cffda882560077fbb	throat	2	female	None	Healthy Human Subjects	Human Microbiome Project (HMP)
faab18e1a137731cffda882560ef136e	866653606	faab18e1a137731cffda8825600924f5	dorsum of tongue	2	female	None	Healthy Human Subjects	Human Microbiome Project (HMP)
faab18e1a137731cffda882560934ed3	643185023	faab18e1a137731cffda88256005f7a4	gingiva	1	female	None	Healthy Human Subjects	Human Microbiome Project (HMP)
596fc2de57601ec08a01fdee5900ed7a	797461496	faab18e1a137731cffda88256008ede7	dorsum of tongue	2	female	None	Healthy Human Subjects	Human Microbiome Project (HMP)
596fc2de57601ec08a01fdee590be9ec	535376874	faab18e1a137731cffda8825600571da	dorsum of tongue	1	male	None	Healthy Human Subjects	Human Microbiome Project (HMP)
596fc2de57601ec08a01fdee5944eeaa	765276783	faab18e1a137731cffda882560088adf	dorsum of tongue	2	male	None	Healthy Human Subjects	Human Microbiome Project (HMP)
faab18e1a137731cffda882560236276	159591683	faab18e1a137731cffda88256001c2a4	external naris	1	male	None	Healthy Human Subjects	Human Microbiome Project (HMP)
faab18e1a137731cffda8825609ad61f	208027353	faab18e1a137731cffda88256003f9e9	external naris	1	female	None	Healthy Human Subjects	Human Microbiome Project (HMP)
faab18e1a137731cffda882560dad074	525622796	faab18e1a137731cffda882560055156	external naris	1	female	None	Healthy Human Subjects	Human Microbiome Project (HMP)
faab18e1a137731cffda88256099b053	289996019	faab18e1a137731cffda882560045384	gingiva	1	male	None	Healthy Human Subjects	Human Microbiome Project (HMP)
596fc2de57601ec08a01fdee590a794c	765195863	faab18e1a137731cffda88256008696b	gingiva	3	female	None	Healthy Human Subjects	Human Microbiome Project (HMP)
faab18e1a137731cffda88256043d6e8	159551223	faab18e1a137731cffda88256001b7b9	external naris	1	male	None	Healthy Human Subjects	Human Microbiome Project (HMP)
596fc2de57601ec08a01fdee59052aca	646253328	faab18e1a137731cffda88256006024d	external naris	1	female	None	Healthy Human Subjects	Human Microbiome Project (HMP)
596fc2de57601ec08a01fdee59280c52	866653606	faab18e1a137731cffda8825600924f5	dorsum of tongue	3	female	None	Healthy Human Subjects	Human Microbiome Project (HMP)
faab18e1a137731cffda882560549010	765398164	faab18e1a137731cffda88256008aba0	dorsum of tongue	1	male	None	Healthy Human Subjects	Human Microbiome Project (HMP)
596fc2de57601ec08a01fdee593bfae2	508703490	faab18e1a137731cffda88256005245b	buccal mucosa	3	female	None	Healthy Human Subjects	Human Microbiome Project (HMP)
faab18e1a137731cffda882560c8e030	763638144	faab18e1a137731cffda88256006b0a4	throat	2	female	None	Healthy Human Subjects	Human Microbiome Project (HMP)
faab18e1a137731cffda882560310077	763901136	faab18e1a137731cffda88256006f29d	dorsum of tongue	1	female	None	Healthy Human Subjects	Human Microbiome Project (HMP)
596fc2de57601ec08a01fdee5932404f	863126187	faab18e1a137731cffda88256009245b	gingiva	3	male	None	Healthy Human Subjects	Human Microbiome Project (HMP)
faab18e1a137731cffda8825603c6a2e	765074482	faab18e1a137731cffda882560084345	gingiva	1	male	None	Healthy Human Subjects	Human Microbiome Project (HMP)
faab18e1a137731cffda882560d22bcb	668248235	faab18e1a137731cffda8825600610c8	external naris	2	male	None	Healthy Human Subjects	Human Microbiome Project (HMP)
faab18e1a137731cffda8825602952a5	763557224	faab18e1a137731cffda88256006a267	dorsum of tongue	1	female	None	Healthy Human Subjects	Human Microbiome Project (HMP)
faab18e1a137731cffda8825609df6f5	147406386	faab18e1a137731cffda8825600012e8	dorsum of tongue	1	male	None	Healthy Human Subjects	Human Microbiome Project (HMP)
faab18e1a137731cffda8825602955a9	763435843	faab18e1a137731cffda882560067021	gingiva	1	male	None	Healthy Human Subjects	Human Microbiome Project (HMP)
faab18e1a137731cffda8825606b0b9d	158216035	faab18e1a137731cffda882560004622	dorsum of tongue	2	male	None	Healthy Human Subjects	Human Microbiome Project (HMP)
faab18e1a137731cffda882560db6c1b	612472597	faab18e1a137731cffda88256005d22c	external naris	2	female	None	Healthy Human Subjects	Human Microbiome Project (HMP)
faab18e1a137731cffda882560454652	159207311	faab18e1a137731cffda882560012baa	gingiva	1	male	None	Healthy Human Subjects	Human Microbiome Project (HMP)
faab18e1a137731cffda88256028ff9c	763496533	faab18e1a137731cffda88256006809f	portion of saliva	1	male	None	Healthy Human Subjects	Human Microbiome Project (HMP)
faab18e1a137731cffda882560d7079f	764285508	faab18e1a137731cffda8825600750c6	external naris	2	male	None	Healthy Human Subjects	Human Microbiome Project (HMP)
596fc2de57601ec08a01fdee59432b56	875002022	faab18e1a137731cffda882560093cd9	buccal mucosa	2	female	None	Healthy Human Subjects	Human Microbiome Project (HMP)
596fc2de57601ec08a01fdee59479c45	316129862	faab18e1a137731cffda8825600475cd	gingiva	2	female	None	Healthy Human Subjects	Human Microbiome Project (HMP)
faab18e1a137731cffda8825603b4aa1	764649650	faab18e1a137731cffda88256007bc2d	dorsum of tongue	1	female	None	Healthy Human Subjects	Human Microbiome Project (HMP)
faab18e1a137731cffda882560512bd7	765135172	faab18e1a137731cffda882560085d74	gingiva	1	male	None	Healthy Human Subjects	Human Microbiome Project (HMP)
faab18e1a137731cffda8825609f311e	159814214	faab18e1a137731cffda88256001fad6	external naris	2	male	None	Healthy Human Subjects	Human Microbiome Project (HMP)
596fc2de57601ec08a01fdee59439138	646253328	faab18e1a137731cffda88256006024d	dorsum of tongue	3	female	None	Healthy Human Subjects	Human Microbiome Project (HMP)
faab18e1a137731cffda8825609a2949	338793263	faab18e1a137731cffda8825600486c6	external naris	1	female	None	Healthy Human Subjects	Human Microbiome Project (HMP)
faab18e1a137731cffda8825609c8674	857980665	faab18e1a137731cffda882560091d92	dorsum of tongue	1	female	None	Healthy Human Subjects	Human Microbiome Project (HMP)
faab18e1a137731cffda882560301167	763880905	faab18e1a137731cffda88256006f14e	gingiva	1	male	None	Healthy Human Subjects	Human Microbiome Project (HMP)
faab18e1a137731cffda882560359dda	764346198	faab18e1a137731cffda882560077ad4	external naris	1	female	None	Healthy Human Subjects	Human Microbiome Project (HMP)
faab18e1a137731cffda8825604f9d79	765155402	faab18e1a137731cffda882560086685	buccal mucosa	1	male	None	Healthy Human Subjects	Human Microbiome Project (HMP)
faab18e1a137731cffda882560658786	160765029	faab18e1a137731cffda882560030026	buccal mucosa	1	male	None	Healthy Human Subjects	Human Microbiome Project (HMP)
faab18e1a137731cffda8825603922da	764447348	faab18e1a137731cffda882560078dfb	gingiva	1	male	None	Healthy Human Subjects	Human Microbiome Project (HMP)
faab18e1a137731cffda882560cfa7a7	103092734	faab18e1a137731cffda88256000075a	buccal mucosa	1	male	None	Healthy Human Subjects	Human Microbiome Project (HMP)
faab18e1a137731cffda88256021b46d	158944319	faab18e1a137731cffda88256000edb0	gingiva	1	female	None	Healthy Human Subjects	Human Microbiome Project (HMP)
596fc2de57601ec08a01fdee592bb214	160987560	faab18e1a137731cffda8825600357bd	external naris	3	male	None	Healthy Human Subjects	Human Microbiome Project (HMP)
faab18e1a137731cffda882560e21e6e	763557224	faab18e1a137731cffda88256006a267	dorsum of tongue	3	female	None	Healthy Human Subjects	Human Microbiome Project (HMP)
faab18e1a137731cffda882560c4024c	367712035	faab18e1a137731cffda88256004a942	buccal mucosa	1	male	None	Healthy Human Subjects	Human Microbiome Project (HMP)
faab18e1a137731cffda8825604818f3	160582958	faab18e1a137731cffda88256002c85a	buccal mucosa	1	female	None	Healthy Human Subjects	Human Microbiome Project (HMP)
faab18e1a137731cffda882560926695	764487809	faab18e1a137731cffda88256007a718	dorsum of tongue	2	male	None	Healthy Human Subjects	Human Microbiome Project (HMP)
596fc2de57601ec08a01fdee5919b4ef	663835652	faab18e1a137731cffda882560060845	dorsum of tongue	2	female	None	Healthy Human Subjects	Human Microbiome Project (HMP)
faab18e1a137731cffda882560d03ad1	991168867	faab18e1a137731cffda88256009b85c	external naris	1	male	None	Healthy Human Subjects	Human Microbiome Project (HMP)
faab18e1a137731cffda88256076ebd2	158114885	faab18e1a137731cffda882560003a72	gingiva	2	female	None	Healthy Human Subjects	Human Microbiome Project (HMP)
faab18e1a137731cffda882560c496af	763921366	faab18e1a137731cffda88256006f845	buccal mucosa	2	female	None	Healthy Human Subjects	Human Microbiome Project (HMP)
faab18e1a137731cffda8825603c0dde	765074482	faab18e1a137731cffda882560084345	buccal mucosa	1	male	None	Healthy Human Subjects	Human Microbiome Project (HMP)
596fc2de57601ec08a01fdee5930674c	441369442	faab18e1a137731cffda88256004fb68	external naris	3	female	None	Healthy Human Subjects	Human Microbiome Project (HMP)
faab18e1a137731cffda8825602fb0ea	763860675	faab18e1a137731cffda88256006ec30	gingiva	1	male	None	Healthy Human Subjects	Human Microbiome Project (HMP)
596fc2de57601ec08a01fdee59355379	868454789	faab18e1a137731cffda8825600931d5	gingiva	3	male	None	Healthy Human Subjects	Human Microbiome Project (HMP)
596fc2de57601ec08a01fdee59133973	884419868	faab18e1a137731cffda8825600949a5	external naris	2	female	None	Healthy Human Subjects	Human Microbiome Project (HMP)
c22b9238b5b9beec7a9a1fc7c32c6a50	ZLZQMEV	88af6472fb03642dd5eaf8cddc3410c8	nasal cavity	4	female	hispanic_or_latino	prediabetes	Integrative Human Microbiome Project
faab18e1a137731cffda8825609a6cf4	553359145	faab18e1a137731cffda8825600591b8	dorsum of tongue	1	female	None	Healthy Human Subjects	Human Microbiome Project (HMP)
faab18e1a137731cffda88256088b31a	159490532	faab18e1a137731cffda88256001a40f	external naris	2	male	None	Healthy Human Subjects	Human Microbiome Project (HMP)
596fc2de57601ec08a01fdee5910180f	765519544	faab18e1a137731cffda88256008ad61	external naris	2	male	None	Healthy Human Subjects	Human Microbiome Project (HMP)
faab18e1a137731cffda8825609956cb	550534656	faab18e1a137731cffda882560058852	gingiva	1	female	None	Healthy Human Subjects	Human Microbiome Project (HMP)
596fc2de57601ec08a01fdee59466d4e	658594300	faab18e1a137731cffda88256006054d	dorsum of tongue	2	male	None	Healthy Human Subjects	Human Microbiome Project (HMP)
faab18e1a137731cffda882560c76eac	763840445	faab18e1a137731cffda88256006dda2	buccal mucosa	2	female	None	Healthy Human Subjects	Human Microbiome Project (HMP)
faab18e1a137731cffda882560da3cdd	884797910	faab18e1a137731cffda882560094a7f	dorsum of tongue	1	male	None	Healthy Human Subjects	Human Microbiome Project (HMP)
596fc2de57601ec08a01fdee59441173	596625983	faab18e1a137731cffda88256005a627	external naris	3	male	None	Healthy Human Subjects	Human Microbiome Project (HMP)
596fc2de57601ec08a01fdee5926e7c7	159733294	faab18e1a137731cffda88256001df4f	dorsum of tongue	3	female	None	Healthy Human Subjects	Human Microbiome Project (HMP)
faab18e1a137731cffda882560ed8312	763721271	faab18e1a137731cffda88256006ccfe	gingiva	2	female	None	Healthy Human Subjects	Human Microbiome Project (HMP)
faab18e1a137731cffda882560542442	764083206	faab18e1a137731cffda882560072ab6	gingiva	2	male	None	Healthy Human Subjects	Human Microbiome Project (HMP)
faab18e1a137731cffda8825607e96d4	159268001	faab18e1a137731cffda8825600153a2	dorsum of tongue	2	male	None	Healthy Human Subjects	Human Microbiome Project (HMP)
faab18e1a137731cffda882560d91e74	764366428	faab18e1a137731cffda882560077fbb	buccal mucosa	2	female	None	Healthy Human Subjects	Human Microbiome Project (HMP)
faab18e1a137731cffda882560e3154c	765135172	faab18e1a137731cffda882560085d74	external naris	2	male	None	Healthy Human Subjects	Human Microbiome Project (HMP)
faab18e1a137731cffda882560296368	763820215	faab18e1a137731cffda88256006d6b3	dorsum of tongue	1	female	None	Healthy Human Subjects	Human Microbiome Project (HMP)
faab18e1a137731cffda882560b33c15	604812005	faab18e1a137731cffda88256005c2a6	dorsum of tongue	2	male	None	Healthy Human Subjects	Human Microbiome Project (HMP)
faab18e1a137731cffda8825606ac807	158479027	faab18e1a137731cffda88256000a55a	dorsum of tongue	2	male	None	Healthy Human Subjects	Human Microbiome Project (HMP)
faab18e1a137731cffda882560620386	160684109	faab18e1a137731cffda88256002dd4a	dorsum of tongue	1	male	None	Healthy Human Subjects	Human Microbiome Project (HMP)
932d8fbc70ae8f856028b3f67cb3afec	ZOZOW1T	88af6472fb03642dd5eaf8cddc362cd5	nasal cavity	4	male	caucasian	prediabetes	Integrative Human Microbiome Project
faab18e1a137731cffda88256056b071	765519544	faab18e1a137731cffda88256008ad61	buccal mucosa	1	male	None	Healthy Human Subjects	Human Microbiome Project (HMP)
596fc2de57601ec08a01fdee590ffb91	765519544	faab18e1a137731cffda88256008ad61	dorsum of tongue	2	male	None	Healthy Human Subjects	Human Microbiome Project (HMP)
faab18e1a137731cffda882560bd92b3	160178356	faab18e1a137731cffda882560023e36	external naris	3	male	None	Healthy Human Subjects	Human Microbiome Project (HMP)
596fc2de57601ec08a01fdee5929f61a	257905678	faab18e1a137731cffda882560042a45	dorsum of tongue	3	female	None	Healthy Human Subjects	Human Microbiome Project (HMP)
596fc2de57601ec08a01fdee5917d497	370027359	faab18e1a137731cffda88256004bc05	buccal mucosa	2	male	None	Healthy Human Subjects	Human Microbiome Project (HMP)
596fc2de57601ec08a01fdee59268865	884797910	faab18e1a137731cffda882560094a7f	dorsum of tongue	3	male	None	Healthy Human Subjects	Human Microbiome Project (HMP)
faab18e1a137731cffda88256020e145	158742018	faab18e1a137731cffda88256000bc68	gingiva	1	female	None	Healthy Human Subjects	Human Microbiome Project (HMP)
596fc2de57601ec08a01fdee5949cfe2	765276783	faab18e1a137731cffda882560088adf	buccal mucosa	3	male	None	Healthy Human Subjects	Human Microbiome Project (HMP)
faab18e1a137731cffda882560b68e01	686765762	faab18e1a137731cffda882560062776	gingiva	2	male	None	Healthy Human Subjects	Human Microbiome Project (HMP)
faab18e1a137731cffda882560f7c3c8	368533040	faab18e1a137731cffda88256004aea6	gingiva	3	male	None	Healthy Human Subjects	Human Microbiome Project (HMP)
faab18e1a137731cffda882560399e83	764508039	faab18e1a137731cffda88256007b4bf	dorsum of tongue	1	male	None	Healthy Human Subjects	Human Microbiome Project (HMP)
faab18e1a137731cffda88256026a59c	159227541	faab18e1a137731cffda882560013829	external naris	1	female	None	Healthy Human Subjects	Human Microbiome Project (HMP)
c22b9238b5b9beec7a9a1fc7c32b491a	ZLGD9M0	88af6472fb03642dd5eaf8cddc35eaa5	nasal cavity	5	male	caucasian	prediabetes	Integrative Human Microbiome Project
596fc2de57601ec08a01fdee594987c9	901775393	faab18e1a137731cffda882560096a02	gingiva	2	male	None	Healthy Human Subjects	Human Microbiome Project (HMP)
faab18e1a137731cffda88256099ac34	289996019	faab18e1a137731cffda882560045384	buccal mucosa	1	male	None	Healthy Human Subjects	Human Microbiome Project (HMP)
faab18e1a137731cffda8825609128be	763820215	faab18e1a137731cffda88256006d6b3	dorsum of tongue	2	female	None	Healthy Human Subjects	Human Microbiome Project (HMP)
596fc2de57601ec08a01fdee591788a3	739574095	faab18e1a137731cffda88256006517c	dorsum of tongue	2	female	None	Healthy Human Subjects	Human Microbiome Project (HMP)
596fc2de57601ec08a01fdee593bfa17	508703490	faab18e1a137731cffda88256005245b	dorsum of tongue	3	female	None	Healthy Human Subjects	Human Microbiome Project (HMP)
faab18e1a137731cffda8825602c4cf7	763638144	faab18e1a137731cffda88256006b0a4	buccal mucosa	1	female	None	Healthy Human Subjects	Human Microbiome Project (HMP)
faab18e1a137731cffda882560d9a594	305070461	faab18e1a137731cffda882560046e80	dorsum of tongue	1	male	None	Healthy Human Subjects	Human Microbiome Project (HMP)
faab18e1a137731cffda882560885295	159490532	faab18e1a137731cffda88256001a40f	gingiva	2	male	None	Healthy Human Subjects	Human Microbiome Project (HMP)
596fc2de57601ec08a01fdee590ac020	103092734	faab18e1a137731cffda88256000075a	dorsum of tongue	2	male	None	Healthy Human Subjects	Human Microbiome Project (HMP)
faab18e1a137731cffda882560cfa42a	103092734	faab18e1a137731cffda88256000075a	external naris	1	male	None	Healthy Human Subjects	Human Microbiome Project (HMP)
596fc2de57601ec08a01fdee59250eae	765701615	faab18e1a137731cffda88256008de00	buccal mucosa	2	male	None	Healthy Human Subjects	Human Microbiome Project (HMP)
596fc2de57601ec08a01fdee593c09e0	508703490	faab18e1a137731cffda88256005245b	gingiva	3	female	None	Healthy Human Subjects	Human Microbiome Project (HMP)
faab18e1a137731cffda8825608587fc	159591683	faab18e1a137731cffda88256001c2a4	external naris	2	male	None	Healthy Human Subjects	Human Microbiome Project (HMP)
596fc2de57601ec08a01fdee5900fb48	797461496	faab18e1a137731cffda88256008ede7	external naris	2	female	None	Healthy Human Subjects	Human Microbiome Project (HMP)
faab18e1a137731cffda8825605a59de	763536994	faab18e1a137731cffda882560069414	dorsum of tongue	2	male	None	Healthy Human Subjects	Human Microbiome Project (HMP)
faab18e1a137731cffda8825609f0296	159814214	faab18e1a137731cffda88256001fad6	gingiva	2	male	None	Healthy Human Subjects	Human Microbiome Project (HMP)
596fc2de57601ec08a01fdee593218b0	863126187	faab18e1a137731cffda88256009245b	external naris	3	male	None	Healthy Human Subjects	Human Microbiome Project (HMP)
596fc2de57601ec08a01fdee594d5146	764710340	faab18e1a137731cffda88256007d720	gingiva	1	female	None	Healthy Human Subjects	Human Microbiome Project (HMP)
faab18e1a137731cffda8825602bb99e	763577454	faab18e1a137731cffda88256006a2da	external naris	1	female	None	Healthy Human Subjects	Human Microbiome Project (HMP)
faab18e1a137731cffda882560808b21	159207311	faab18e1a137731cffda882560012baa	gingiva	2	male	None	Healthy Human Subjects	Human Microbiome Project (HMP)
faab18e1a137731cffda8825601ffafd	158479027	faab18e1a137731cffda88256000a55a	gingiva	1	male	None	Healthy Human Subjects	Human Microbiome Project (HMP)
faab18e1a137731cffda882560bd09fb	160380657	faab18e1a137731cffda8825600274d0	gingiva	3	male	None	Healthy Human Subjects	Human Microbiome Project (HMP)
faab18e1a137731cffda8825605289e9	765276783	faab18e1a137731cffda882560088adf	dorsum of tongue	1	male	None	Healthy Human Subjects	Human Microbiome Project (HMP)
faab18e1a137731cffda88256056e5ce	765317243	faab18e1a137731cffda882560089110	dorsum of tongue	1	female	None	Healthy Human Subjects	Human Microbiome Project (HMP)
faab18e1a137731cffda8825603fc2e5	160421117	faab18e1a137731cffda882560028da5	gingiva	1	male	None	Healthy Human Subjects	Human Microbiome Project (HMP)
faab18e1a137731cffda8825603a8847	764366428	faab18e1a137731cffda882560077fbb	gingiva	1	female	None	Healthy Human Subjects	Human Microbiome Project (HMP)
faab18e1a137731cffda882560341cc2	764042746	faab18e1a137731cffda882560071888	dorsum of tongue	1	female	None	Healthy Human Subjects	Human Microbiome Project (HMP)
faab18e1a137731cffda88256035aa7c	764346198	faab18e1a137731cffda882560077ad4	buccal mucosa	1	female	None	Healthy Human Subjects	Human Microbiome Project (HMP)
faab18e1a137731cffda882560e22e54	763557224	faab18e1a137731cffda88256006a267	buccal mucosa	3	female	None	Healthy Human Subjects	Human Microbiome Project (HMP)
596fc2de57601ec08a01fdee591ad9bd	525622796	faab18e1a137731cffda882560055156	dorsum of tongue	2	female	None	Healthy Human Subjects	Human Microbiome Project (HMP)
faab18e1a137731cffda8825603105f5	763901136	faab18e1a137731cffda88256006f29d	gingiva	1	female	None	Healthy Human Subjects	Human Microbiome Project (HMP)
faab18e1a137731cffda882560289870	159571453	faab18e1a137731cffda88256001be7d	dorsum of tongue	1	male	None	Healthy Human Subjects	Human Microbiome Project (HMP)
faab18e1a137731cffda88256044e00e	159814214	faab18e1a137731cffda88256001fad6	external naris	1	male	None	Healthy Human Subjects	Human Microbiome Project (HMP)
faab18e1a137731cffda8825607fb56c	159247771	faab18e1a137731cffda88256001465c	external naris	2	female	None	Healthy Human Subjects	Human Microbiome Project (HMP)
faab18e1a137731cffda882560beddc5	160603188	faab18e1a137731cffda88256002d282	buccal mucosa	3	male	None	Healthy Human Subjects	Human Microbiome Project (HMP)
faab18e1a137731cffda8825604129f1	159308461	faab18e1a137731cffda882560016b46	dorsum of tongue	1	male	None	Healthy Human Subjects	Human Microbiome Project (HMP)
932d8fbc70ae8f856028b3f67c61565a	ZTLUDS8	88af6472fb03642dd5eaf8cddc3521aa	nasal cavity	4	male	caucasian	prediabetes	Integrative Human Microbiome Project
faab18e1a137731cffda882560e23c96	763557224	faab18e1a137731cffda88256006a267	gingiva	3	female	None	Healthy Human Subjects	Human Microbiome Project (HMP)
faab18e1a137731cffda882560d77e90	764508039	faab18e1a137731cffda88256007b4bf	buccal mucosa	2	male	None	Healthy Human Subjects	Human Microbiome Project (HMP)
faab18e1a137731cffda882560d11aad	993302508	faab18e1a137731cffda88256009c1bb	external naris	1	male	None	Healthy Human Subjects	Human Microbiome Project (HMP)
faab18e1a137731cffda882560fcab7d	650853796	faab18e1a137731cffda882560060540	dorsum of tongue	3	female	None	Healthy Human Subjects	Human Microbiome Project (HMP)
596fc2de57601ec08a01fdee59226799	646253328	faab18e1a137731cffda88256006024d	dorsum of tongue	2	female	None	Healthy Human Subjects	Human Microbiome Project (HMP)
596fc2de57601ec08a01fdee5906777e	195044680	faab18e1a137731cffda88256003f5d6	gingiva	2	female	None	Healthy Human Subjects	Human Microbiome Project (HMP)
596fc2de57601ec08a01fdee5921156c	147406386	faab18e1a137731cffda8825600012e8	external naris	2	male	None	Healthy Human Subjects	Human Microbiome Project (HMP)
faab18e1a137731cffda882560e04f89	764467579	faab18e1a137731cffda882560079834	palatine tonsil	3	female	None	Healthy Human Subjects	Human Microbiome Project (HMP)
932d8fbc70ae8f856028b3f67c4f407c	ZN9YTFN	88af6472fb03642dd5eaf8cddc36aacc	nasal cavity	4	female	hispanic_or_latino	prediabetes	Integrative Human Microbiome Project
596fc2de57601ec08a01fdee59186129	355657046	faab18e1a137731cffda882560048e03	buccal mucosa	2	male	None	Healthy Human Subjects	Human Microbiome Project (HMP)
596fc2de57601ec08a01fdee5932f822	663835652	faab18e1a137731cffda882560060845	external naris	3	female	None	Healthy Human Subjects	Human Microbiome Project (HMP)
faab18e1a137731cffda882560e6aa0e	159227541	faab18e1a137731cffda882560013829	dorsum of tongue	3	female	None	Healthy Human Subjects	Human Microbiome Project (HMP)
faab18e1a137731cffda882560d19849	764588959	faab18e1a137731cffda88256007b6f3	gingiva	2	female	None	Healthy Human Subjects	Human Microbiome Project (HMP)
faab18e1a137731cffda8825603e05db	159753524	faab18e1a137731cffda88256001ed14	buccal mucosa	1	female	None	Healthy Human Subjects	Human Microbiome Project (HMP)
faab18e1a137731cffda882560c777ae	763840445	faab18e1a137731cffda88256006dda2	external naris	2	female	None	Healthy Human Subjects	Human Microbiome Project (HMP)
faab18e1a137731cffda88256088b495	160158126	faab18e1a137731cffda88256002330b	buccal mucosa	2	male	None	Healthy Human Subjects	Human Microbiome Project (HMP)
596fc2de57601ec08a01fdee5929fce4	257905678	faab18e1a137731cffda882560042a45	buccal mucosa	3	female	None	Healthy Human Subjects	Human Microbiome Project (HMP)
596fc2de57601ec08a01fdee592621d3	765539774	faab18e1a137731cffda88256008b89d	palatine tonsil	3	female	None	Healthy Human Subjects	Human Microbiome Project (HMP)
596fc2de57601ec08a01fdee59460882	884419868	faab18e1a137731cffda8825600949a5	external naris	3	female	None	Healthy Human Subjects	Human Microbiome Project (HMP)
faab18e1a137731cffda882560e6dbf7	158944319	faab18e1a137731cffda88256000edb0	dorsum of tongue	3	female	None	Healthy Human Subjects	Human Microbiome Project (HMP)
faab18e1a137731cffda882560592147	765661155	faab18e1a137731cffda88256008cf29	buccal mucosa	1	female	None	Healthy Human Subjects	Human Microbiome Project (HMP)
faab18e1a137731cffda882560e4723c	158802708	faab18e1a137731cffda88256000cbcc	dorsum of tongue	3	male	None	Healthy Human Subjects	Human Microbiome Project (HMP)
faab18e1a137731cffda882560c54dae	488228756	faab18e1a137731cffda8825600513c7	gingiva	1	female	None	Healthy Human Subjects	Human Microbiome Project (HMP)
596fc2de57601ec08a01fdee5945f5c5	884419868	faab18e1a137731cffda8825600949a5	dorsum of tongue	3	female	None	Healthy Human Subjects	Human Microbiome Project (HMP)
faab18e1a137731cffda88256054d751	765034022	faab18e1a137731cffda8825600836aa	buccal mucosa	1	female	None	Healthy Human Subjects	Human Microbiome Project (HMP)
faab18e1a137731cffda88256051452f	765135172	faab18e1a137731cffda882560085d74	dorsum of tongue	1	male	None	Healthy Human Subjects	Human Microbiome Project (HMP)
faab18e1a137731cffda882560df97bb	763921366	faab18e1a137731cffda88256006f845	dorsum of tongue	3	female	None	Healthy Human Subjects	Human Microbiome Project (HMP)
faab18e1a137731cffda882560912c46	763820215	faab18e1a137731cffda88256006d6b3	buccal mucosa	2	female	None	Healthy Human Subjects	Human Microbiome Project (HMP)
faab18e1a137731cffda882560883bcb	159490532	faab18e1a137731cffda88256001a40f	dorsum of tongue	2	male	None	Healthy Human Subjects	Human Microbiome Project (HMP)
596fc2de57601ec08a01fdee591eeae2	823052294	faab18e1a137731cffda88256008fc22	buccal mucosa	3	male	None	Healthy Human Subjects	Human Microbiome Project (HMP)
faab18e1a137731cffda882560430927	159490532	faab18e1a137731cffda88256001a40f	external naris	1	male	None	Healthy Human Subjects	Human Microbiome Project (HMP)
faab18e1a137731cffda882560c5cce9	763456073	faab18e1a137731cffda8825600674b8	dorsum of tongue	3	female	None	Healthy Human Subjects	Human Microbiome Project (HMP)
faab18e1a137731cffda882560815acc	159733294	faab18e1a137731cffda88256001df4f	dorsum of tongue	2	female	None	Healthy Human Subjects	Human Microbiome Project (HMP)
596fc2de57601ec08a01fdee5916c98b	857980665	faab18e1a137731cffda882560091d92	external naris	2	female	None	Healthy Human Subjects	Human Microbiome Project (HMP)
596fc2de57601ec08a01fdee59460703	884419868	faab18e1a137731cffda8825600949a5	gingiva	3	female	None	Healthy Human Subjects	Human Microbiome Project (HMP)
faab18e1a137731cffda882560d12186	993302508	faab18e1a137731cffda88256009c1bb	dorsum of tongue	1	male	None	Healthy Human Subjects	Human Microbiome Project (HMP)
faab18e1a137731cffda882560465f79	160319967	faab18e1a137731cffda8825600261ea	buccal mucosa	1	female	None	Healthy Human Subjects	Human Microbiome Project (HMP)
596fc2de57601ec08a01fdee594aac08	886389417	faab18e1a137731cffda882560095775	gingiva	2	female	None	Healthy Human Subjects	Human Microbiome Project (HMP)
596fc2de57601ec08a01fdee591b63ee	765135172	faab18e1a137731cffda882560085d74	buccal mucosa	3	male	None	Healthy Human Subjects	Human Microbiome Project (HMP)
faab18e1a137731cffda88256082077e	158944319	faab18e1a137731cffda88256000edb0	buccal mucosa	2	female	None	Healthy Human Subjects	Human Microbiome Project (HMP)
faab18e1a137731cffda882560529375	765276783	faab18e1a137731cffda882560088adf	gingiva	1	male	None	Healthy Human Subjects	Human Microbiome Project (HMP)
faab18e1a137731cffda882560bc2e91	160421117	faab18e1a137731cffda882560028da5	external naris	3	male	None	Healthy Human Subjects	Human Microbiome Project (HMP)
faab18e1a137731cffda882560453fa4	159510762	faab18e1a137731cffda88256001b19a	external naris	1	male	None	Healthy Human Subjects	Human Microbiome Project (HMP)
faab18e1a137731cffda882560f8c4f2	160967330	faab18e1a137731cffda882560034db0	buccal mucosa	3	male	None	Healthy Human Subjects	Human Microbiome Project (HMP)
c22b9238b5b9beec7a9a1fc7c3302dc5	ZOZOW1T	88af6472fb03642dd5eaf8cddc362cd5	nasal cavity	60	male	caucasian	prediabetes	Integrative Human Microbiome Project
c22b9238b5b9beec7a9a1fc7c32c620a	ZLZQMEV	88af6472fb03642dd5eaf8cddc3410c8	nasal cavity	3	female	hispanic_or_latino	prediabetes	Integrative Human Microbiome Project
faab18e1a137731cffda882560d77d14	764508039	faab18e1a137731cffda88256007b4bf	external naris	2	male	None	Healthy Human Subjects	Human Microbiome Project (HMP)
596fc2de57601ec08a01fdee593e839d	256789458	faab18e1a137731cffda8825600428d7	dorsum of tongue	2	female	None	Healthy Human Subjects	Human Microbiome Project (HMP)
faab18e1a137731cffda882560c53dac	488228756	faab18e1a137731cffda8825600513c7	dorsum of tongue	1	female	None	Healthy Human Subjects	Human Microbiome Project (HMP)
faab18e1a137731cffda8825605864c1	765539774	faab18e1a137731cffda88256008b89d	buccal mucosa	1	female	None	Healthy Human Subjects	Human Microbiome Project (HMP)
faab18e1a137731cffda882560d1284e	993302508	faab18e1a137731cffda88256009c1bb	buccal mucosa	1	male	None	Healthy Human Subjects	Human Microbiome Project (HMP)
faab18e1a137731cffda8825605df168	355657046	faab18e1a137731cffda882560048e03	dorsum of tongue	1	male	None	Healthy Human Subjects	Human Microbiome Project (HMP)
faab18e1a137731cffda88256037066e	764224817	faab18e1a137731cffda882560074416	dorsum of tongue	1	male	None	Healthy Human Subjects	Human Microbiome Project (HMP)
596fc2de57601ec08a01fdee591de413	764366428	faab18e1a137731cffda882560077fbb	dorsum of tongue	3	female	None	Healthy Human Subjects	Human Microbiome Project (HMP)
596fc2de57601ec08a01fdee5930fa00	797461496	faab18e1a137731cffda88256008ede7	gingiva	3	female	None	Healthy Human Subjects	Human Microbiome Project (HMP)
faab18e1a137731cffda882560c5d553	763456073	faab18e1a137731cffda8825600674b8	throat	3	female	None	Healthy Human Subjects	Human Microbiome Project (HMP)
faab18e1a137731cffda88256036fb97	764224817	faab18e1a137731cffda882560074416	buccal mucosa	1	male	None	Healthy Human Subjects	Human Microbiome Project (HMP)
faab18e1a137731cffda882560fcacc4	650853796	faab18e1a137731cffda882560060540	buccal mucosa	3	female	None	Healthy Human Subjects	Human Microbiome Project (HMP)
faab18e1a137731cffda8825604df1b8	160218816	faab18e1a137731cffda8825600242a5	dorsum of tongue	1	male	None	Healthy Human Subjects	Human Microbiome Project (HMP)
932d8fbc70ae8f856028b3f67c4f111b	ZN9YTFN	88af6472fb03642dd5eaf8cddc36aacc	nasal cavity	2	female	hispanic_or_latino	prediabetes	Integrative Human Microbiome Project
faab18e1a137731cffda882560f6c653	336497421	faab18e1a137731cffda882560047c83	dorsum of tongue	3	male	None	Healthy Human Subjects	Human Microbiome Project (HMP)
faab18e1a137731cffda8825608417cb	159571453	faab18e1a137731cffda88256001be7d	gingiva	2	male	None	Healthy Human Subjects	Human Microbiome Project (HMP)
596fc2de57601ec08a01fdee5905dc94	366487741	faab18e1a137731cffda882560049fe9	gingiva	1	female	None	Healthy Human Subjects	Human Microbiome Project (HMP)
faab18e1a137731cffda882560455f3e	160340197	faab18e1a137731cffda882560026a2d	buccal mucosa	1	male	None	Healthy Human Subjects	Human Microbiome Project (HMP)
932d8fbc70ae8f856028b3f67c465f4d	ZLZNCLZ	88af6472fb03642dd5eaf8cddc36e4fd	nasal cavity	23	male	caucasian	prediabetes	Integrative Human Microbiome Project
faab18e1a137731cffda8825603fa8ce	160421117	faab18e1a137731cffda882560028da5	dorsum of tongue	1	male	None	Healthy Human Subjects	Human Microbiome Project (HMP)
596fc2de57601ec08a01fdee590d7d24	765377934	faab18e1a137731cffda88256008a0ad	dorsum of tongue	2	female	None	Healthy Human Subjects	Human Microbiome Project (HMP)
faab18e1a137731cffda882560c4ad51	763921366	faab18e1a137731cffda88256006f845	external naris	2	female	None	Healthy Human Subjects	Human Microbiome Project (HMP)
faab18e1a137731cffda88256022f969	159591683	faab18e1a137731cffda88256001c2a4	dorsum of tongue	1	male	None	Healthy Human Subjects	Human Microbiome Project (HMP)
596fc2de57601ec08a01fdee5932810b	682102541	faab18e1a137731cffda882560061d1d	buccal mucosa	3	male	None	Healthy Human Subjects	Human Microbiome Project (HMP)
faab18e1a137731cffda882560c4255c	367712035	faab18e1a137731cffda88256004a942	external naris	1	male	None	Healthy Human Subjects	Human Microbiome Project (HMP)
faab18e1a137731cffda882560822521	158944319	faab18e1a137731cffda88256000edb0	gingiva	2	female	None	Healthy Human Subjects	Human Microbiome Project (HMP)
faab18e1a137731cffda8825607e035f	158883629	faab18e1a137731cffda88256000dd13	dorsum of tongue	2	female	None	Healthy Human Subjects	Human Microbiome Project (HMP)
faab18e1a137731cffda882560a39edf	160502038	faab18e1a137731cffda88256002ba12	gingiva	2	female	None	Healthy Human Subjects	Human Microbiome Project (HMP)
faab18e1a137731cffda882560991c9e	675950834	faab18e1a137731cffda882560061a7f	buccal mucosa	1	female	None	Healthy Human Subjects	Human Microbiome Project (HMP)
faab18e1a137731cffda88256028d26c	763435843	faab18e1a137731cffda882560067021	buccal mucosa	1	male	None	Healthy Human Subjects	Human Microbiome Project (HMP)
faab18e1a137731cffda88256059f7d9	765701615	faab18e1a137731cffda88256008de00	buccal mucosa	1	male	None	Healthy Human Subjects	Human Microbiome Project (HMP)
faab18e1a137731cffda882560adc841	160319967	faab18e1a137731cffda8825600261ea	external naris	2	female	None	Healthy Human Subjects	Human Microbiome Project (HMP)
596fc2de57601ec08a01fdee5919b0cb	517810313	faab18e1a137731cffda882560054170	external naris	2	male	None	Healthy Human Subjects	Human Microbiome Project (HMP)
faab18e1a137731cffda88256038b3e8	764325968	faab18e1a137731cffda882560076bd4	gingiva	1	male	None	Healthy Human Subjects	Human Microbiome Project (HMP)
faab18e1a137731cffda8825605a2ae6	765701615	faab18e1a137731cffda88256008de00	dorsum of tongue	1	male	None	Healthy Human Subjects	Human Microbiome Project (HMP)
faab18e1a137731cffda8825609f59cf	686765762	faab18e1a137731cffda882560062776	external naris	1	male	None	Healthy Human Subjects	Human Microbiome Project (HMP)
faab18e1a137731cffda8825604703d4	160502038	faab18e1a137731cffda88256002ba12	external naris	1	female	None	Healthy Human Subjects	Human Microbiome Project (HMP)
596fc2de57601ec08a01fdee591142aa	823052294	faab18e1a137731cffda88256008fc22	external naris	2	male	None	Healthy Human Subjects	Human Microbiome Project (HMP)
faab18e1a137731cffda8825608074f9	159207311	faab18e1a137731cffda882560012baa	dorsum of tongue	2	male	None	Healthy Human Subjects	Human Microbiome Project (HMP)
faab18e1a137731cffda88256027ec15	159268001	faab18e1a137731cffda8825600153a2	dorsum of tongue	1	male	None	Healthy Human Subjects	Human Microbiome Project (HMP)
faab18e1a137731cffda8825605ad7b5	763476303	faab18e1a137731cffda882560067ff1	dorsum of tongue	2	male	None	Healthy Human Subjects	Human Microbiome Project (HMP)
faab18e1a137731cffda88256073ccd5	158499257	faab18e1a137731cffda88256000a83a	dorsum of tongue	2	male	None	Healthy Human Subjects	Human Microbiome Project (HMP)
596fc2de57601ec08a01fdee5909b9a4	188816475	faab18e1a137731cffda88256003f3cf	gingiva	2	female	None	Healthy Human Subjects	Human Microbiome Project (HMP)
faab18e1a137731cffda882560cc6919	938202701	faab18e1a137731cffda882560098c6b	gingiva	1	male	None	Healthy Human Subjects	Human Microbiome Project (HMP)
596fc2de57601ec08a01fdee5947954a	316129862	faab18e1a137731cffda8825600475cd	dorsum of tongue	2	female	None	Healthy Human Subjects	Human Microbiome Project (HMP)
faab18e1a137731cffda8825606198d2	160704339	faab18e1a137731cffda88256002ea43	gingiva	1	female	None	Healthy Human Subjects	Human Microbiome Project (HMP)
faab18e1a137731cffda8825604fa8ba	765155402	faab18e1a137731cffda882560086685	gingiva	1	male	None	Healthy Human Subjects	Human Microbiome Project (HMP)
596fc2de57601ec08a01fdee594b15ce	535376874	faab18e1a137731cffda8825600571da	buccal mucosa	2	male	None	Healthy Human Subjects	Human Microbiome Project (HMP)
faab18e1a137731cffda8825605c4704	763698834	faab18e1a137731cffda88256006ba27	gingiva	2	female	None	Healthy Human Subjects	Human Microbiome Project (HMP)
faab18e1a137731cffda8825605057c8	765195863	faab18e1a137731cffda88256008696b	gingiva	1	female	None	Healthy Human Subjects	Human Microbiome Project (HMP)
faab18e1a137731cffda88256047b3ea	160461578	faab18e1a137731cffda88256002a990	gingiva	1	male	None	Healthy Human Subjects	Human Microbiome Project (HMP)
596fc2de57601ec08a01fdee5916cd2b	857980665	faab18e1a137731cffda882560091d92	buccal mucosa	2	female	None	Healthy Human Subjects	Human Microbiome Project (HMP)
596fc2de57601ec08a01fdee59268af1	884797910	faab18e1a137731cffda882560094a7f	buccal mucosa	3	male	None	Healthy Human Subjects	Human Microbiome Project (HMP)
faab18e1a137731cffda8825606211c6	160684109	faab18e1a137731cffda88256002dd4a	buccal mucosa	1	male	None	Healthy Human Subjects	Human Microbiome Project (HMP)
596fc2de57601ec08a01fdee5923fde9	275382046	faab18e1a137731cffda8825600442d2	palatine tonsil	2	male	None	Healthy Human Subjects	Human Microbiome Project (HMP)
faab18e1a137731cffda88256090b5f7	612472597	faab18e1a137731cffda88256005d22c	gingiva	1	female	None	Healthy Human Subjects	Human Microbiome Project (HMP)
faab18e1a137731cffda8825605d5cf6	765640925	faab18e1a137731cffda88256008c8f5	dorsum of tongue	1	female	None	Healthy Human Subjects	Human Microbiome Project (HMP)
faab18e1a137731cffda882560512069	765135172	faab18e1a137731cffda882560085d74	buccal mucosa	1	male	None	Healthy Human Subjects	Human Microbiome Project (HMP)
faab18e1a137731cffda8825609c3907	184349034	faab18e1a137731cffda88256003e415	gingiva	1	male	None	Healthy Human Subjects	Human Microbiome Project (HMP)
596fc2de57601ec08a01fdee5916d06c	857980665	faab18e1a137731cffda882560091d92	gingiva	2	female	None	Healthy Human Subjects	Human Microbiome Project (HMP)
faab18e1a137731cffda882560c9d02a	764953101	faab18e1a137731cffda882560082b35	portion of saliva	2	male	None	Healthy Human Subjects	Human Microbiome Project (HMP)
faab18e1a137731cffda8825603c8794	159632143	faab18e1a137731cffda88256001d1f8	dorsum of tongue	1	male	None	Healthy Human Subjects	Human Microbiome Project (HMP)
596fc2de57601ec08a01fdee59053063	646253328	faab18e1a137731cffda88256006024d	dorsum of tongue	1	female	None	Healthy Human Subjects	Human Microbiome Project (HMP)
faab18e1a137731cffda8825604be8ad	160158126	faab18e1a137731cffda88256002330b	gingiva	1	male	None	Healthy Human Subjects	Human Microbiome Project (HMP)
faab18e1a137731cffda8825605861d3	765539774	faab18e1a137731cffda88256008b89d	dorsum of tongue	1	female	None	Healthy Human Subjects	Human Microbiome Project (HMP)
faab18e1a137731cffda882560d2ada2	764791260	faab18e1a137731cffda88256007ee93	buccal mucosa	2	female	None	Healthy Human Subjects	Human Microbiome Project (HMP)
faab18e1a137731cffda88256034749d	764083206	faab18e1a137731cffda882560072ab6	dorsum of tongue	1	male	None	Healthy Human Subjects	Human Microbiome Project (HMP)
596fc2de57601ec08a01fdee5936fdab	370027359	faab18e1a137731cffda88256004bc05	dorsum of tongue	3	male	None	Healthy Human Subjects	Human Microbiome Project (HMP)
596fc2de57601ec08a01fdee593a6a17	809362576	faab18e1a137731cffda88256008f05d	gingiva	2	female	None	Healthy Human Subjects	Human Microbiome Project (HMP)
596fc2de57601ec08a01fdee59328790	682102541	faab18e1a137731cffda882560061d1d	gingiva	3	male	None	Healthy Human Subjects	Human Microbiome Project (HMP)
596fc2de57601ec08a01fdee591bb008	208027353	faab18e1a137731cffda88256003f9e9	external naris	2	female	None	Healthy Human Subjects	Human Microbiome Project (HMP)
faab18e1a137731cffda882560c0d057	809362576	faab18e1a137731cffda88256008f05d	dorsum of tongue	1	female	None	Healthy Human Subjects	Human Microbiome Project (HMP)
faab18e1a137731cffda8825603a091b	764588959	faab18e1a137731cffda88256007b6f3	gingiva	1	female	None	Healthy Human Subjects	Human Microbiome Project (HMP)
596fc2de57601ec08a01fdee5933c96b	765013792	faab18e1a137731cffda882560083409	dorsum of tongue	3	female	None	Healthy Human Subjects	Human Microbiome Project (HMP)
596fc2de57601ec08a01fdee590b7344	764649650	faab18e1a137731cffda88256007bc2d	buccal mucosa	2	female	None	Healthy Human Subjects	Human Microbiome Project (HMP)
596fc2de57601ec08a01fdee5900f7ff	797461496	faab18e1a137731cffda88256008ede7	gingiva	2	female	None	Healthy Human Subjects	Human Microbiome Project (HMP)
faab18e1a137731cffda882560bbc295	159510762	faab18e1a137731cffda88256001b19a	buccal mucosa	3	male	None	Healthy Human Subjects	Human Microbiome Project (HMP)
596fc2de57601ec08a01fdee591964c3	517810313	faab18e1a137731cffda882560054170	palatine tonsil	2	male	None	Healthy Human Subjects	Human Microbiome Project (HMP)
596fc2de57601ec08a01fdee591243c7	706846339	faab18e1a137731cffda882560062e2e	gingiva	2	female	None	Healthy Human Subjects	Human Microbiome Project (HMP)
faab18e1a137731cffda882560d9acb8	305070461	faab18e1a137731cffda882560046e80	gingiva	1	male	None	Healthy Human Subjects	Human Microbiome Project (HMP)
596fc2de57601ec08a01fdee59197f15	517810313	faab18e1a137731cffda882560054170	gingiva	2	male	None	Healthy Human Subjects	Human Microbiome Project (HMP)
faab18e1a137731cffda882560fcb5bb	650853796	faab18e1a137731cffda882560060540	external naris	3	female	None	Healthy Human Subjects	Human Microbiome Project (HMP)
faab18e1a137731cffda882560c29c89	763536994	faab18e1a137731cffda882560069414	buccal mucosa	3	male	None	Healthy Human Subjects	Human Microbiome Project (HMP)
596fc2de57601ec08a01fdee59072a43	675950834	faab18e1a137731cffda882560061a7f	dorsum of tongue	2	female	None	Healthy Human Subjects	Human Microbiome Project (HMP)
faab18e1a137731cffda882560bfd1ef	764750800	faab18e1a137731cffda88256007e528	buccal mucosa	2	male	None	Healthy Human Subjects	Human Microbiome Project (HMP)
faab18e1a137731cffda882560f56aa4	638754422	faab18e1a137731cffda88256005e8df	gingiva	3	female	None	Healthy Human Subjects	Human Microbiome Project (HMP)
faab18e1a137731cffda882560c54a98	488228756	faab18e1a137731cffda8825600513c7	buccal mucosa	1	female	None	Healthy Human Subjects	Human Microbiome Project (HMP)
faab18e1a137731cffda8825609ca772	764143897	faab18e1a137731cffda882560073677	external naris	2	female	None	Healthy Human Subjects	Human Microbiome Project (HMP)
faab18e1a137731cffda88256031efc8	763759525	faab18e1a137731cffda88256006d20c	gingiva	1	female	None	Healthy Human Subjects	Human Microbiome Project (HMP)
596fc2de57601ec08a01fdee593df24d	765620695	faab18e1a137731cffda88256008c706	gingiva	2	female	None	Healthy Human Subjects	Human Microbiome Project (HMP)
faab18e1a137731cffda882560d0adad	765195863	faab18e1a137731cffda88256008696b	external naris	2	female	None	Healthy Human Subjects	Human Microbiome Project (HMP)
faab18e1a137731cffda882560bd013c	160380657	faab18e1a137731cffda8825600274d0	buccal mucosa	3	male	None	Healthy Human Subjects	Human Microbiome Project (HMP)
faab18e1a137731cffda8825602df37c	763961826	faab18e1a137731cffda882560070241	throat	1	male	None	Healthy Human Subjects	Human Microbiome Project (HMP)
c22b9238b5b9beec7a9a1fc7c32c6d04	ZLZQMEV	88af6472fb03642dd5eaf8cddc3410c8	nasal cavity	5	female	hispanic_or_latino	prediabetes	Integrative Human Microbiome Project
596fc2de57601ec08a01fdee59323e9a	863126187	faab18e1a137731cffda88256009245b	palatine tonsil	3	male	None	Healthy Human Subjects	Human Microbiome Project (HMP)
596fc2de57601ec08a01fdee591eff15	823052294	faab18e1a137731cffda88256008fc22	dorsum of tongue	3	male	None	Healthy Human Subjects	Human Microbiome Project (HMP)
faab18e1a137731cffda882560d9a618	305070461	faab18e1a137731cffda882560046e80	buccal mucosa	1	male	None	Healthy Human Subjects	Human Microbiome Project (HMP)
c22b9238b5b9beec7a9a1fc7c3310209	ZOZOW1T	88af6472fb03642dd5eaf8cddc362cd5	nasal cavity	16	male	caucasian	prediabetes	Integrative Human Microbiome Project
faab18e1a137731cffda882560934d68	643185023	faab18e1a137731cffda88256005f7a4	buccal mucosa	1	female	None	Healthy Human Subjects	Human Microbiome Project (HMP)
faab18e1a137731cffda882560d69e50	868454789	faab18e1a137731cffda8825600931d5	external naris	1	male	None	Healthy Human Subjects	Human Microbiome Project (HMP)
faab18e1a137731cffda882560d31124	763982056	faab18e1a137731cffda882560070871	buccal mucosa	3	male	None	Healthy Human Subjects	Human Microbiome Project (HMP)
596fc2de57601ec08a01fdee594405f5	596625983	faab18e1a137731cffda88256005a627	buccal mucosa	3	male	None	Healthy Human Subjects	Human Microbiome Project (HMP)
faab18e1a137731cffda88256062ce26	160845950	faab18e1a137731cffda882560031bb7	dorsum of tongue	1	male	None	Healthy Human Subjects	Human Microbiome Project (HMP)
faab18e1a137731cffda882560e165cc	765094712	faab18e1a137731cffda882560085330	gingiva	3	male	None	Healthy Human Subjects	Human Microbiome Project (HMP)
faab18e1a137731cffda882560c64e78	884419868	faab18e1a137731cffda8825600949a5	dorsum of tongue	1	female	None	Healthy Human Subjects	Human Microbiome Project (HMP)
faab18e1a137731cffda88256020196c	158499257	faab18e1a137731cffda88256000a83a	gingiva	1	male	None	Healthy Human Subjects	Human Microbiome Project (HMP)
596fc2de57601ec08a01fdee590a2d7c	765195863	faab18e1a137731cffda88256008696b	external naris	3	female	None	Healthy Human Subjects	Human Microbiome Project (HMP)
596fc2de57601ec08a01fdee5949ccde	765276783	faab18e1a137731cffda882560088adf	dorsum of tongue	3	male	None	Healthy Human Subjects	Human Microbiome Project (HMP)
596fc2de57601ec08a01fdee590e0e0e	765317243	faab18e1a137731cffda882560089110	buccal mucosa	2	female	None	Healthy Human Subjects	Human Microbiome Project (HMP)
596fc2de57601ec08a01fdee5914e70b	596625983	faab18e1a137731cffda88256005a627	dorsum of tongue	2	male	None	Healthy Human Subjects	Human Microbiome Project (HMP)
596fc2de57601ec08a01fdee59482575	525622796	faab18e1a137731cffda882560055156	external naris	3	female	None	Healthy Human Subjects	Human Microbiome Project (HMP)
faab18e1a137731cffda882560d0c440	765195863	faab18e1a137731cffda88256008696b	buccal mucosa	2	female	None	Healthy Human Subjects	Human Microbiome Project (HMP)
596fc2de57601ec08a01fdee590bf65c	535376874	faab18e1a137731cffda8825600571da	buccal mucosa	1	male	None	Healthy Human Subjects	Human Microbiome Project (HMP)
faab18e1a137731cffda882560284e1a	159389382	faab18e1a137731cffda8825600189f5	buccal mucosa	1	male	None	Healthy Human Subjects	Human Microbiome Project (HMP)
faab18e1a137731cffda882560d32c7d	763982056	faab18e1a137731cffda882560070871	dorsum of tongue	3	male	None	Healthy Human Subjects	Human Microbiome Project (HMP)
faab18e1a137731cffda882560b9d103	937495960	faab18e1a137731cffda882560097df0	gingiva	1	female	None	Healthy Human Subjects	Human Microbiome Project (HMP)
faab18e1a137731cffda882560c677ac	763395383	faab18e1a137731cffda882560066d31	buccal mucosa	2	male	None	Healthy Human Subjects	Human Microbiome Project (HMP)
596fc2de57601ec08a01fdee5908f3de	508703490	faab18e1a137731cffda88256005245b	external naris	2	female	None	Healthy Human Subjects	Human Microbiome Project (HMP)
596fc2de57601ec08a01fdee594009a6	763901136	faab18e1a137731cffda88256006f29d	dorsum of tongue	3	female	None	Healthy Human Subjects	Human Microbiome Project (HMP)
faab18e1a137731cffda882560cf068d	561079058	faab18e1a137731cffda882560059c7a	buccal mucosa	1	female	None	Healthy Human Subjects	Human Microbiome Project (HMP)
596fc2de57601ec08a01fdee591baf6f	208027353	faab18e1a137731cffda88256003f9e9	buccal mucosa	2	female	None	Healthy Human Subjects	Human Microbiome Project (HMP)
faab18e1a137731cffda882560347a4f	764083206	faab18e1a137731cffda882560072ab6	buccal mucosa	1	male	None	Healthy Human Subjects	Human Microbiome Project (HMP)
faab18e1a137731cffda882560e4f811	159389382	faab18e1a137731cffda8825600189f5	dorsum of tongue	3	male	None	Healthy Human Subjects	Human Microbiome Project (HMP)
faab18e1a137731cffda882560d49e4a	268204421	faab18e1a137731cffda882560042aed	dorsum of tongue	1	male	None	Healthy Human Subjects	Human Microbiome Project (HMP)
faab18e1a137731cffda88256020ae4e	158883629	faab18e1a137731cffda88256000dd13	buccal mucosa	1	female	None	Healthy Human Subjects	Human Microbiome Project (HMP)
faab18e1a137731cffda8825603a81fd	764366428	faab18e1a137731cffda882560077fbb	dorsum of tongue	1	female	None	Healthy Human Subjects	Human Microbiome Project (HMP)
faab18e1a137731cffda882560848e3a	159389382	faab18e1a137731cffda8825600189f5	gingiva	2	male	None	Healthy Human Subjects	Human Microbiome Project (HMP)
596fc2de57601ec08a01fdee59364950	765377934	faab18e1a137731cffda88256008a0ad	palatine tonsil	3	female	None	Healthy Human Subjects	Human Microbiome Project (HMP)
596fc2de57601ec08a01fdee592ba23a	160987560	faab18e1a137731cffda8825600357bd	buccal mucosa	3	male	None	Healthy Human Subjects	Human Microbiome Project (HMP)
596fc2de57601ec08a01fdee59494dfb	115629832	faab18e1a137731cffda882560000e4a	external naris	3	male	None	Healthy Human Subjects	Human Microbiome Project (HMP)
faab18e1a137731cffda88256025fcb5	159207311	faab18e1a137731cffda882560012baa	buccal mucosa	1	male	None	Healthy Human Subjects	Human Microbiome Project (HMP)
faab18e1a137731cffda88256048cd95	160542498	faab18e1a137731cffda88256002be82	external naris	1	male	None	Healthy Human Subjects	Human Microbiome Project (HMP)
932d8fbc70ae8f856028b3f67c75c8c1	ZYLJ7R7	88af6472fb03642dd5eaf8cddc343686	nasal cavity	5	female	asian	prediabetes	Integrative Human Microbiome Project
596fc2de57601ec08a01fdee59322308	863126187	faab18e1a137731cffda88256009245b	dorsum of tongue	3	male	None	Healthy Human Subjects	Human Microbiome Project (HMP)
faab18e1a137731cffda882560434750	159611913	faab18e1a137731cffda88256001c4f6	gingiva	1	male	None	Healthy Human Subjects	Human Microbiome Project (HMP)
faab18e1a137731cffda88256083e5e6	159713063	faab18e1a137731cffda88256001d840	external naris	2	female	None	Healthy Human Subjects	Human Microbiome Project (HMP)
faab18e1a137731cffda882560d04eae	991168867	faab18e1a137731cffda88256009b85c	gingiva	1	male	None	Healthy Human Subjects	Human Microbiome Project (HMP)
faab18e1a137731cffda8825604dccbb	160178356	faab18e1a137731cffda882560023e36	gingiva	1	male	None	Healthy Human Subjects	Human Microbiome Project (HMP)
596fc2de57601ec08a01fdee59481fd3	525622796	faab18e1a137731cffda882560055156	gingiva	3	female	None	Healthy Human Subjects	Human Microbiome Project (HMP)
faab18e1a137731cffda8825609b8395	763982056	faab18e1a137731cffda882560070871	external naris	2	male	None	Healthy Human Subjects	Human Microbiome Project (HMP)
faab18e1a137731cffda8825608b3023	159146620	faab18e1a137731cffda882560011bdf	dorsum of tongue	2	male	None	Healthy Human Subjects	Human Microbiome Project (HMP)
faab18e1a137731cffda882560ee961e	686765762	faab18e1a137731cffda882560062776	dorsum of tongue	3	male	None	Healthy Human Subjects	Human Microbiome Project (HMP)
faab18e1a137731cffda882560a2269e	160380657	faab18e1a137731cffda8825600274d0	buccal mucosa	2	male	None	Healthy Human Subjects	Human Microbiome Project (HMP)
faab18e1a137731cffda8825605bd5e9	404239096	faab18e1a137731cffda88256004db77	buccal mucosa	1	male	None	Healthy Human Subjects	Human Microbiome Project (HMP)
596fc2de57601ec08a01fdee590539a3	646253328	faab18e1a137731cffda88256006024d	buccal mucosa	1	female	None	Healthy Human Subjects	Human Microbiome Project (HMP)
596fc2de57601ec08a01fdee592a0065	257905678	faab18e1a137731cffda882560042a45	gingiva	3	female	None	Healthy Human Subjects	Human Microbiome Project (HMP)
faab18e1a137731cffda8825604d0bfd	160380657	faab18e1a137731cffda8825600274d0	dorsum of tongue	1	male	None	Healthy Human Subjects	Human Microbiome Project (HMP)
596fc2de57601ec08a01fdee59066f32	195044680	faab18e1a137731cffda88256003f5d6	buccal mucosa	2	female	None	Healthy Human Subjects	Human Microbiome Project (HMP)
596fc2de57601ec08a01fdee592433b1	436584885	faab18e1a137731cffda88256004f273	dorsum of tongue	2	male	None	Healthy Human Subjects	Human Microbiome Project (HMP)
596fc2de57601ec08a01fdee592b1073	160582958	faab18e1a137731cffda88256002c85a	dorsum of tongue	3	female	None	Healthy Human Subjects	Human Microbiome Project (HMP)
596fc2de57601ec08a01fdee593e1447	765620695	faab18e1a137731cffda88256008c706	external naris	2	female	None	Healthy Human Subjects	Human Microbiome Project (HMP)
faab18e1a137731cffda88256055690c	765377934	faab18e1a137731cffda88256008a0ad	gingiva	1	female	None	Healthy Human Subjects	Human Microbiome Project (HMP)
faab18e1a137731cffda882560df17ae	550534656	faab18e1a137731cffda882560058852	gingiva	2	female	None	Healthy Human Subjects	Human Microbiome Project (HMP)
faab18e1a137731cffda882560c63719	884419868	faab18e1a137731cffda8825600949a5	external naris	1	female	None	Healthy Human Subjects	Human Microbiome Project (HMP)
596fc2de57601ec08a01fdee5937b692	553359145	faab18e1a137731cffda8825600591b8	gingiva	2	female	None	Healthy Human Subjects	Human Microbiome Project (HMP)
faab18e1a137731cffda882560c1fd3b	764346198	faab18e1a137731cffda882560077ad4	palatine tonsil	2	female	None	Healthy Human Subjects	Human Microbiome Project (HMP)
596fc2de57601ec08a01fdee591b4b5b	765135172	faab18e1a137731cffda882560085d74	external naris	3	male	None	Healthy Human Subjects	Human Microbiome Project (HMP)
faab18e1a137731cffda88256054cfca	765034022	faab18e1a137731cffda8825600836aa	dorsum of tongue	1	female	None	Healthy Human Subjects	Human Microbiome Project (HMP)
596fc2de57601ec08a01fdee590914a6	508703490	faab18e1a137731cffda88256005245b	buccal mucosa	2	female	None	Healthy Human Subjects	Human Microbiome Project (HMP)
c22b9238b5b9beec7a9a1fc7c32abf11	ZL9BTWF	88af6472fb03642dd5eaf8cddc35f846	nasal cavity	7	male	caucasian	prediabetes	Integrative Human Microbiome Project
596fc2de57601ec08a01fdee5909aa37	188816475	faab18e1a137731cffda88256003f3cf	dorsum of tongue	2	female	None	Healthy Human Subjects	Human Microbiome Project (HMP)
596fc2de57601ec08a01fdee5914f75c	596625983	faab18e1a137731cffda88256005a627	external naris	2	male	None	Healthy Human Subjects	Human Microbiome Project (HMP)
596fc2de57601ec08a01fdee590d86be	765377934	faab18e1a137731cffda88256008a0ad	buccal mucosa	2	female	None	Healthy Human Subjects	Human Microbiome Project (HMP)
faab18e1a137731cffda882560fc3e9a	160502038	faab18e1a137731cffda88256002ba12	buccal mucosa	3	female	None	Healthy Human Subjects	Human Microbiome Project (HMP)
faab18e1a137731cffda882560f7bb73	368533040	faab18e1a137731cffda88256004aea6	buccal mucosa	3	male	None	Healthy Human Subjects	Human Microbiome Project (HMP)
faab18e1a137731cffda882560d03f10	991168867	faab18e1a137731cffda88256009b85c	dorsum of tongue	1	male	None	Healthy Human Subjects	Human Microbiome Project (HMP)
faab18e1a137731cffda882560a3900b	160502038	faab18e1a137731cffda88256002ba12	buccal mucosa	2	female	None	Healthy Human Subjects	Human Microbiome Project (HMP)
faab18e1a137731cffda882560b34b34	604812005	faab18e1a137731cffda88256005c2a6	gingiva	2	male	None	Healthy Human Subjects	Human Microbiome Project (HMP)
faab18e1a137731cffda882560466b7b	160319967	faab18e1a137731cffda8825600261ea	gingiva	1	female	None	Healthy Human Subjects	Human Microbiome Project (HMP)
faab18e1a137731cffda882560dbef4b	932979671	faab18e1a137731cffda8825600977d0	buccal mucosa	1	female	None	Healthy Human Subjects	Human Microbiome Project (HMP)
596fc2de57601ec08a01fdee5921d6ff	764062976	faab18e1a137731cffda882560071d3d	dorsum of tongue	3	female	None	Healthy Human Subjects	Human Microbiome Project (HMP)
faab18e1a137731cffda882560456994	160340197	faab18e1a137731cffda882560026a2d	gingiva	1	male	None	Healthy Human Subjects	Human Microbiome Project (HMP)
faab18e1a137731cffda88256056e83d	765317243	faab18e1a137731cffda882560089110	buccal mucosa	1	female	None	Healthy Human Subjects	Human Microbiome Project (HMP)
faab18e1a137731cffda8825602b2198	763698834	faab18e1a137731cffda88256006ba27	dorsum of tongue	1	female	None	Healthy Human Subjects	Human Microbiome Project (HMP)
596fc2de57601ec08a01fdee590902ae	508703490	faab18e1a137731cffda88256005245b	dorsum of tongue	2	female	None	Healthy Human Subjects	Human Microbiome Project (HMP)
faab18e1a137731cffda8825603f47d2	160036745	faab18e1a137731cffda882560020c9a	external naris	1	female	None	Healthy Human Subjects	Human Microbiome Project (HMP)
c22b9238b5b9beec7a9a1fc7c330769a	ZOZOW1T	88af6472fb03642dd5eaf8cddc362cd5	nasal cavity	73	male	caucasian	prediabetes	Integrative Human Microbiome Project
c22b9238b5b9beec7a9a1fc7c32fda42	ZOZOW1T	88af6472fb03642dd5eaf8cddc362cd5	nasal cavity	49	male	caucasian	prediabetes	Integrative Human Microbiome Project
596fc2de57601ec08a01fdee59370893	370027359	faab18e1a137731cffda88256004bc05	buccal mucosa	3	male	None	Healthy Human Subjects	Human Microbiome Project (HMP)
faab18e1a137731cffda88256036fcc4	764224817	faab18e1a137731cffda882560074416	external naris	1	male	None	Healthy Human Subjects	Human Microbiome Project (HMP)
faab18e1a137731cffda88256090ab1e	612472597	faab18e1a137731cffda88256005d22c	dorsum of tongue	1	female	None	Healthy Human Subjects	Human Microbiome Project (HMP)
faab18e1a137731cffda882560956958	764447348	faab18e1a137731cffda882560078dfb	external naris	2	male	None	Healthy Human Subjects	Human Microbiome Project (HMP)
faab18e1a137731cffda8825606fa4fe	158337416	faab18e1a137731cffda8825600073ad	external naris	2	female	None	Healthy Human Subjects	Human Microbiome Project (HMP)
faab18e1a137731cffda882560fe189c	246515023	faab18e1a137731cffda882560041c2a	external naris	3	female	None	Healthy Human Subjects	Human Microbiome Project (HMP)
faab18e1a137731cffda882560549d7f	765398164	faab18e1a137731cffda88256008aba0	gingiva	1	male	None	Healthy Human Subjects	Human Microbiome Project (HMP)
faab18e1a137731cffda882560491b80	160603188	faab18e1a137731cffda88256002d282	buccal mucosa	1	male	None	Healthy Human Subjects	Human Microbiome Project (HMP)
596fc2de57601ec08a01fdee590871ff	765539774	faab18e1a137731cffda88256008b89d	buccal mucosa	2	female	None	Healthy Human Subjects	Human Microbiome Project (HMP)
faab18e1a137731cffda8825605d4c63	765640925	faab18e1a137731cffda88256008c8f5	external naris	1	female	None	Healthy Human Subjects	Human Microbiome Project (HMP)
faab18e1a137731cffda882560840836	159571453	faab18e1a137731cffda88256001be7d	dorsum of tongue	2	male	None	Healthy Human Subjects	Human Microbiome Project (HMP)
faab18e1a137731cffda882560bfd3f8	764750800	faab18e1a137731cffda88256007e528	gingiva	2	male	None	Healthy Human Subjects	Human Microbiome Project (HMP)
faab18e1a137731cffda882560fdf73f	246515023	faab18e1a137731cffda882560041c2a	dorsum of tongue	3	female	None	Healthy Human Subjects	Human Microbiome Project (HMP)
faab18e1a137731cffda882560a229db	160380657	faab18e1a137731cffda8825600274d0	gingiva	2	male	None	Healthy Human Subjects	Human Microbiome Project (HMP)
596fc2de57601ec08a01fdee591d92a4	868454789	faab18e1a137731cffda8825600931d5	buccal mucosa	2	male	None	Healthy Human Subjects	Human Microbiome Project (HMP)
faab18e1a137731cffda882560d4f4ef	763395383	faab18e1a137731cffda882560066d31	dorsum of tongue	3	male	None	Healthy Human Subjects	Human Microbiome Project (HMP)
596fc2de57601ec08a01fdee5930522a	441369442	faab18e1a137731cffda88256004fb68	dorsum of tongue	3	female	None	Healthy Human Subjects	Human Microbiome Project (HMP)
596fc2de57601ec08a01fdee593f1a4e	366487741	faab18e1a137731cffda882560049fe9	dorsum of tongue	2	female	None	Healthy Human Subjects	Human Microbiome Project (HMP)
596fc2de57601ec08a01fdee59364b9b	765377934	faab18e1a137731cffda88256008a0ad	throat	3	female	None	Healthy Human Subjects	Human Microbiome Project (HMP)
596fc2de57601ec08a01fdee59144e90	338793263	faab18e1a137731cffda8825600486c6	dorsum of tongue	2	female	None	Healthy Human Subjects	Human Microbiome Project (HMP)
faab18e1a137731cffda882560a23646	160380657	faab18e1a137731cffda8825600274d0	external naris	2	male	None	Healthy Human Subjects	Human Microbiome Project (HMP)
faab18e1a137731cffda882560a4233b	160421117	faab18e1a137731cffda882560028da5	dorsum of tongue	2	male	None	Healthy Human Subjects	Human Microbiome Project (HMP)
faab18e1a137731cffda8825603414d3	764042746	faab18e1a137731cffda882560071888	gingiva	1	female	None	Healthy Human Subjects	Human Microbiome Project (HMP)
596fc2de57601ec08a01fdee59471f39	355657046	faab18e1a137731cffda882560048e03	buccal mucosa	3	male	None	Healthy Human Subjects	Human Microbiome Project (HMP)
faab18e1a137731cffda882560e7f693	159207311	faab18e1a137731cffda882560012baa	gingiva	3	male	None	Healthy Human Subjects	Human Microbiome Project (HMP)
596fc2de57601ec08a01fdee59180145	370027359	faab18e1a137731cffda88256004bc05	palatine tonsil	2	male	None	Healthy Human Subjects	Human Microbiome Project (HMP)
faab18e1a137731cffda8825605ae476	763476303	faab18e1a137731cffda882560067ff1	external naris	2	male	None	Healthy Human Subjects	Human Microbiome Project (HMP)
faab18e1a137731cffda882560c4a40a	763921366	faab18e1a137731cffda88256006f845	gingiva	2	female	None	Healthy Human Subjects	Human Microbiome Project (HMP)
faab18e1a137731cffda88256038a4dc	764325968	faab18e1a137731cffda882560076bd4	external naris	1	male	None	Healthy Human Subjects	Human Microbiome Project (HMP)
faab18e1a137731cffda882560285b83	159389382	faab18e1a137731cffda8825600189f5	gingiva	1	male	None	Healthy Human Subjects	Human Microbiome Project (HMP)
faab18e1a137731cffda882560ef18ea	866653606	faab18e1a137731cffda8825600924f5	buccal mucosa	2	female	None	Healthy Human Subjects	Human Microbiome Project (HMP)
faab18e1a137731cffda88256094cfcd	763456073	faab18e1a137731cffda8825600674b8	dorsum of tongue	2	female	None	Healthy Human Subjects	Human Microbiome Project (HMP)
596fc2de57601ec08a01fdee591d9981	868454789	faab18e1a137731cffda8825600931d5	external naris	2	male	None	Healthy Human Subjects	Human Microbiome Project (HMP)
596fc2de57601ec08a01fdee594b1cc3	535376874	faab18e1a137731cffda8825600571da	gingiva	2	male	None	Healthy Human Subjects	Human Microbiome Project (HMP)
596fc2de57601ec08a01fdee59500800	764953101	faab18e1a137731cffda882560082b35	dorsum of tongue	1	male	None	Healthy Human Subjects	Human Microbiome Project (HMP)
faab18e1a137731cffda88256097fd3e	737052003	faab18e1a137731cffda88256006478b	gingiva	1	female	None	Healthy Human Subjects	Human Microbiome Project (HMP)
596fc2de57601ec08a01fdee594f72f3	764872181	faab18e1a137731cffda882560081489	gingiva	1	male	None	Healthy Human Subjects	Human Microbiome Project (HMP)
faab18e1a137731cffda8825606191b8	160704339	faab18e1a137731cffda88256002ea43	buccal mucosa	1	female	None	Healthy Human Subjects	Human Microbiome Project (HMP)
faab18e1a137731cffda8825602fa9fa	763860675	faab18e1a137731cffda88256006ec30	buccal mucosa	1	male	None	Healthy Human Subjects	Human Microbiome Project (HMP)
faab18e1a137731cffda882560d512ff	763395383	faab18e1a137731cffda882560066d31	palatine tonsil	3	male	None	Healthy Human Subjects	Human Microbiome Project (HMP)
596fc2de57601ec08a01fdee5934eeb7	275382046	faab18e1a137731cffda8825600442d2	gingiva	3	male	None	Healthy Human Subjects	Human Microbiome Project (HMP)
596fc2de57601ec08a01fdee590f7e8b	765661155	faab18e1a137731cffda88256008cf29	external naris	2	female	None	Healthy Human Subjects	Human Microbiome Project (HMP)
faab18e1a137731cffda8825602664a1	159227541	faab18e1a137731cffda882560013829	dorsum of tongue	1	female	None	Healthy Human Subjects	Human Microbiome Project (HMP)
596fc2de57601ec08a01fdee59165217	765074482	faab18e1a137731cffda882560084345	buccal mucosa	3	male	None	Healthy Human Subjects	Human Microbiome Project (HMP)
596fc2de57601ec08a01fdee590edd68	861967750	faab18e1a137731cffda8825600923f5	dorsum of tongue	2	male	None	Healthy Human Subjects	Human Microbiome Project (HMP)
596fc2de57601ec08a01fdee5923e560	275382046	faab18e1a137731cffda8825600442d2	external naris	2	male	None	Healthy Human Subjects	Human Microbiome Project (HMP)
faab18e1a137731cffda8825609dfee3	147406386	faab18e1a137731cffda8825600012e8	external naris	1	male	None	Healthy Human Subjects	Human Microbiome Project (HMP)
596fc2de57601ec08a01fdee59093df5	508703490	faab18e1a137731cffda88256005245b	gingiva	2	female	None	Healthy Human Subjects	Human Microbiome Project (HMP)
596fc2de57601ec08a01fdee592d3e25	763721271	faab18e1a137731cffda88256006ccfe	gingiva	3	female	None	Healthy Human Subjects	Human Microbiome Project (HMP)
596fc2de57601ec08a01fdee59305d08	441369442	faab18e1a137731cffda88256004fb68	buccal mucosa	3	female	None	Healthy Human Subjects	Human Microbiome Project (HMP)
faab18e1a137731cffda8825606f3a61	158337416	faab18e1a137731cffda8825600073ad	buccal mucosa	2	female	None	Healthy Human Subjects	Human Microbiome Project (HMP)
596fc2de57601ec08a01fdee5914f572	596625983	faab18e1a137731cffda88256005a627	gingiva	2	male	None	Healthy Human Subjects	Human Microbiome Project (HMP)
faab18e1a137731cffda8825608366ac	159713063	faab18e1a137731cffda88256001d840	gingiva	2	female	None	Healthy Human Subjects	Human Microbiome Project (HMP)
faab18e1a137731cffda882560e7e9e2	159207311	faab18e1a137731cffda882560012baa	buccal mucosa	3	male	None	Healthy Human Subjects	Human Microbiome Project (HMP)
faab18e1a137731cffda882560d8872e	360880230	faab18e1a137731cffda882560049da3	gingiva	1	female	None	Healthy Human Subjects	Human Microbiome Project (HMP)
596fc2de57601ec08a01fdee590cc201	182518224	faab18e1a137731cffda88256003de0e	external naris	1	female	None	Healthy Human Subjects	Human Microbiome Project (HMP)
faab18e1a137731cffda882560285f13	159389382	faab18e1a137731cffda8825600189f5	external naris	1	male	None	Healthy Human Subjects	Human Microbiome Project (HMP)
faab18e1a137731cffda882560857303	159591683	faab18e1a137731cffda88256001c2a4	buccal mucosa	2	male	None	Healthy Human Subjects	Human Microbiome Project (HMP)
faab18e1a137731cffda882560df9a36	763921366	faab18e1a137731cffda88256006f845	buccal mucosa	3	female	None	Healthy Human Subjects	Human Microbiome Project (HMP)
932d8fbc70ae8f856028b3f67c4f57b5	ZN9YTFN	88af6472fb03642dd5eaf8cddc36aacc	nasal cavity	5	female	hispanic_or_latino	prediabetes	Integrative Human Microbiome Project
faab18e1a137731cffda8825609d3857	764811490	faab18e1a137731cffda88256007f09a	buccal mucosa	2	female	None	Healthy Human Subjects	Human Microbiome Project (HMP)
596fc2de57601ec08a01fdee5907d7d7	765216093	faab18e1a137731cffda8825600875e4	dorsum of tongue	2	male	None	Healthy Human Subjects	Human Microbiome Project (HMP)
faab18e1a137731cffda882560f82ce4	536137189	faab18e1a137731cffda88256005819d	dorsum of tongue	2	female	None	Healthy Human Subjects	Human Microbiome Project (HMP)
faab18e1a137731cffda8825605559ce	765377934	faab18e1a137731cffda88256008a0ad	dorsum of tongue	1	female	None	Healthy Human Subjects	Human Microbiome Project (HMP)
faab18e1a137731cffda882560a43f22	160421117	faab18e1a137731cffda882560028da5	external naris	2	male	None	Healthy Human Subjects	Human Microbiome Project (HMP)
596fc2de57601ec08a01fdee594b0e0b	535376874	faab18e1a137731cffda8825600571da	dorsum of tongue	2	male	None	Healthy Human Subjects	Human Microbiome Project (HMP)
faab18e1a137731cffda8825606ea063	158256496	faab18e1a137731cffda882560005e48	external naris	2	female	None	Healthy Human Subjects	Human Microbiome Project (HMP)
faab18e1a137731cffda8825604576c6	160340197	faab18e1a137731cffda882560026a2d	external naris	1	male	None	Healthy Human Subjects	Human Microbiome Project (HMP)
faab18e1a137731cffda8825604f8eb4	765155402	faab18e1a137731cffda882560086685	dorsum of tongue	1	male	None	Healthy Human Subjects	Human Microbiome Project (HMP)
faab18e1a137731cffda882560ccde66	764831721	faab18e1a137731cffda88256007fa32	external naris	2	male	None	Healthy Human Subjects	Human Microbiome Project (HMP)
596fc2de57601ec08a01fdee591adad6	525622796	faab18e1a137731cffda882560055156	buccal mucosa	2	female	None	Healthy Human Subjects	Human Microbiome Project (HMP)
596fc2de57601ec08a01fdee5925ffe6	765539774	faab18e1a137731cffda88256008b89d	dorsum of tongue	3	female	None	Healthy Human Subjects	Human Microbiome Project (HMP)
faab18e1a137731cffda8825604b3de5	160056975	faab18e1a137731cffda882560021bd2	dorsum of tongue	1	male	None	Healthy Human Subjects	Human Microbiome Project (HMP)
faab18e1a137731cffda882560383fea	764305738	faab18e1a137731cffda882560075cca	dorsum of tongue	1	male	None	Healthy Human Subjects	Human Microbiome Project (HMP)
596fc2de57601ec08a01fdee5924b034	765216093	faab18e1a137731cffda8825600875e4	dorsum of tongue	3	male	None	Healthy Human Subjects	Human Microbiome Project (HMP)
faab18e1a137731cffda88256020aa90	158883629	faab18e1a137731cffda88256000dd13	dorsum of tongue	1	female	None	Healthy Human Subjects	Human Microbiome Project (HMP)
faab18e1a137731cffda882560f6c816	336497421	faab18e1a137731cffda882560047c83	buccal mucosa	3	male	None	Healthy Human Subjects	Human Microbiome Project (HMP)
faab18e1a137731cffda882560f492f6	160056975	faab18e1a137731cffda882560021bd2	gingiva	3	male	None	Healthy Human Subjects	Human Microbiome Project (HMP)
faab18e1a137731cffda882560c0e982	809362576	faab18e1a137731cffda88256008f05d	external naris	1	female	None	Healthy Human Subjects	Human Microbiome Project (HMP)
faab18e1a137731cffda882560a64845	160582958	faab18e1a137731cffda88256002c85a	buccal mucosa	2	female	None	Healthy Human Subjects	Human Microbiome Project (HMP)
596fc2de57601ec08a01fdee593cad82	162469177	faab18e1a137731cffda88256003bfeb	dorsum of tongue	2	male	None	Healthy Human Subjects	Human Microbiome Project (HMP)
596fc2de57601ec08a01fdee5918cad3	305070461	faab18e1a137731cffda882560046e80	dorsum of tongue	2	male	None	Healthy Human Subjects	Human Microbiome Project (HMP)
faab18e1a137731cffda882560e18e86	765094712	faab18e1a137731cffda882560085330	external naris	3	male	None	Healthy Human Subjects	Human Microbiome Project (HMP)
faab18e1a137731cffda8825608ee7d8	763759525	faab18e1a137731cffda88256006d20c	external naris	2	female	None	Healthy Human Subjects	Human Microbiome Project (HMP)
596fc2de57601ec08a01fdee5934c92d	275382046	faab18e1a137731cffda8825600442d2	dorsum of tongue	3	male	None	Healthy Human Subjects	Human Microbiome Project (HMP)
faab18e1a137731cffda882560dd2848	596625983	faab18e1a137731cffda88256005a627	buccal mucosa	1	male	None	Healthy Human Subjects	Human Microbiome Project (HMP)
faab18e1a137731cffda882560c67bdf	763395383	faab18e1a137731cffda882560066d31	external naris	2	male	None	Healthy Human Subjects	Human Microbiome Project (HMP)
c22b9238b5b9beec7a9a1fc7c32b3492	ZLGD9M0	88af6472fb03642dd5eaf8cddc35eaa5	nasal cavity	3	male	caucasian	prediabetes	Integrative Human Microbiome Project
596fc2de57601ec08a01fdee5914e772	596625983	faab18e1a137731cffda88256005a627	buccal mucosa	2	male	None	Healthy Human Subjects	Human Microbiome Project (HMP)
faab18e1a137731cffda88256048b1bd	160542498	faab18e1a137731cffda88256002be82	dorsum of tongue	1	male	None	Healthy Human Subjects	Human Microbiome Project (HMP)
faab18e1a137731cffda882560dd22ad	596625983	faab18e1a137731cffda88256005a627	dorsum of tongue	1	male	None	Healthy Human Subjects	Human Microbiome Project (HMP)
596fc2de57601ec08a01fdee593cb19e	162469177	faab18e1a137731cffda88256003bfeb	gingiva	2	male	None	Healthy Human Subjects	Human Microbiome Project (HMP)
faab18e1a137731cffda8825603134cf	763577454	faab18e1a137731cffda88256006a2da	dorsum of tongue	2	female	None	Healthy Human Subjects	Human Microbiome Project (HMP)
596fc2de57601ec08a01fdee590e1027	765317243	faab18e1a137731cffda882560089110	gingiva	2	female	None	Healthy Human Subjects	Human Microbiome Project (HMP)
faab18e1a137731cffda8825604160e9	159308461	faab18e1a137731cffda882560016b46	gingiva	1	male	None	Healthy Human Subjects	Human Microbiome Project (HMP)
596fc2de57601ec08a01fdee59225936	764062976	faab18e1a137731cffda882560071d3d	gingiva	3	female	None	Healthy Human Subjects	Human Microbiome Project (HMP)
faab18e1a137731cffda8825601f9f95	158398106	faab18e1a137731cffda88256000855c	external naris	1	male	None	Healthy Human Subjects	Human Microbiome Project (HMP)
faab18e1a137731cffda8825603af904	764649650	faab18e1a137731cffda88256007bc2d	buccal mucosa	1	female	None	Healthy Human Subjects	Human Microbiome Project (HMP)
faab18e1a137731cffda882560cc61a8	938202701	faab18e1a137731cffda882560098c6b	dorsum of tongue	1	male	None	Healthy Human Subjects	Human Microbiome Project (HMP)
596fc2de57601ec08a01fdee5926123a	765539774	faab18e1a137731cffda88256008b89d	throat	3	female	None	Healthy Human Subjects	Human Microbiome Project (HMP)
596fc2de57601ec08a01fdee59210d42	147406386	faab18e1a137731cffda8825600012e8	buccal mucosa	2	male	None	Healthy Human Subjects	Human Microbiome Project (HMP)
faab18e1a137731cffda88256053b06a	763961826	faab18e1a137731cffda882560070241	buccal mucosa	2	male	None	Healthy Human Subjects	Human Microbiome Project (HMP)
faab18e1a137731cffda882560520e40	765216093	faab18e1a137731cffda8825600875e4	dorsum of tongue	1	male	None	Healthy Human Subjects	Human Microbiome Project (HMP)
596fc2de57601ec08a01fdee590a3c66	765195863	faab18e1a137731cffda88256008696b	portion of saliva	3	female	None	Healthy Human Subjects	Human Microbiome Project (HMP)
faab18e1a137731cffda882560b69cd6	686765762	faab18e1a137731cffda882560062776	external naris	2	male	None	Healthy Human Subjects	Human Microbiome Project (HMP)
596fc2de57601ec08a01fdee591fd55b	182518224	faab18e1a137731cffda88256003de0e	gingiva	2	female	None	Healthy Human Subjects	Human Microbiome Project (HMP)
faab18e1a137731cffda8825608090f5	159207311	faab18e1a137731cffda882560012baa	external naris	2	male	None	Healthy Human Subjects	Human Microbiome Project (HMP)
faab18e1a137731cffda8825609673ad	668248235	faab18e1a137731cffda8825600610c8	dorsum of tongue	1	male	None	Healthy Human Subjects	Human Microbiome Project (HMP)
596fc2de57601ec08a01fdee5906fcc1	675950834	faab18e1a137731cffda882560061a7f	external naris	2	female	None	Healthy Human Subjects	Human Microbiome Project (HMP)
faab18e1a137731cffda8825608db30a	863126187	faab18e1a137731cffda88256009245b	gingiva	1	male	None	Healthy Human Subjects	Human Microbiome Project (HMP)
c22b9238b5b9beec7a9a1fc7c330e16f	ZOZOW1T	88af6472fb03642dd5eaf8cddc362cd5	nasal cavity	14	male	caucasian	prediabetes	Integrative Human Microbiome Project
596fc2de57601ec08a01fdee5905e695	366487741	faab18e1a137731cffda882560049fe9	external naris	1	female	None	Healthy Human Subjects	Human Microbiome Project (HMP)
596fc2de57601ec08a01fdee591f6081	765256553	faab18e1a137731cffda882560087fc8	dorsum of tongue	2	female	None	Healthy Human Subjects	Human Microbiome Project (HMP)
596fc2de57601ec08a01fdee5917adc8	739574095	faab18e1a137731cffda88256006517c	throat	2	female	None	Healthy Human Subjects	Human Microbiome Project (HMP)
596fc2de57601ec08a01fdee59236895	765155402	faab18e1a137731cffda882560086685	dorsum of tongue	3	male	None	Healthy Human Subjects	Human Microbiome Project (HMP)
faab18e1a137731cffda882560e13799	765094712	faab18e1a137731cffda882560085330	buccal mucosa	3	male	None	Healthy Human Subjects	Human Microbiome Project (HMP)
596fc2de57601ec08a01fdee5919c074	663835652	faab18e1a137731cffda882560060845	buccal mucosa	2	female	None	Healthy Human Subjects	Human Microbiome Project (HMP)
faab18e1a137731cffda882560393f6f	764447348	faab18e1a137731cffda882560078dfb	dorsum of tongue	1	male	None	Healthy Human Subjects	Human Microbiome Project (HMP)
faab18e1a137731cffda882560c5c076	763456073	faab18e1a137731cffda8825600674b8	buccal mucosa	3	female	None	Healthy Human Subjects	Human Microbiome Project (HMP)
faab18e1a137731cffda8825605f0a10	160643649	faab18e1a137731cffda88256002daa2	external naris	1	female	None	Healthy Human Subjects	Human Microbiome Project (HMP)
596fc2de57601ec08a01fdee5949dbce	765276783	faab18e1a137731cffda882560088adf	gingiva	3	male	None	Healthy Human Subjects	Human Microbiome Project (HMP)
faab18e1a137731cffda8825605c3e88	763698834	faab18e1a137731cffda88256006ba27	dorsum of tongue	2	female	None	Healthy Human Subjects	Human Microbiome Project (HMP)
faab18e1a137731cffda8825604dff0d	160218816	faab18e1a137731cffda8825600242a5	buccal mucosa	1	male	None	Healthy Human Subjects	Human Microbiome Project (HMP)
faab18e1a137731cffda8825604b4b34	160056975	faab18e1a137731cffda882560021bd2	gingiva	1	male	None	Healthy Human Subjects	Human Microbiome Project (HMP)
596fc2de57601ec08a01fdee590cbdc7	765013792	faab18e1a137731cffda882560083409	gingiva	2	female	None	Healthy Human Subjects	Human Microbiome Project (HMP)
faab18e1a137731cffda882560e29c2b	765135172	faab18e1a137731cffda882560085d74	buccal mucosa	2	male	None	Healthy Human Subjects	Human Microbiome Project (HMP)
faab18e1a137731cffda88256028e9cf	763516763	faab18e1a137731cffda882560068c26	dorsum of tongue	1	male	None	Healthy Human Subjects	Human Microbiome Project (HMP)
faab18e1a137731cffda882560d53445	763395383	faab18e1a137731cffda882560066d31	external naris	3	male	None	Healthy Human Subjects	Human Microbiome Project (HMP)
faab18e1a137731cffda882560421674	159470302	faab18e1a137731cffda8825600195dd	dorsum of tongue	1	female	None	Healthy Human Subjects	Human Microbiome Project (HMP)
596fc2de57601ec08a01fdee5932112a	863126187	faab18e1a137731cffda88256009245b	buccal mucosa	3	male	None	Healthy Human Subjects	Human Microbiome Project (HMP)
596fc2de57601ec08a01fdee594c7193	764245047	faab18e1a137731cffda8825600748d0	buccal mucosa	2	female	None	Healthy Human Subjects	Human Microbiome Project (HMP)
596fc2de57601ec08a01fdee590ad2a9	103092734	faab18e1a137731cffda88256000075a	gingiva	2	male	None	Healthy Human Subjects	Human Microbiome Project (HMP)
596fc2de57601ec08a01fdee59492fe3	115629832	faab18e1a137731cffda882560000e4a	dorsum of tongue	3	male	None	Healthy Human Subjects	Human Microbiome Project (HMP)
faab18e1a137731cffda88256057afb1	765620695	faab18e1a137731cffda88256008c706	buccal mucosa	1	female	None	Healthy Human Subjects	Human Microbiome Project (HMP)
faab18e1a137731cffda88256085e1bd	159611913	faab18e1a137731cffda88256001c4f6	dorsum of tongue	2	male	None	Healthy Human Subjects	Human Microbiome Project (HMP)
faab18e1a137731cffda882560df2a8e	550534656	faab18e1a137731cffda882560058852	buccal mucosa	2	female	None	Healthy Human Subjects	Human Microbiome Project (HMP)
faab18e1a137731cffda88256063437f	160906640	faab18e1a137731cffda882560033d0c	dorsum of tongue	1	male	None	Healthy Human Subjects	Human Microbiome Project (HMP)
faab18e1a137731cffda8825603698fd	764467579	faab18e1a137731cffda882560079834	dorsum of tongue	1	female	None	Healthy Human Subjects	Human Microbiome Project (HMP)
faab18e1a137731cffda8825609ad87d	208027353	faab18e1a137731cffda88256003f9e9	gingiva	1	female	None	Healthy Human Subjects	Human Microbiome Project (HMP)
faab18e1a137731cffda882560d72d51	764285508	faab18e1a137731cffda8825600750c6	dorsum of tongue	2	male	None	Healthy Human Subjects	Human Microbiome Project (HMP)
faab18e1a137731cffda8825605dfc3a	355657046	faab18e1a137731cffda882560048e03	buccal mucosa	1	male	None	Healthy Human Subjects	Human Microbiome Project (HMP)
faab18e1a137731cffda8825602839bc	159268001	faab18e1a137731cffda8825600153a2	external naris	1	male	None	Healthy Human Subjects	Human Microbiome Project (HMP)
faab18e1a137731cffda882560db5160	612472597	faab18e1a137731cffda88256005d22c	buccal mucosa	2	female	None	Healthy Human Subjects	Human Microbiome Project (HMP)
faab18e1a137731cffda8825605e54fc	370027359	faab18e1a137731cffda88256004bc05	external naris	1	male	None	Healthy Human Subjects	Human Microbiome Project (HMP)
596fc2de57601ec08a01fdee5942b252	404239096	faab18e1a137731cffda88256004db77	gingiva	2	male	None	Healthy Human Subjects	Human Microbiome Project (HMP)
faab18e1a137731cffda882560d781b6	764508039	faab18e1a137731cffda88256007b4bf	gingiva	2	male	None	Healthy Human Subjects	Human Microbiome Project (HMP)
596fc2de57601ec08a01fdee593b8472	561079058	faab18e1a137731cffda882560059c7a	dorsum of tongue	2	female	None	Healthy Human Subjects	Human Microbiome Project (HMP)
faab18e1a137731cffda882560e5063b	159389382	faab18e1a137731cffda8825600189f5	buccal mucosa	3	male	None	Healthy Human Subjects	Human Microbiome Project (HMP)
faab18e1a137731cffda8825605c448b	763698834	faab18e1a137731cffda88256006ba27	buccal mucosa	2	female	None	Healthy Human Subjects	Human Microbiome Project (HMP)
faab18e1a137731cffda88256094de1b	763456073	faab18e1a137731cffda8825600674b8	gingiva	2	female	None	Healthy Human Subjects	Human Microbiome Project (HMP)
faab18e1a137731cffda8825602e10c5	763719065	faab18e1a137731cffda88256006c201	dorsum of tongue	1	female	None	Healthy Human Subjects	Human Microbiome Project (HMP)
596fc2de57601ec08a01fdee5920fef9	147406386	faab18e1a137731cffda8825600012e8	dorsum of tongue	2	male	None	Healthy Human Subjects	Human Microbiome Project (HMP)
596fc2de57601ec08a01fdee593f0e7e	366487741	faab18e1a137731cffda882560049fe9	buccal mucosa	2	female	None	Healthy Human Subjects	Human Microbiome Project (HMP)
596fc2de57601ec08a01fdee593f83bc	516889361	faab18e1a137731cffda8825600537f3	dorsum of tongue	2	male	None	Healthy Human Subjects	Human Microbiome Project (HMP)
faab18e1a137731cffda8825603e620a	159915365	faab18e1a137731cffda88256001ff7a	gingiva	1	female	None	Healthy Human Subjects	Human Microbiome Project (HMP)
faab18e1a137731cffda882560ea5581	159268001	faab18e1a137731cffda8825600153a2	gingiva	3	male	None	Healthy Human Subjects	Human Microbiome Project (HMP)
596fc2de57601ec08a01fdee5940e5d4	103092734	faab18e1a137731cffda88256000075a	buccal mucosa	3	male	None	Healthy Human Subjects	Human Microbiome Project (HMP)
faab18e1a137731cffda882560fcad83	650853796	faab18e1a137731cffda882560060540	gingiva	3	female	None	Healthy Human Subjects	Human Microbiome Project (HMP)
faab18e1a137731cffda882560215250	158802708	faab18e1a137731cffda88256000cbcc	gingiva	1	male	None	Healthy Human Subjects	Human Microbiome Project (HMP)
faab18e1a137731cffda882560f8ba18	160967330	faab18e1a137731cffda882560034db0	dorsum of tongue	3	male	None	Healthy Human Subjects	Human Microbiome Project (HMP)
faab18e1a137731cffda8825603eda88	160036745	faab18e1a137731cffda882560020c9a	dorsum of tongue	1	female	None	Healthy Human Subjects	Human Microbiome Project (HMP)
596fc2de57601ec08a01fdee593f90c1	516889361	faab18e1a137731cffda8825600537f3	gingiva	2	male	None	Healthy Human Subjects	Human Microbiome Project (HMP)
faab18e1a137731cffda882560d87492	360880230	faab18e1a137731cffda882560049da3	dorsum of tongue	1	female	None	Healthy Human Subjects	Human Microbiome Project (HMP)
596fc2de57601ec08a01fdee59154960	234447334	faab18e1a137731cffda882560040f91	buccal mucosa	2	female	None	Healthy Human Subjects	Human Microbiome Project (HMP)
596fc2de57601ec08a01fdee5932ff2b	663835652	faab18e1a137731cffda882560060845	dorsum of tongue	3	female	None	Healthy Human Subjects	Human Microbiome Project (HMP)
faab18e1a137731cffda882560ee9fd0	686765762	faab18e1a137731cffda882560062776	buccal mucosa	3	male	None	Healthy Human Subjects	Human Microbiome Project (HMP)
596fc2de57601ec08a01fdee5949863f	901775393	faab18e1a137731cffda882560096a02	dorsum of tongue	2	male	None	Healthy Human Subjects	Human Microbiome Project (HMP)
faab18e1a137731cffda8825603ce0ca	159672603	faab18e1a137731cffda88256001d397	gingiva	1	male	None	Healthy Human Subjects	Human Microbiome Project (HMP)
596fc2de57601ec08a01fdee5926f50d	159733294	faab18e1a137731cffda88256001df4f	buccal mucosa	3	female	None	Healthy Human Subjects	Human Microbiome Project (HMP)
596fc2de57601ec08a01fdee59479762	316129862	faab18e1a137731cffda8825600475cd	buccal mucosa	2	female	None	Healthy Human Subjects	Human Microbiome Project (HMP)
faab18e1a137731cffda882560362bc2	764487809	faab18e1a137731cffda88256007a718	buccal mucosa	1	male	None	Healthy Human Subjects	Human Microbiome Project (HMP)
596fc2de57601ec08a01fdee591007e2	765519544	faab18e1a137731cffda88256008ad61	buccal mucosa	2	male	None	Healthy Human Subjects	Human Microbiome Project (HMP)
596fc2de57601ec08a01fdee590c4bb1	763719065	faab18e1a137731cffda88256006c201	buccal mucosa	3	female	None	Healthy Human Subjects	Human Microbiome Project (HMP)
faab18e1a137731cffda882560dd3bd3	596625983	faab18e1a137731cffda88256005a627	external naris	1	male	None	Healthy Human Subjects	Human Microbiome Project (HMP)
faab18e1a137731cffda8825603a8f7d	764366428	faab18e1a137731cffda882560077fbb	external naris	1	female	None	Healthy Human Subjects	Human Microbiome Project (HMP)
faab18e1a137731cffda882560f7ac15	368533040	faab18e1a137731cffda88256004aea6	dorsum of tongue	3	male	None	Healthy Human Subjects	Human Microbiome Project (HMP)
c22b9238b5b9beec7a9a1fc7c32f2595	ZOZOW1T	88af6472fb03642dd5eaf8cddc362cd5	nasal cavity	50	male	caucasian	prediabetes	Integrative Human Microbiome Project
596fc2de57601ec08a01fdee5948a1c8	250593475	faab18e1a137731cffda882560042220	buccal mucosa	3	male	None	Healthy Human Subjects	Human Microbiome Project (HMP)
596fc2de57601ec08a01fdee594a2c69	612472597	faab18e1a137731cffda88256005d22c	dorsum of tongue	3	female	None	Healthy Human Subjects	Human Microbiome Project (HMP)
faab18e1a137731cffda882560fc368a	160502038	faab18e1a137731cffda88256002ba12	dorsum of tongue	3	female	None	Healthy Human Subjects	Human Microbiome Project (HMP)
faab18e1a137731cffda882560d68e99	868454789	faab18e1a137731cffda8825600931d5	dorsum of tongue	1	male	None	Healthy Human Subjects	Human Microbiome Project (HMP)
596fc2de57601ec08a01fdee59086c5a	765539774	faab18e1a137731cffda88256008b89d	dorsum of tongue	2	female	None	Healthy Human Subjects	Human Microbiome Project (HMP)
596fc2de57601ec08a01fdee593cf4f6	486505039	faab18e1a137731cffda882560050fd7	gingiva	2	male	None	Healthy Human Subjects	Human Microbiome Project (HMP)
faab18e1a137731cffda882560bee675	160603188	faab18e1a137731cffda88256002d282	gingiva	3	male	None	Healthy Human Subjects	Human Microbiome Project (HMP)
faab18e1a137731cffda882560c7dad8	289996019	faab18e1a137731cffda882560045384	palatine tonsil	2	male	None	Healthy Human Subjects	Human Microbiome Project (HMP)
596fc2de57601ec08a01fdee5944f5ac	765276783	faab18e1a137731cffda882560088adf	buccal mucosa	2	male	None	Healthy Human Subjects	Human Microbiome Project (HMP)
faab18e1a137731cffda8825608b4032	159146620	faab18e1a137731cffda882560011bdf	gingiva	2	male	None	Healthy Human Subjects	Human Microbiome Project (HMP)
faab18e1a137731cffda882560eea4c5	686765762	faab18e1a137731cffda882560062776	gingiva	3	male	None	Healthy Human Subjects	Human Microbiome Project (HMP)
596fc2de57601ec08a01fdee59065f61	195044680	faab18e1a137731cffda88256003f5d6	dorsum of tongue	2	female	None	Healthy Human Subjects	Human Microbiome Project (HMP)
596fc2de57601ec08a01fdee592815d5	866653606	faab18e1a137731cffda8825600924f5	buccal mucosa	3	female	None	Healthy Human Subjects	Human Microbiome Project (HMP)
596fc2de57601ec08a01fdee590ac3af	103092734	faab18e1a137731cffda88256000075a	buccal mucosa	2	male	None	Healthy Human Subjects	Human Microbiome Project (HMP)
596fc2de57601ec08a01fdee5900f734	797461496	faab18e1a137731cffda88256008ede7	buccal mucosa	2	female	None	Healthy Human Subjects	Human Microbiome Project (HMP)
faab18e1a137731cffda882560bc0eb9	160421117	faab18e1a137731cffda882560028da5	dorsum of tongue	3	male	None	Healthy Human Subjects	Human Microbiome Project (HMP)
596fc2de57601ec08a01fdee594d908f	764750800	faab18e1a137731cffda88256007e528	dorsum of tongue	1	male	None	Healthy Human Subjects	Human Microbiome Project (HMP)
faab18e1a137731cffda88256084373b	159571453	faab18e1a137731cffda88256001be7d	buccal mucosa	2	male	None	Healthy Human Subjects	Human Microbiome Project (HMP)
faab18e1a137731cffda88256020bdc1	158883629	faab18e1a137731cffda88256000dd13	gingiva	1	female	None	Healthy Human Subjects	Human Microbiome Project (HMP)
faab18e1a137731cffda8825609341dd	643185023	faab18e1a137731cffda88256005f7a4	dorsum of tongue	1	female	None	Healthy Human Subjects	Human Microbiome Project (HMP)
596fc2de57601ec08a01fdee590f0ef2	861967750	faab18e1a137731cffda8825600923f5	gingiva	2	male	None	Healthy Human Subjects	Human Microbiome Project (HMP)
596fc2de57601ec08a01fdee59074f37	675950834	faab18e1a137731cffda882560061a7f	gingiva	2	female	None	Healthy Human Subjects	Human Microbiome Project (HMP)
596fc2de57601ec08a01fdee590f745e	765661155	faab18e1a137731cffda88256008cf29	dorsum of tongue	2	female	None	Healthy Human Subjects	Human Microbiome Project (HMP)
faab18e1a137731cffda882560bd13c8	160380657	faab18e1a137731cffda8825600274d0	external naris	3	male	None	Healthy Human Subjects	Human Microbiome Project (HMP)
596fc2de57601ec08a01fdee5907e340	765216093	faab18e1a137731cffda8825600875e4	buccal mucosa	2	male	None	Healthy Human Subjects	Human Microbiome Project (HMP)
faab18e1a137731cffda882560c0e050	809362576	faab18e1a137731cffda88256008f05d	buccal mucosa	1	female	None	Healthy Human Subjects	Human Microbiome Project (HMP)
596fc2de57601ec08a01fdee593066c5	441369442	faab18e1a137731cffda88256004fb68	gingiva	3	female	None	Healthy Human Subjects	Human Microbiome Project (HMP)
faab18e1a137731cffda882560eebb6d	686765762	faab18e1a137731cffda882560062776	external naris	3	male	None	Healthy Human Subjects	Human Microbiome Project (HMP)
faab18e1a137731cffda882560bf0420	160603188	faab18e1a137731cffda88256002d282	external naris	3	male	None	Healthy Human Subjects	Human Microbiome Project (HMP)
faab18e1a137731cffda88256047b125	160461578	faab18e1a137731cffda88256002a990	buccal mucosa	1	male	None	Healthy Human Subjects	Human Microbiome Project (HMP)
faab18e1a137731cffda88256089df85	159227541	faab18e1a137731cffda882560013829	gingiva	2	female	None	Healthy Human Subjects	Human Microbiome Project (HMP)
faab18e1a137731cffda882560c3fab9	367712035	faab18e1a137731cffda88256004a942	dorsum of tongue	1	male	None	Healthy Human Subjects	Human Microbiome Project (HMP)
596fc2de57601ec08a01fdee5938d364	938202701	faab18e1a137731cffda882560098c6b	gingiva	2	male	None	Healthy Human Subjects	Human Microbiome Project (HMP)
596fc2de57601ec08a01fdee590b5ea8	764649650	faab18e1a137731cffda88256007bc2d	dorsum of tongue	2	female	None	Healthy Human Subjects	Human Microbiome Project (HMP)
596fc2de57601ec08a01fdee591fc42e	182518224	faab18e1a137731cffda88256003de0e	dorsum of tongue	2	female	None	Healthy Human Subjects	Human Microbiome Project (HMP)
faab18e1a137731cffda882560210f26	158802708	faab18e1a137731cffda88256000cbcc	dorsum of tongue	1	male	None	Healthy Human Subjects	Human Microbiome Project (HMP)
faab18e1a137731cffda882560a7e161	160603188	faab18e1a137731cffda88256002d282	buccal mucosa	2	male	None	Healthy Human Subjects	Human Microbiome Project (HMP)
596fc2de57601ec08a01fdee5917cab6	370027359	faab18e1a137731cffda88256004bc05	dorsum of tongue	2	male	None	Healthy Human Subjects	Human Microbiome Project (HMP)
596fc2de57601ec08a01fdee59132bca	884419868	faab18e1a137731cffda8825600949a5	buccal mucosa	2	female	None	Healthy Human Subjects	Human Microbiome Project (HMP)
596fc2de57601ec08a01fdee593101da	797461496	faab18e1a137731cffda88256008ede7	external naris	3	female	None	Healthy Human Subjects	Human Microbiome Project (HMP)
faab18e1a137731cffda8825604e40ed	160259276	faab18e1a137731cffda882560025884	dorsum of tongue	1	female	None	Healthy Human Subjects	Human Microbiome Project (HMP)
596fc2de57601ec08a01fdee5907ed4b	765216093	faab18e1a137731cffda8825600875e4	gingiva	2	male	None	Healthy Human Subjects	Human Microbiome Project (HMP)
596fc2de57601ec08a01fdee5938d932	938202701	faab18e1a137731cffda882560098c6b	external naris	2	male	None	Healthy Human Subjects	Human Microbiome Project (HMP)
596fc2de57601ec08a01fdee5935b653	147406386	faab18e1a137731cffda8825600012e8	gingiva	3	male	None	Healthy Human Subjects	Human Microbiome Project (HMP)
faab18e1a137731cffda8825609e9d49	275382046	faab18e1a137731cffda8825600442d2	gingiva	1	male	None	Healthy Human Subjects	Human Microbiome Project (HMP)
596fc2de57601ec08a01fdee593292f0	682102541	faab18e1a137731cffda882560061d1d	external naris	3	male	None	Healthy Human Subjects	Human Microbiome Project (HMP)
faab18e1a137731cffda88256054630d	763496533	faab18e1a137731cffda88256006809f	buccal mucosa	2	male	None	Healthy Human Subjects	Human Microbiome Project (HMP)
c22b9238b5b9beec7a9a1fc7c32dd02c	ZMGT937	88af6472fb03642dd5eaf8cddc33ec10	nasal cavity	6	male	asian	prediabetes	Integrative Human Microbiome Project
faab18e1a137731cffda882560a64f6b	160582958	faab18e1a137731cffda88256002c85a	gingiva	2	female	None	Healthy Human Subjects	Human Microbiome Project (HMP)
faab18e1a137731cffda882560d5de1f	722859603	faab18e1a137731cffda882560063375	buccal mucosa	1	female	None	Healthy Human Subjects	Human Microbiome Project (HMP)
596fc2de57601ec08a01fdee590cce69	182518224	faab18e1a137731cffda88256003de0e	dorsum of tongue	1	female	None	Healthy Human Subjects	Human Microbiome Project (HMP)
596fc2de57601ec08a01fdee594f494f	764872181	faab18e1a137731cffda882560081489	dorsum of tongue	1	male	None	Healthy Human Subjects	Human Microbiome Project (HMP)
596fc2de57601ec08a01fdee5941c23f	184349034	faab18e1a137731cffda88256003e415	dorsum of tongue	2	male	None	Healthy Human Subjects	Human Microbiome Project (HMP)
c22b9238b5b9beec7a9a1fc7c331b718	ZOZOW1T	88af6472fb03642dd5eaf8cddc362cd5	nasal cavity	41	male	caucasian	prediabetes	Integrative Human Microbiome Project
faab18e1a137731cffda882560c65258	884419868	faab18e1a137731cffda8825600949a5	buccal mucosa	1	female	None	Healthy Human Subjects	Human Microbiome Project (HMP)
596fc2de57601ec08a01fdee593de862	765620695	faab18e1a137731cffda88256008c706	buccal mucosa	2	female	None	Healthy Human Subjects	Human Microbiome Project (HMP)
596fc2de57601ec08a01fdee59227162	646253328	faab18e1a137731cffda88256006024d	gingiva	2	female	None	Healthy Human Subjects	Human Microbiome Project (HMP)
596fc2de57601ec08a01fdee591b0f56	525622796	faab18e1a137731cffda882560055156	external naris	2	female	None	Healthy Human Subjects	Human Microbiome Project (HMP)
faab18e1a137731cffda88256045d98c	160481808	faab18e1a137731cffda88256002ace2	dorsum of tongue	1	male	None	Healthy Human Subjects	Human Microbiome Project (HMP)
596fc2de57601ec08a01fdee594a3430	612472597	faab18e1a137731cffda88256005d22c	buccal mucosa	3	female	None	Healthy Human Subjects	Human Microbiome Project (HMP)
596fc2de57601ec08a01fdee594d06de	764811490	faab18e1a137731cffda88256007f09a	dorsum of tongue	1	female	None	Healthy Human Subjects	Human Microbiome Project (HMP)
596fc2de57601ec08a01fdee591f78ad	765256553	faab18e1a137731cffda882560087fc8	external naris	2	female	None	Healthy Human Subjects	Human Microbiome Project (HMP)
faab18e1a137731cffda882560d0b814	765195863	faab18e1a137731cffda88256008696b	dorsum of tongue	2	female	None	Healthy Human Subjects	Human Microbiome Project (HMP)
faab18e1a137731cffda882560874a7c	159166850	faab18e1a137731cffda8825600127f0	gingiva	2	male	None	Healthy Human Subjects	Human Microbiome Project (HMP)
faab18e1a137731cffda882560920e9f	516889361	faab18e1a137731cffda8825600537f3	dorsum of tongue	1	male	None	Healthy Human Subjects	Human Microbiome Project (HMP)
596fc2de57601ec08a01fdee5922fb94	884797910	faab18e1a137731cffda882560094a7f	external naris	2	male	None	Healthy Human Subjects	Human Microbiome Project (HMP)
596fc2de57601ec08a01fdee592375ff	765155402	faab18e1a137731cffda882560086685	buccal mucosa	3	male	None	Healthy Human Subjects	Human Microbiome Project (HMP)
faab18e1a137731cffda882560d69d72	868454789	faab18e1a137731cffda8825600931d5	gingiva	1	male	None	Healthy Human Subjects	Human Microbiome Project (HMP)
faab18e1a137731cffda882560de243a	188816475	faab18e1a137731cffda88256003f3cf	dorsum of tongue	1	female	None	Healthy Human Subjects	Human Microbiome Project (HMP)
faab18e1a137731cffda8825608bfdd7	465578759	faab18e1a137731cffda882560050a4b	dorsum of tongue	1	female	None	Healthy Human Subjects	Human Microbiome Project (HMP)
faab18e1a137731cffda8825609c30b6	184349034	faab18e1a137731cffda88256003e415	buccal mucosa	1	male	None	Healthy Human Subjects	Human Microbiome Project (HMP)
596fc2de57601ec08a01fdee594110d2	103092734	faab18e1a137731cffda88256000075a	palatine tonsil	3	male	None	Healthy Human Subjects	Human Microbiome Project (HMP)
596fc2de57601ec08a01fdee59369aef	765398164	faab18e1a137731cffda88256008aba0	buccal mucosa	2	male	None	Healthy Human Subjects	Human Microbiome Project (HMP)
596fc2de57601ec08a01fdee5939430d	765337473	faab18e1a137731cffda882560089ede	gingiva	3	female	None	Healthy Human Subjects	Human Microbiome Project (HMP)
faab18e1a137731cffda8825603aec3e	764649650	faab18e1a137731cffda88256007bc2d	external naris	1	female	None	Healthy Human Subjects	Human Microbiome Project (HMP)
faab18e1a137731cffda882560cb73c4	875002022	faab18e1a137731cffda882560093cd9	throat	1	female	None	Healthy Human Subjects	Human Microbiome Project (HMP)
faab18e1a137731cffda882560db1369	525622796	faab18e1a137731cffda882560055156	buccal mucosa	1	female	None	Healthy Human Subjects	Human Microbiome Project (HMP)
faab18e1a137731cffda8825603fb2ff	160421117	faab18e1a137731cffda882560028da5	buccal mucosa	1	male	None	Healthy Human Subjects	Human Microbiome Project (HMP)
faab18e1a137731cffda882560b3b612	295137534	faab18e1a137731cffda882560046166	dorsum of tongue	2	male	None	Healthy Human Subjects	Human Microbiome Project (HMP)
596fc2de57601ec08a01fdee59243e0e	436584885	faab18e1a137731cffda88256004f273	gingiva	2	male	None	Healthy Human Subjects	Human Microbiome Project (HMP)
faab18e1a137731cffda882560db4d22	612472597	faab18e1a137731cffda88256005d22c	dorsum of tongue	2	female	None	Healthy Human Subjects	Human Microbiome Project (HMP)
596fc2de57601ec08a01fdee59243da5	436584885	faab18e1a137731cffda88256004f273	buccal mucosa	2	male	None	Healthy Human Subjects	Human Microbiome Project (HMP)
faab18e1a137731cffda882560dbee98	932979671	faab18e1a137731cffda8825600977d0	dorsum of tongue	1	female	None	Healthy Human Subjects	Human Microbiome Project (HMP)
596fc2de57601ec08a01fdee5941da9e	184349034	faab18e1a137731cffda88256003e415	external naris	2	male	None	Healthy Human Subjects	Human Microbiome Project (HMP)
faab18e1a137731cffda882560b5f734	809635352	faab18e1a137731cffda88256008f514	external naris	2	female	None	Healthy Human Subjects	Human Microbiome Project (HMP)
faab18e1a137731cffda882560d6fab2	764285508	faab18e1a137731cffda8825600750c6	buccal mucosa	2	male	None	Healthy Human Subjects	Human Microbiome Project (HMP)
faab18e1a137731cffda882560d490b0	268204421	faab18e1a137731cffda882560042aed	external naris	1	male	None	Healthy Human Subjects	Human Microbiome Project (HMP)
faab18e1a137731cffda882560fe00cb	246515023	faab18e1a137731cffda882560041c2a	buccal mucosa	3	female	None	Healthy Human Subjects	Human Microbiome Project (HMP)
596fc2de57601ec08a01fdee5936132a	765377934	faab18e1a137731cffda88256008a0ad	gingiva	3	female	None	Healthy Human Subjects	Human Microbiome Project (HMP)
